# Supplementary material for: 2/1 and 1/1 cubic approximants in the ternary R-Cd-Mg (R = Y, Er) systems
Source: Acta Crystallogr B Struct Sci Cryst Eng Mater. 2021 Jul 25;77(Pt 4):638–48. doi: 10.1107/S2052520621006715 (PMC8409366; doi:10.1107/S2052520621006715)
Supplement: Supplementary file 1 [file b-77-00638-sup1.cif]

data_YCdMg-1-1-cAP
#data_cdmgy11_100k
 
_audit_creation_method            'SHELXL-2016/6'
_shelx_SHELXL_version_number      '2016/6'
_chemical_name_systematic         ?
_chemical_name_common             ?
_chemical_melting_point           ?
_chemical_formula_moiety          ?
_chemical_formula_sum
 'Cd109.89 Mg35.29 Y24' 
_chemical_formula_weight          15344.63

loop_
 _atom_type_symbol
 _atom_type_description
 _atom_type_scat_dispersion_real
 _atom_type_scat_dispersion_imag
 _atom_type_scat_source
 'Cd'  'Cd'  -0.8075   1.2024
 'International Tables Vol C Tables 4.2.6.8 and 6.1.1.4'
 'Mg'  'Mg'   0.0486   0.0363
 'International Tables Vol C Tables 4.2.6.8 and 6.1.1.4'
 'Y'  'Y'  -2.7962   3.5667
 'International Tables Vol C Tables 4.2.6.8 and 6.1.1.4'
 
_space_group_crystal_system       cubic
_space_group_IT_number            204
_space_group_name_H-M_alt         'I m -3'
_space_group_name_Hall            '-I 2 2 3'
 
_shelx_space_group_comment
;
The symmetry employed for this shelxl refinement is uniquely defined
by the following loop, which should always be used as a source of
symmetry information in preference to the above space-group names.
They are only intended as comments.
;
 
loop_
 _space_group_symop_operation_xyz
 'x, y, z'
 '-x, -y, z'
 '-x, y, -z'
 'x, -y, -z'
 'z, x, y'
 'z, -x, -y'
 '-z, -x, y'
 '-z, x, -y'
 'y, z, x'
 '-y, z, -x'
 'y, -z, -x'
 '-y, -z, x'
 'x+1/2, y+1/2, z+1/2'
 '-x+1/2, -y+1/2, z+1/2'
 '-x+1/2, y+1/2, -z+1/2'
 'x+1/2, -y+1/2, -z+1/2'
 'z+1/2, x+1/2, y+1/2'
 'z+1/2, -x+1/2, -y+1/2'
 '-z+1/2, -x+1/2, y+1/2'
 '-z+1/2, x+1/2, -y+1/2'
 'y+1/2, z+1/2, x+1/2'
 '-y+1/2, z+1/2, -x+1/2'
 'y+1/2, -z+1/2, -x+1/2'
 '-y+1/2, -z+1/2, x+1/2'
 '-x, -y, -z'
 'x, y, -z'
 'x, -y, z'
 '-x, y, z'
 '-z, -x, -y'
 '-z, x, y'
 'z, x, -y'
 'z, -x, y'
 '-y, -z, -x'
 'y, -z, x'
 '-y, z, x'
 'y, z, -x'
 '-x+1/2, -y+1/2, -z+1/2'
 'x+1/2, y+1/2, -z+1/2'
 'x+1/2, -y+1/2, z+1/2'
 '-x+1/2, y+1/2, z+1/2'
 '-z+1/2, -x+1/2, -y+1/2'
 '-z+1/2, x+1/2, y+1/2'
 'z+1/2, x+1/2, -y+1/2'
 'z+1/2, -x+1/2, y+1/2'
 '-y+1/2, -z+1/2, -x+1/2'
 'y+1/2, -z+1/2, x+1/2'
 '-y+1/2, z+1/2, x+1/2'
 'y+1/2, z+1/2, -x+1/2'
 
_cell_length_a                    15.4577(1)
_cell_length_b                    15.4577(1)
_cell_length_c                    15.4577(1)
_cell_angle_alpha                 90
_cell_angle_beta                  90
_cell_angle_gamma                 90
_cell_volume                      3693.47(3)
_cell_formula_units_Z             1
_cell_measurement_temperature     100(2)
_cell_measurement_reflns_used     46925
_cell_measurement_theta_min       2.6310
_cell_measurement_theta_max       43.8350
 
_exptl_crystal_description        'prism'
_exptl_crystal_colour             'metallic'
_exptl_crystal_density_meas       ?
_exptl_crystal_density_method     ?
_exptl_crystal_density_diffrn     6.899
_exptl_crystal_F_000              6660
_exptl_transmission_factor_min    ?
_exptl_transmission_factor_max    ?
_exptl_crystal_size_max           0.080
_exptl_crystal_size_mid           0.080
_exptl_crystal_size_min           0.070
_exptl_absorpt_coefficient_mu     25.007
_shelx_estimated_absorpt_T_min    ?
_shelx_estimated_absorpt_T_max    ?
_exptl_absorpt_correction_T_min   0.50537
_exptl_absorpt_correction_T_max   1.00000
_exptl_absorpt_correction_type    multi-scan
_exptl_absorpt_process_details
;
CrysAlisPro 1.171.39.46 (Rigaku Oxford Diffraction, 2018)
Empirical absorption correction using spherical harmonics,
 implemented in SCALE3 ABSPACK scaling algorithm.
;
_oxdiff_exptl_absorpt_empirical_full_min           0.368
_oxdiff_exptl_absorpt_empirical_full_max           2.289
_oxdiff_exptl_absorpt_empirical_details
;
Empirical correction (ABSPACK) includes:
- Absorption correction using spherical harmonics
- Frame scaling
- Detector area scaling
;
_diffrn_ambient_temperature       100(2)
_diffrn_source                    'fine-focus sealed X-ray tube'
_diffrn_source_type               'Enhance (Mo) X-ray Source'
_diffrn_radiation_probe           x-ray
_diffrn_radiation_type            'MoK\a'
_diffrn_radiation_wavelength      0.71073
_diffrn_measurement_device_type   'MicroMax007HF - Saturn 724 HG'
_diffrn_detector                  'CCD plate'
_diffrn_detector_type             'Saturn 724 HG'
_diffrn_reflns_number             64031
_diffrn_reflns_av_unetI/netI      0.0080
_diffrn_reflns_av_R_equivalents   0.0292
_diffrn_reflns_limit_h_min        -30
_diffrn_reflns_limit_h_max        30
_diffrn_reflns_limit_k_min        -30
_diffrn_reflns_limit_k_max        30
_diffrn_reflns_limit_l_min        -29
_diffrn_reflns_limit_l_max        30
_diffrn_reflns_theta_min          2.635
_diffrn_reflns_theta_max          43.908
_diffrn_reflns_theta_full         25.242
_diffrn_measured_fraction_theta_max   0.997
_diffrn_measured_fraction_theta_full  0.998
_diffrn_reflns_Laue_measured_fraction_max    0.997
_diffrn_reflns_Laue_measured_fraction_full   0.998
_diffrn_reflns_point_group_measured_fraction_max   0.997
_diffrn_reflns_point_group_measured_fraction_full  0.998
_reflns_number_total              2579
_reflns_number_gt                 2562
_reflns_threshold_expression      'I > 2\s(I)'
_reflns_Friedel_coverage          0.000
_reflns_Friedel_fraction_max      .
_reflns_Friedel_fraction_full     .
 
_reflns_special_details
;
 Reflections were merged by SHELXL according to the crystal
 class for the calculation of statistics and refinement.
 
 _reflns_Friedel_fraction is defined as the number of unique
 Friedel pairs measured divided by the number that would be
 possible theoretically, ignoring centric projections and
 systematic absences.
;

_diffrn_orient_matrix_type 'CrysAlisPro convention (1999,Acta A55,543-557)'
_diffrn_orient_matrix_UB_11       0.0402401000
_diffrn_orient_matrix_UB_12       0.0009933000
_diffrn_orient_matrix_UB_13       0.0220002000
_diffrn_orient_matrix_UB_21      -0.0068412000
_diffrn_orient_matrix_UB_22       0.0441298000
_diffrn_orient_matrix_UB_23       0.0104773000
_diffrn_orient_matrix_UB_31      -0.0209758000
_diffrn_orient_matrix_UB_32      -0.0125032000
_diffrn_orient_matrix_UB_33       0.0388861000
_diffrn_measurement_details
;
List of Runs (angles in degrees, time in seconds):

  # Type    Start    End  Width  t~exp~   \w     \q     \k     \f   Frames
--------------------------------------------------------------------------
  1  \w   -114.50  64.30   0.30    8.00    --  -25.00  45.00   0.00  596
  2  \w   -114.50  64.30   0.30    8.00    --  -25.00  45.00 120.00  596
  3  \w   -114.50  64.30   0.30    8.00    --  -25.00  45.00-120.00  596
  4  \w   -144.50  34.05   0.30    8.00    --  -55.00  45.00  60.00  595
  5  \w   -144.50  34.05   0.30    8.00    --  -55.00  45.00 180.00  595
  6  \w   -144.50  34.05   0.30    8.00    --  -55.00  45.00 -60.00  595
;
_diffrn_measurement_method '\w scans'

 
_computing_data_collection
;
CrysAlisPro 1.171.39.46 (Rigaku Oxford Diffraction, 2018)
;
_computing_cell_refinement
;
CrysAlisPro 1.171.39.46 (Rigaku Oxford Diffraction, 2018)
;
_computing_data_reduction
;
CrysAlisPro 1.171.39.46 (Rigaku Oxford Diffraction, 2018)
;
_computing_structure_solution     'SUPERFLIP (Palatinus and Chapuis, 2007)'
_computing_structure_refinement 'SHELXL-2016/6 (Sheldrick, 2016)'
_computing_molecular_graphics     ?
_computing_publication_material   ?
_refine_special_details           ?
_refine_ls_structure_factor_coef  Fsqd
_refine_ls_matrix_type            full
_refine_ls_weighting_scheme       calc
_refine_ls_weighting_details
'w=1/[\s^2^(Fo^2^)+(0.0144P)^2^+31.4293P] where P=(Fo^2^+2Fc^2^)/3'
_atom_sites_solution_primary      ?
_atom_sites_solution_secondary    ?
_atom_sites_solution_hydrogens    .
_refine_ls_hydrogen_treatment     undef
_refine_ls_extinction_method      none
_refine_ls_extinction_coef        .
_refine_ls_number_reflns          2579
_refine_ls_number_parameters      76
_refine_ls_number_restraints      0
_refine_ls_R_factor_all           0.0227
_refine_ls_R_factor_gt            0.0224
_refine_ls_wR_factor_ref          0.0509
_refine_ls_wR_factor_gt           0.0508
_refine_ls_goodness_of_fit_ref    1.245
_refine_ls_restrained_S_all       1.245
_refine_ls_shift/su_max           0.001
_refine_ls_shift/su_mean          0.000
 
loop_
 _atom_site_label
 _atom_site_type_symbol
 _atom_site_fract_x
 _atom_site_fract_y
 _atom_site_fract_z
 _atom_site_U_iso_or_equiv
 _atom_site_adp_type
 _atom_site_occupancy
 _atom_site_site_symmetry_order  
 _atom_site_calc_flag
 _atom_site_refinement_flags_posn
 _atom_site_refinement_flags_adp
 _atom_site_refinement_flags_occupancy
 _atom_site_disorder_assembly
 _atom_site_disorder_group
Y1 Y 0.19045(2) 0.29796(2) 0.000000 0.00782(4) Uani 1 2 d S T P . .
Cd1 Cd 0.40568(2) 0.34344(2) 0.000000 0.00780(3) Uani 1 2 d S T P . .
Cd2A Cd 0.41105(9) 0.500000 -0.2671(2) 0.0144(2) Uani 0.589(10) 2 d S T P . .
Mg2A Mg 0.41105(9) 0.500000 -0.2671(2) 0.0144(2) Uani 0.0327(6) 2 d S T P . .
Cd2B Cd 0.500000 0.7586(3) 0.59679(10) 0.0114(4) Uani 0.358(10) 2 d S T P . .
Mg2B Mg 0.500000 0.7586(3) 0.59679(10) 0.0114(4) Uani 0.0199(6) 2 d S T P . .
Cd3A Cd 0.30564(16) 0.3895(2) -0.15487(8) 0.0124(2) Uani 0.526(15) 1 d . . P . .
Mg3A Mg 0.30564(16) 0.3895(2) -0.15487(8) 0.0124(2) Uani 0.0601(17) 1 d . . P . .
Cd3B Cd 0.3384(2) 0.20347(17) 0.1270(4) 0.0155(3) Uani 0.372(15) 1 d . . P . .
Mg3B Mg 0.3384(2) 0.20347(17) 0.1270(4) 0.0155(3) Uani 0.0425(17) 1 d . . P . .
Cd4A Cd 0.33261(5) 0.33261(5) -0.33261(5) 0.0175(3) Uani 0.3840(14) 3 d S T P . .
Cd4B Cd 0.34752(6) 0.34752(6) -0.34752(6) 0.0203(3) Uani 0.4088(14) 3 d S T P . .
Mg4A Mg 0.33261(5) 0.33261(5) -0.33261(5) 0.0175(3) Uani 0.1004(14) 3 d S T P . .
Mg4B Mg 0.34752(6) 0.34752(6) -0.34752(6) 0.0203(3) Uani 0.1069(14) 3 d S T P . .
Cd5 Cd 0.48686(7) 0.500000 -0.09465(6) 0.0124(3) Uani 0.1383(16) 2 d S T P . .
Mg5 Mg 0.48686(7) 0.500000 -0.09465(6) 0.0124(3) Uani 0.3617(16) 2 d S T P . .
Cd6 Cd 0.31342(7) 0.500000 0.000000 0.0173(3) Uani 0.128(3) 4 d S T P . .
Mg6 Mg 0.31342(7) 0.500000 0.000000 0.0173(3) Uani 0.872(3) 4 d S T P . .
Cd7A Cd 0.5401(6) 0.5591(6) -0.4087(5) 0.0235(9) Uiso 0.0218(7) 1 d . . P . .
Mg7A Mg 0.5401(6) 0.5591(6) -0.4087(5) 0.0235(9) Uiso 0.0574(17) 1 d . . P . .
Cd7B Cd 0.5436(5) 0.5889(5) -0.4334(7) 0.0235(9) Uiso 0.0218(7) 1 d . . P . .
Mg7B Mg 0.5436(5) 0.5889(5) -0.4334(7) 0.0235(9) Uiso 0.0574(18) 1 d . . P . .
Cd7C Cd 0.500000 0.5762(8) -0.4197(8) 0.0235(9) Uiso 0.0178(8) 2 d S . P . .
Mg7C Mg 0.500000 0.5762(8) -0.4197(8) 0.0235(9) Uiso 0.047(2) 2 d S . P . .
 
loop_
 _atom_site_aniso_label
 _atom_site_aniso_U_11
 _atom_site_aniso_U_22
 _atom_site_aniso_U_33
 _atom_site_aniso_U_23
 _atom_site_aniso_U_13
 _atom_site_aniso_U_12
Y1 0.00759(8) 0.00862(8) 0.00725(8) 0.000 0.000 0.00031(7)
Cd1 0.00697(6) 0.00741(6) 0.00902(6) 0.000 0.000 0.00021(4)
Cd2A 0.00937(17) 0.01190(15) 0.0218(7) 0.000 -0.0046(3) 0.000
Mg2A 0.00937(17) 0.01190(15) 0.0218(7) 0.000 -0.0046(3) 0.000
Cd2B 0.0082(2) 0.0190(9) 0.0071(2) 0.0025(3) 0.000 0.000
Mg2B 0.0082(2) 0.0190(9) 0.0071(2) 0.0025(3) 0.000 0.000
Cd3A 0.0099(3) 0.0153(4) 0.01212(16) 0.00363(19) 0.00213(14) 0.0045(2)
Mg3A 0.0099(3) 0.0153(4) 0.01212(16) 0.00363(19) 0.00213(14) 0.0045(2)
Cd3B 0.0158(4) 0.0100(3) 0.0208(8) 0.0030(4) -0.0080(5) -0.0018(3)
Mg3B 0.0158(4) 0.0100(3) 0.0208(8) 0.0030(4) -0.0080(5) -0.0018(3)
Cd4A 0.0175(3) 0.0175(3) 0.0175(3) -0.0102(2) -0.0102(2) 0.0102(2)
Cd4B 0.0203(3) 0.0203(3) 0.0203(3) -0.0138(3) -0.0138(3) 0.0138(3)
Mg4A 0.0175(3) 0.0175(3) 0.0175(3) -0.0102(2) -0.0102(2) 0.0102(2)
Mg4B 0.0203(3) 0.0203(3) 0.0203(3) -0.0138(3) -0.0138(3) 0.0138(3)
Cd5 0.0198(8) 0.0085(3) 0.0089(3) 0.000 0.0024(3) 0.000
Mg5 0.0198(8) 0.0085(3) 0.0089(3) 0.000 0.0024(3) 0.000
Cd6 0.0068(4) 0.0108(4) 0.0344(7) 0.000 0.000 0.000
Mg6 0.0068(4) 0.0108(4) 0.0344(7) 0.000 0.000 0.000
 
_geom_special_details
;
 All esds (except the esd in the dihedral angle between two l.s. planes)
 are estimated using the full covariance matrix.  The cell esds are taken
 into account individually in the estimation of esds in distances, angles
 and torsion angles; correlations between esds in cell parameters are only
 used when they are defined by crystal symmetry.  An approximate (isotropic)
 treatment of cell esds is used for estimating esds involving l.s. planes.
;
 
loop_
 _geom_bond_atom_site_label_1
 _geom_bond_atom_site_label_2
 _geom_bond_distance
 _geom_bond_site_symmetry_2
 _geom_bond_publ_flag
Y1 Cd3B 3.2055(18) 45 ?
Y1 Cd3B 3.2055(18) 24_554 ?
Y1 Cd2B 3.2829(10) 21_444 ?
Y1 Cd2A 3.2968(8) 18 ?
Y1 Cd4A 3.30081(17) 37_554 ?
Y1 Cd4A 3.30081(17) 14 ?
Y1 Cd3A 3.302(2) . ?
Y1 Cd3A 3.302(2) 26 ?
Y1 Cd4B 3.3101(2) 37_554 ?
Y1 Cd4B 3.3101(2) 14 ?
Y1 Cd3A 3.3296(13) 47_554 ?
Cd1 Cd6 2.8090(6) . ?
Cd1 Cd6 2.8293(9) 41 ?
Cd1 Cd1 2.9158(3) 3_655 ?
Cd1 Cd3A 2.9376(15) . ?
Cd1 Cd3A 2.9377(15) 26 ?
Cd1 Cd3A 3.0171(10) 44_554 ?
Cd1 Cd3A 3.0171(10) 18 ?
Cd1 Cd3B 3.049(3) 24_554 ?
Cd1 Cd3B 3.049(3) 45 ?
Cd1 Cd5 3.0938(6) . ?
Cd2A Cd2B 0.4146(16) 30_654 ?
Cd2A Cd7B 2.352(8) 7_564 ?
Cd2A Cd7B 2.352(8) 30_554 ?
Cd2A Cd7C 2.426(13) 30_554 ?
Cd2A Cd7A 2.489(10) 2_665 ?
Cd2A Cd7A 2.489(10) 28_655 ?
Cd2A Cd2A 2.750(3) 2_665 ?
Cd2A Cd7A 2.758(10) 7_564 ?
Cd2A Cd7A 2.758(10) 30_554 ?
Cd2A Cd4B 2.8400(13) 27_565 ?
Cd2A Cd4B 2.8400(13) . ?
Cd2B Cd5 2.612(4) 10_666 ?
Cd2B Cd3A 2.642(4) 10_666 ?
Cd2B Cd3A 2.642(4) 36_566 ?
Cd2B Cd7B 2.748(9) 28_656 ?
Cd2B Cd7B 2.748(9) 1_556 ?
Cd2B Cd7C 2.830(13) 1_556 ?
Cd2B Cd5 2.835(3) 9_565 ?
Cd2B Cd3B 2.845(5) 17 ?
Cd2B Cd3B 2.845(5) 42 ?
Cd2B Cd7A 2.878(10) 35_665 ?
Cd2B Cd7A 2.878(10) 9_565 ?
Cd3A Cd3B 0.310(4) 24_554 ?
Cd3A Cd4A 2.9149(17) . ?
Cd3A Cd6 2.943(3) . ?
Cd3A Cd3B 2.952(6) 26 ?
Cd3A Cd3B 2.969(8) 31 ?
Cd3B Cd3B 2.752(9) 45 ?
Cd3B Cd3B 2.752(9) 41 ?
Cd3B Cd4A 2.772(4) 14 ?
Cd3B Cd4B 3.006(4) 14 ?
Cd3B Cd6 3.188(7) 41 ?
Cd4A Cd7B 2.750(7) 7_564 ?
Cd4A Cd7B 2.750(7) 2_665 ?
Cd4A Cd7B 2.750(7) 12_654 ?
Cd4A Cd7A 2.839(8) 2_665 ?
Cd4A Cd7A 2.839(8) 7_564 ?
Cd4A Cd7A 2.839(8) 12_654 ?
Cd4B Cd7B 2.358(7) 7_564 ?
Cd4B Cd7B 2.358(7) 2_665 ?
Cd4B Cd7B 2.358(7) 12_654 ?
Cd4B Cd7A 2.449(8) 2_665 ?
Cd4B Cd7A 2.449(8) 7_564 ?
Cd4B Cd7A 2.449(8) 12_654 ?
Cd4B Cd7C 2.862(7) 2_665 ?
Cd4B Cd7C 2.862(7) 30_554 ?
Cd5 Cd5 0.406(2) 2_665 ?
Cd5 Cd5 2.9261(18) 26 ?
Cd5 Cd5 2.9542(19) 25_665 ?
Cd5 Cd6 3.0542(14) . ?
Cd7A Cd7B 0.476(8) 5_654 ?
Cd7A Cd7B 0.602(8) . ?
Cd7A Cd7C 0.695(11) . ?
Cd7A Cd7A 0.981(14) 5_654 ?
Cd7A Cd7A 0.981(14) 9_564 ?
Cd7A Cd7B 1.061(8) 9_564 ?
Cd7A Cd7C 1.129(12) 5_654 ?
Cd7A Cd7A 1.239(19) 28_655 ?
Cd7A Cd7B 1.426(8) 28_655 ?
Cd7A Cd7C 1.553(9) 9_564 ?
Cd7B Cd7C 0.734(10) . ?
Cd7B Cd7B 0.857(13) 5_654 ?
Cd7B Cd7B 0.857(13) 9_564 ?
Cd7B Cd7C 1.154(11) 9_564 ?
Cd7B Cd7B 1.349(16) 28_655 ?
Cd7B Cd7C 1.494(9) 5_654 ?
 
loop_
 _geom_angle_atom_site_label_1
 _geom_angle_atom_site_label_2
 _geom_angle_atom_site_label_3
 _geom_angle
 _geom_angle_site_symmetry_1
 _geom_angle_site_symmetry_3
 _geom_angle_publ_flag
Cd3B Y1 Cd3B 102.4(2) 45 24_554 ?
Cd3B Y1 Cd2B 100.29(11) 45 21_444 ?
Cd3B Y1 Cd2B 100.29(11) 24_554 21_444 ?
Cd3B Y1 Cd2A 104.64(11) 45 18 ?
Cd3B Y1 Cd2A 104.64(11) 24_554 18 ?
Cd2B Y1 Cd2A 7.22(3) 21_444 18 ?
Cd3B Y1 Cd4A 152.55(4) 45 37_554 ?
Cd3B Y1 Cd4A 70.46(13) 24_554 37_554 ?
Cd2B Y1 Cd4A 57.01(3) 21_444 37_554 ?
Cd2A Y1 Cd4A 54.71(2) 18 37_554 ?
Cd3B Y1 Cd4A 70.46(13) 45 14 ?
Cd3B Y1 Cd4A 152.55(4) 24_554 14 ?
Cd2B Y1 Cd4A 57.01(3) 21_444 14 ?
Cd2A Y1 Cd4A 54.71(2) 18 14 ?
Cd4A Y1 Cd4A 103.24(4) 37_554 14 ?
Cd3B Y1 Cd3A 97.71(17) 45 . ?
Cd3B Y1 Cd3A 5.19(8) 24_554 . ?
Cd2B Y1 Cd3A 103.48(7) 21_444 . ?
Cd2A Y1 Cd3A 108.22(5) 18 . ?
Cd4A Y1 Cd3A 75.64(6) 37_554 . ?
Cd4A Y1 Cd3A 152.70(2) 14 . ?
Cd3B Y1 Cd3A 5.19(8) 45 26 ?
Cd3B Y1 Cd3A 97.71(17) 24_554 26 ?
Cd2B Y1 Cd3A 103.48(7) 21_444 26 ?
Cd2A Y1 Cd3A 108.22(5) 18 26 ?
Cd4A Y1 Cd3A 152.70(2) 37_554 26 ?
Cd4A Y1 Cd3A 75.64(6) 14 26 ?
Cd3A Y1 Cd3A 92.93(11) . 26 ?
Cd3B Y1 Cd4B 153.06(7) 45 37_554 ?
Cd3B Y1 Cd4B 77.38(13) 24_554 37_554 ?
Cd2B Y1 Cd4B 54.08(4) 21_444 37_554 ?
Cd2A Y1 Cd4B 50.92(3) 18 37_554 ?
Cd4A Y1 Cd4B 6.92(4) 37_554 37_554 ?
Cd4A Y1 Cd4B 97.10(3) 14 37_554 ?
Cd3A Y1 Cd4B 82.57(6) . 37_554 ?
Cd3A Y1 Cd4B 154.56(2) 26 37_554 ?
Cd3B Y1 Cd4B 77.38(13) 45 14 ?
Cd3B Y1 Cd4B 153.06(7) 24_554 14 ?
Cd2B Y1 Cd4B 54.08(4) 21_444 14 ?
Cd2A Y1 Cd4B 50.92(3) 18 14 ?
Cd4A Y1 Cd4B 97.10(3) 37_554 14 ?
Cd4A Y1 Cd4B 6.92(4) 14 14 ?
Cd3A Y1 Cd4B 154.56(2) . 14 ?
Cd3A Y1 Cd4B 82.57(6) 26 14 ?
Cd4B Y1 Cd4B 90.80(5) 37_554 14 ?
Cd3B Y1 Cd3A 144.48(13) 45 47_554 ?
Cd3B Y1 Cd3A 53.66(12) 24_554 47_554 ?
Cd2B Y1 Cd3A 109.06(5) 21_444 47_554 ?
Cd2A Y1 Cd3A 106.77(4) 18 47_554 ?
Cd4A Y1 Cd3A 52.16(4) 37_554 47_554 ?
Cd4A Y1 Cd3A 143.24(4) 14 47_554 ?
Cd3A Y1 Cd3A 56.78(9) . 47_554 ?
Cd3A Y1 Cd3A 139.50(5) 26 47_554 ?
Cd4B Y1 Cd3A 55.97(3) 37_554 47_554 ?
Cd4B Y1 Cd3A 136.51(4) 14 47_554 ?
Cd6 Cd1 Cd6 179.496(10) . 41 ?
Cd6 Cd1 Cd1 120.513(19) . 3_655 ?
Cd6 Cd1 Cd1 58.983(12) 41 3_655 ?
Cd6 Cd1 Cd3A 61.56(5) . . ?
Cd6 Cd1 Cd3A 118.62(4) 41 . ?
Cd1 Cd1 Cd3A 121.77(5) 3_655 . ?
Cd6 Cd1 Cd3A 61.56(5) . 26 ?
Cd6 Cd1 Cd3A 118.62(4) 41 26 ?
Cd1 Cd1 Cd3A 121.76(5) 3_655 26 ?
Cd3A Cd1 Cd3A 109.16(4) . 26 ?
Cd6 Cd1 Cd3A 120.03(6) . 44_554 ?
Cd6 Cd1 Cd3A 60.35(6) 41 44_554 ?
Cd1 Cd1 Cd3A 108.07(2) 3_655 44_554 ?
Cd3A Cd1 Cd3A 63.94(14) . 44_554 ?
Cd3A Cd1 Cd3A 118.89(4) 26 44_554 ?
Cd6 Cd1 Cd3A 120.03(6) . 18 ?
Cd6 Cd1 Cd3A 60.35(6) 41 18 ?
Cd1 Cd1 Cd3A 108.07(2) 3_655 18 ?
Cd3A Cd1 Cd3A 118.89(4) . 18 ?
Cd3A Cd1 Cd3A 63.94(14) 26 18 ?
Cd3A Cd1 Cd3A 68.95(14) 44_554 18 ?
Cd6 Cd1 Cd3B 65.80(11) . 24_554 ?
Cd6 Cd1 Cd3B 114.42(11) 41 24_554 ?
Cd1 Cd1 Cd3B 123.60(3) 3_655 24_554 ?
Cd3A Cd1 Cd3B 5.54(6) . 24_554 ?
Cd3A Cd1 Cd3B 109.88(3) 26 24_554 ?
Cd3A Cd1 Cd3B 58.6(2) 44_554 24_554 ?
Cd3A Cd1 Cd3B 113.98(7) 18 24_554 ?
Cd6 Cd1 Cd3B 65.80(11) . 45 ?
Cd6 Cd1 Cd3B 114.42(11) 41 45 ?
Cd1 Cd1 Cd3B 123.60(3) 3_655 45 ?
Cd3A Cd1 Cd3B 109.88(3) . 45 ?
Cd3A Cd1 Cd3B 5.54(6) 26 45 ?
Cd3A Cd1 Cd3B 113.98(7) 44_554 45 ?
Cd3A Cd1 Cd3B 58.6(2) 18 45 ?
Cd3B Cd1 Cd3B 110.04(8) 24_554 45 ?
Cd6 Cd1 Cd5 62.10(2) . . ?
Cd6 Cd1 Cd5 117.477(19) 41 . ?
Cd1 Cd1 Cd5 66.073(19) 3_655 . ?
Cd3A Cd1 Cd5 68.81(7) . . ?
Cd3A Cd1 Cd5 114.16(7) 26 . ?
Cd3A Cd1 Cd5 117.10(7) 44_554 . ?
Cd3A Cd1 Cd5 172.29(4) 18 . ?
Cd3B Cd1 Cd5 73.73(10) 24_554 . ?
Cd3B Cd1 Cd5 119.65(13) 45 . ?
Cd2B Cd2A Cd7B 161.5(2) 30_654 7_564 ?
Cd2B Cd2A Cd7B 161.5(2) 30_654 30_554 ?
Cd7B Cd2A Cd7B 33.3(4) 7_564 30_554 ?
Cd2B Cd2A Cd7C 166.2(4) 30_654 30_554 ?
Cd7B Cd2A Cd7C 17.6(2) 7_564 30_554 ?
Cd7B Cd2A Cd7C 17.6(2) 30_554 30_554 ?
Cd2B Cd2A Cd7A 158.4(2) 30_654 2_665 ?
Cd7B Cd2A Cd7A 10.8(2) 7_564 2_665 ?
Cd7B Cd2A Cd7A 39.5(3) 30_554 2_665 ?
Cd7C Cd2A Cd7A 26.5(3) 30_554 2_665 ?
Cd2B Cd2A Cd7A 158.4(2) 30_654 28_655 ?
Cd7B Cd2A Cd7A 39.5(3) 7_564 28_655 ?
Cd7B Cd2A Cd7A 10.8(2) 30_554 28_655 ?
Cd7C Cd2A Cd7A 26.5(3) 30_554 28_655 ?
Cd7A Cd2A Cd7A 43.0(4) 2_665 28_655 ?
Cd2B Cd2A Cd2A 107.0(2) 30_654 2_665 ?
Cd7B Cd2A Cd2A 81.5(2) 7_564 2_665 ?
Cd7B Cd2A Cd2A 81.5(2) 30_554 2_665 ?
Cd7C Cd2A Cd2A 86.8(3) 30_554 2_665 ?
Cd7A Cd2A Cd2A 72.3(2) 2_665 2_665 ?
Cd7A Cd2A Cd2A 72.3(2) 28_655 2_665 ?
Cd2B Cd2A Cd7A 158.1(2) 30_654 7_564 ?
Cd7B Cd2A Cd7A 10.0(3) 7_564 7_564 ?
Cd7B Cd2A Cd7A 31.1(2) 30_554 7_564 ?
Cd7C Cd2A Cd7A 13.56(19) 30_554 7_564 ?
Cd7A Cd2A Cd7A 20.7(4) 2_665 7_564 ?
Cd7A Cd2A Cd7A 39.6(2) 28_655 7_564 ?
Cd2A Cd2A Cd7A 90.76(16) 2_665 7_564 ?
Cd2B Cd2A Cd7A 158.1(2) 30_654 30_554 ?
Cd7B Cd2A Cd7A 31.1(2) 7_564 30_554 ?
Cd7B Cd2A Cd7A 10.0(3) 30_554 30_554 ?
Cd7C Cd2A Cd7A 13.56(19) 30_554 30_554 ?
Cd7A Cd2A Cd7A 39.6(2) 2_665 30_554 ?
Cd7A Cd2A Cd7A 20.7(4) 28_655 30_554 ?
Cd2A Cd2A Cd7A 90.76(16) 2_665 30_554 ?
Cd7A Cd2A Cd7A 26.0(4) 7_564 30_554 ?
Cd2B Cd2A Cd4B 108.51(14) 30_654 27_565 ?
Cd7B Cd2A Cd4B 82.8(2) 7_564 27_565 ?
Cd7B Cd2A Cd4B 53.02(18) 30_554 27_565 ?
Cd7C Cd2A Cd4B 65.29(13) 30_554 27_565 ?
Cd7A Cd2A Cd4B 91.4(2) 2_665 27_565 ?
Cd7A Cd2A Cd4B 54.24(18) 28_655 27_565 ?
Cd2A Cd2A Cd4B 110.23(4) 2_665 27_565 ?
Cd7A Cd2A Cd4B 75.8(2) 7_564 27_565 ?
Cd7A Cd2A Cd4B 51.86(19) 30_554 27_565 ?
Cd2B Cd2A Cd4B 108.51(14) 30_654 . ?
Cd7B Cd2A Cd4B 53.02(18) 7_564 . ?
Cd7B Cd2A Cd4B 82.8(2) 30_554 . ?
Cd7C Cd2A Cd4B 65.29(13) 30_554 . ?
Cd7A Cd2A Cd4B 54.24(18) 2_665 . ?
Cd7A Cd2A Cd4B 91.4(2) 28_655 . ?
Cd2A Cd2A Cd4B 110.23(4) 2_665 . ?
Cd7A Cd2A Cd4B 51.86(19) 7_564 . ?
Cd7A Cd2A Cd4B 75.8(2) 30_554 . ?
Cd4B Cd2A Cd4B 112.18(7) 27_565 . ?
Cd5 Cd2B Cd3A 80.94(14) 10_666 10_666 ?
Cd5 Cd2B Cd3A 80.94(14) 10_666 36_566 ?
Cd3A Cd2B Cd3A 80.53(14) 10_666 36_566 ?
Cd5 Cd2B Cd7B 138.2(2) 10_666 28_656 ?
Cd3A Cd2B Cd7B 137.6(2) 10_666 28_656 ?
Cd3A Cd2B Cd7B 114.95(17) 36_566 28_656 ?
Cd5 Cd2B Cd7B 138.2(2) 10_666 1_556 ?
Cd3A Cd2B Cd7B 114.95(17) 10_666 1_556 ?
Cd3A Cd2B Cd7B 137.6(3) 36_566 1_556 ?
Cd7B Cd2B Cd7B 28.4(3) 28_656 1_556 ?
Cd5 Cd2B Cd7C 145.2(3) 10_666 1_556 ?
Cd3A Cd2B Cd7C 123.77(18) 10_666 1_556 ?
Cd3A Cd2B Cd7C 123.77(18) 36_566 1_556 ?
Cd7B Cd2B Cd7C 15.0(2) 28_656 1_556 ?
Cd7B Cd2B Cd7C 15.0(2) 1_556 1_556 ?
Cd5 Cd2B Cd5 7.15(4) 10_666 9_565 ?
Cd3A Cd2B Cd5 86.38(14) 10_666 9_565 ?
Cd3A Cd2B Cd5 86.38(14) 36_566 9_565 ?
Cd7B Cd2B Cd5 131.5(2) 28_656 9_565 ?
Cd7B Cd2B Cd5 131.5(2) 1_556 9_565 ?
Cd7C Cd2B Cd5 138.0(3) 1_556 9_565 ?
Cd5 Cd2B Cd3B 84.85(15) 10_666 17 ?
Cd3A Cd2B Cd3B 4.89(8) 10_666 17 ?
Cd3A Cd2B Cd3B 84.01(17) 36_566 17 ?
Cd7B Cd2B Cd3B 133.0(3) 28_656 17 ?
Cd7B Cd2B Cd3B 110.1(2) 1_556 17 ?
Cd7C Cd2B Cd3B 119.0(2) 1_556 17 ?
Cd5 Cd2B Cd3B 90.02(15) 9_565 17 ?
Cd5 Cd2B Cd3B 84.85(15) 10_666 42 ?
Cd3A Cd2B Cd3B 84.01(17) 10_666 42 ?
Cd3A Cd2B Cd3B 4.89(8) 36_566 42 ?
Cd7B Cd2B Cd3B 110.1(2) 28_656 42 ?
Cd7B Cd2B Cd3B 133.0(3) 1_556 42 ?
Cd7C Cd2B Cd3B 119.0(2) 1_556 42 ?
Cd5 Cd2B Cd3B 90.02(15) 9_565 42 ?
Cd3B Cd2B Cd3B 87.3(2) 17 42 ?
Cd5 Cd2B Cd7A 129.0(2) 10_666 35_665 ?
Cd3A Cd2B Cd7A 146.5(2) 10_666 35_665 ?
Cd3A Cd2B Cd7A 115.07(17) 36_566 35_665 ?
Cd7B Cd2B Cd7A 9.33(19) 28_656 35_665 ?
Cd7B Cd2B Cd7A 33.8(2) 1_556 35_665 ?
Cd7C Cd2B Cd7A 22.8(2) 1_556 35_665 ?
Cd5 Cd2B Cd7A 122.4(2) 9_565 35_665 ?
Cd3B Cd2B Cd7A 141.7(3) 17 35_665 ?
Cd3B Cd2B Cd7A 110.3(2) 42 35_665 ?
Cd5 Cd2B Cd7A 129.0(2) 10_666 9_565 ?
Cd3A Cd2B Cd7A 115.07(17) 10_666 9_565 ?
Cd3A Cd2B Cd7A 146.5(2) 36_566 9_565 ?
Cd7B Cd2B Cd7A 33.8(2) 28_656 9_565 ?
Cd7B Cd2B Cd7A 9.33(19) 1_556 9_565 ?
Cd7C Cd2B Cd7A 22.8(2) 1_556 9_565 ?
Cd5 Cd2B Cd7A 122.4(2) 9_565 9_565 ?
Cd3B Cd2B Cd7A 110.3(2) 17 9_565 ?
Cd3B Cd2B Cd7A 141.7(3) 42 9_565 ?
Cd7A Cd2B Cd7A 37.0(3) 35_665 9_565 ?
Cd5 Cd2B Cd2A 68.18(6) 10_666 9_565 ?
Cd3A Cd2B Cd2A 129.40(4) 10_666 9_565 ?
Cd3A Cd2B Cd2A 129.40(4) 36_566 9_565 ?
Cd7B Cd2B Cd2A 72.6(2) 28_656 9_565 ?
Cd7B Cd2B Cd2A 72.6(2) 1_556 9_565 ?
Cd7C Cd2B Cd2A 77.0(2) 1_556 9_565 ?
Cd5 Cd2B Cd2A 61.03(6) 9_565 9_565 ?
Cd3B Cd2B Cd2A 129.30(4) 17 9_565 ?
Cd3B Cd2B Cd2A 129.30(4) 42 9_565 ?
Cd7A Cd2B Cd2A 64.88(18) 35_665 9_565 ?
Cd7A Cd2B Cd2A 64.88(18) 9_565 9_565 ?
Cd3B Cd3A Cd2B 128.4(6) 24_554 30_654 ?
Cd3B Cd3A Cd4A 59.9(6) 24_554 . ?
Cd2B Cd3A Cd4A 68.66(9) 30_654 . ?
Cd3B Cd3A Cd2A 122.3(6) 24_554 . ?
Cd2B Cd3A Cd2A 6.17(4) 30_654 . ?
Cd4A Cd3A Cd2A 62.50(6) . . ?
Cd3B Cd3A Cd1 108.3(5) 24_554 . ?
Cd2B Cd3A Cd1 105.60(13) 30_654 . ?
Cd4A Cd3A Cd1 128.29(3) . . ?
Cd2A Cd3A Cd1 109.33(11) . . ?
Cd3B Cd3A Cd6 140.5(7) 24_554 . ?
Cd2B Cd3A Cd6 90.78(14) 30_654 . ?
Cd4A Cd3A Cd6 159.39(13) . . ?
Cd2A Cd3A Cd6 96.93(12) . . ?
Cd1 Cd3A Cd6 57.07(4) . . ?
Cd3B Cd3A Cd3B 47.4(5) 24_554 26 ?
Cd2B Cd3A Cd3B 127.28(7) 30_654 26 ?
Cd4A Cd3A Cd3B 79.57(6) . 26 ?
Cd2A Cd3A Cd3B 123.99(6) . 26 ?
Cd1 Cd3A Cd3B 63.55(14) . 26 ?
Cd6 Cd3A Cd3B 116.09(12) . 26 ?
Cd3B Cd3A Cd3B 43.3(5) 24_554 31 ?
Cd2B Cd3A Cd3B 125.09(7) 30_654 31 ?
Cd4A Cd3A Cd3B 79.29(5) . 31 ?
Cd2A Cd3A Cd3B 121.52(5) . 31 ?
Cd1 Cd3A Cd3B 129.15(10) . 31 ?
Cd6 Cd3A Cd3B 113.48(14) . 31 ?
Cd3B Cd3A Cd3B 86.38(8) 26 31 ?
Cd3B Cd3A Cd1 103.0(6) 24_554 47_554 ?
Cd2B Cd3A Cd1 103.14(9) 30_654 47_554 ?
Cd4A Cd3A Cd1 124.92(6) . 47_554 ?
Cd2A Cd3A Cd1 106.18(8) . 47_554 ?
Cd1 Cd3A Cd1 106.65(4) . 47_554 ?
Cd6 Cd3A Cd1 56.66(4) . 47_554 ?
Cd3B Cd3A Cd1 129.58(11) 26 47_554 ?
Cd3B Cd3A Cd1 61.24(15) 31 47_554 ?
Cd3A Cd3B Cd3B 132.2(6) 18 45 ?
Cd3A Cd3B Cd3B 127.8(5) 18 41 ?
Cd3B Cd3B Cd3B 94.84(9) 45 41 ?
Cd3A Cd3B Cd4A 114.5(5) 18 14 ?
Cd3B Cd3B Cd4A 85.62(7) 45 14 ?
Cd3B Cd3B Cd4A 85.62(7) 41 14 ?
Cd3A Cd3B Cd2B 46.6(5) 18 21_444 ?
Cd3B Cd3B Cd2B 125.74(9) 45 21_444 ?
Cd3B Cd3B Cd2B 127.24(8) 41 21_444 ?
Cd4A Cd3B Cd2B 68.00(10) 14 21_444 ?
Cd3A Cd3B Cd3A 128.4(6) 18 26 ?
Cd3B Cd3B Cd3A 4.76(7) 45 26 ?
Cd3B Cd3B Cd3A 97.09(11) 41 26 ?
Cd4A Cd3B Cd3A 89.98(10) 14 26 ?
Cd2B Cd3B Cd3A 126.23(7) 21_444 26 ?
Cd3A Cd3B Cd3A 124.2(5) 18 34 ?
Cd3B Cd3B Cd3A 97.05(11) 45 34 ?
Cd3B Cd3B Cd3A 4.43(9) 41 34 ?
Cd4A Cd3B Cd3A 89.63(13) 14 34 ?
Cd2B Cd3B Cd3A 127.63(6) 21_444 34 ?
Cd3A Cd3B Cd3A 99.01(17) 26 34 ?
Cd3A Cd3B Cd4B 108.1(5) 18 14 ?
Cd3B Cd3B Cd4B 89.97(7) 45 14 ?
Cd3B Cd3B Cd4B 89.97(7) 41 14 ?
Cd4A Cd3B Cd4B 6.44(3) 14 14 ?
Cd2B Cd3B Cd4B 61.56(9) 21_444 14 ?
Cd3A Cd3B Cd4B 94.16(10) 26 14 ?
Cd3A Cd3B Cd4B 93.81(12) 34 14 ?
Cd3A Cd3B Cd1 66.2(5) 18 41 ?
Cd3B Cd3B Cd1 133.67(12) 45 41 ?
Cd3B Cd3B Cd1 64.40(14) 41 41 ?
Cd4A Cd3B Cd1 129.50(7) 14 41 ?
Cd2B Cd3B Cd1 97.93(17) 21_444 41 ?
Cd3A Cd3B Cd1 131.13(8) 26 41 ?
Cd3A Cd3B Cd1 60.16(6) 34 41 ?
Cd4B Cd3B Cd1 128.22(5) 14 41 ?
Cd3A Cd3B Cd1 71.5(7) 18 . ?
Cd3B Cd3B Cd1 62.45(12) 45 . ?
Cd3B Cd3B Cd1 134.56(12) 41 . ?
Cd4A Cd3B Cd1 127.06(6) 14 . ?
Cd2B Cd3B Cd1 96.49(17) 21_444 . ?
Cd3A Cd3B Cd1 58.00(5) 26 . ?
Cd3A Cd3B Cd1 132.53(8) 34 . ?
Cd4B Cd3B Cd1 125.91(5) 14 . ?
Cd1 Cd3B Cd1 101.89(15) 41 . ?
Cd3A Cd3B Cd2A 52.9(5) 18 18 ?
Cd3B Cd3B Cd2A 122.84(8) 45 18 ?
Cd3B Cd3B Cd2A 124.75(8) 41 18 ?
Cd4A Cd3B Cd2A 61.79(6) 14 18 ?
Cd2B Cd3B Cd2A 6.22(4) 21_444 18 ?
Cd3A Cd3B Cd2A 123.89(6) 26 18 ?
Cd3A Cd3B Cd2A 125.70(6) 34 18 ?
Cd4B Cd3B Cd2A 55.35(6) 14 18 ?
Cd1 Cd3B Cd2A 102.08(15) 41 18 ?
Cd1 Cd3B Cd2A 99.99(16) . 18 ?
Cd3A Cd3B Cd6 36.0(6) 18 41 ?
Cd3B Cd3B Cd6 112.45(7) 45 41 ?
Cd3B Cd3B Cd6 114.51(9) 41 41 ?
Cd4A Cd3B Cd6 150.37(19) 14 41 ?
Cd2B Cd3B Cd6 82.4(2) 21_444 41 ?
Cd3A Cd3B Cd6 107.70(5) 26 41 ?
Cd3A Cd3B Cd6 110.08(5) 34 41 ?
Cd4B Cd3B Cd6 143.94(19) 14 41 ?
Cd1 Cd3B Cd6 53.48(9) 41 41 ?
Cd1 Cd3B Cd6 53.45(10) . 41 ?
Cd2A Cd3B Cd6 88.59(18) 18 41 ?
Cd7B Cd4A Cd7B 17.9(3) 7_564 2_665 ?
Cd7B Cd4A Cd7B 17.9(3) 7_564 12_654 ?
Cd7B Cd4A Cd7B 17.9(3) 2_665 12_654 ?
Cd7B Cd4A Cd3B 125.5(3) 7_564 14_554 ?
Cd7B Cd4A Cd3B 128.6(3) 2_665 14_554 ?
Cd7B Cd4A Cd3B 112.2(2) 12_654 14_554 ?
Cd7B Cd4A Cd3B 112.2(2) 7_564 24_554 ?
Cd7B Cd4A Cd3B 125.5(3) 2_665 24_554 ?
Cd7B Cd4A Cd3B 128.6(3) 12_654 24_554 ?
Cd3B Cd4A Cd3B 93.91(18) 14_554 24_554 ?
Cd7B Cd4A Cd3B 128.6(3) 7_564 19_554 ?
Cd7B Cd4A Cd3B 112.2(2) 2_665 19_554 ?
Cd7B Cd4A Cd3B 125.5(3) 12_654 19_554 ?
Cd3B Cd4A Cd3B 93.91(18) 14_554 19_554 ?
Cd3B Cd4A Cd3B 93.91(18) 24_554 19_554 ?
Cd7B Cd4A Cd7A 9.59(17) 7_564 2_665 ?
Cd7B Cd4A Cd7A 12.22(16) 2_665 2_665 ?
Cd7B Cd4A Cd7A 21.82(16) 12_654 2_665 ?
Cd3B Cd4A Cd7A 133.3(2) 14_554 2_665 ?
Cd3B Cd4A Cd7A 113.7(2) 24_554 2_665 ?
Cd3B Cd4A Cd7A 119.3(3) 19_554 2_665 ?
Cd7B Cd4A Cd7A 12.22(16) 7_564 7_564 ?
Cd7B Cd4A Cd7A 21.82(16) 2_665 7_564 ?
Cd7B Cd4A Cd7A 9.59(17) 12_654 7_564 ?
Cd3B Cd4A Cd7A 113.7(2) 14_554 7_564 ?
Cd3B Cd4A Cd7A 119.3(3) 24_554 7_564 ?
Cd3B Cd4A Cd7A 133.3(2) 19_554 7_564 ?
Cd7A Cd4A Cd7A 19.9(3) 2_665 7_564 ?
Cd7B Cd4A Cd7A 21.82(16) 7_564 12_654 ?
Cd7B Cd4A Cd7A 9.59(17) 2_665 12_654 ?
Cd7B Cd4A Cd7A 12.22(16) 12_654 12_654 ?
Cd3B Cd4A Cd7A 119.3(3) 14_554 12_654 ?
Cd3B Cd4A Cd7A 133.3(2) 24_554 12_654 ?
Cd3B Cd4A Cd7A 113.7(2) 19_554 12_654 ?
Cd7A Cd4A Cd7A 19.9(3) 2_665 12_654 ?
Cd7A Cd4A Cd7A 19.9(3) 7_564 12_654 ?
Cd7B Cd4A Cd3A 120.0(2) 7_564 8 ?
Cd7B Cd4A Cd3A 123.2(2) 2_665 8 ?
Cd7B Cd4A Cd3A 106.68(17) 12_654 8 ?
Cd3B Cd4A Cd3A 5.55(6) 14_554 8 ?
Cd3B Cd4A Cd3A 97.49(12) 24_554 8 ?
Cd3B Cd4A Cd3A 97.85(15) 19_554 8 ?
Cd7A Cd4A Cd3A 127.8(2) 2_665 8 ?
Cd7A Cd4A Cd3A 108.15(19) 7_564 8 ?
Cd7A Cd4A Cd3A 114.0(2) 12_654 8 ?
Cd7B Cd4A Cd3A 123.2(2) 7_564 11 ?
Cd7B Cd4A Cd3A 106.68(18) 2_665 11 ?
Cd7B Cd4A Cd3A 120.0(2) 12_654 11 ?
Cd3B Cd4A Cd3A 97.49(12) 14_554 11 ?
Cd3B Cd4A Cd3A 97.85(15) 24_554 11 ?
Cd3B Cd4A Cd3A 5.55(6) 19_554 11 ?
Cd7A Cd4A Cd3A 114.0(2) 2_665 11 ?
Cd7A Cd4A Cd3A 127.8(2) 7_564 11 ?
Cd7A Cd4A Cd3A 108.15(19) 12_654 11 ?
Cd3A Cd4A Cd3A 101.12(9) 8 11 ?
Cd7B Cd4A Cd3A 106.68(18) 7_564 . ?
Cd7B Cd4A Cd3A 120.0(2) 2_665 . ?
Cd7B Cd4A Cd3A 123.2(2) 12_654 . ?
Cd3B Cd4A Cd3A 97.85(15) 14_554 . ?
Cd3B Cd4A Cd3A 5.55(6) 24_554 . ?
Cd3B Cd4A Cd3A 97.49(12) 19_554 . ?
Cd7A Cd4A Cd3A 108.15(19) 2_665 . ?
Cd7A Cd4A Cd3A 114.0(2) 7_564 . ?
Cd7A Cd4A Cd3A 127.8(2) 12_654 . ?
Cd3A Cd4A Cd3A 101.12(9) 8 . ?
Cd3A Cd4A Cd3A 101.12(9) 11 . ?
Cd7B Cd4B Cd7B 20.9(3) 7_564 2_665 ?
Cd7B Cd4B Cd7B 20.9(3) 7_564 12_654 ?
Cd7B Cd4B Cd7B 20.9(3) 2_665 12_654 ?
Cd7B Cd4B Cd7A 11.15(19) 7_564 2_665 ?
Cd7B Cd4B Cd7A 14.22(19) 2_665 2_665 ?
Cd7B Cd4B Cd7A 25.42(19) 12_654 2_665 ?
Cd7B Cd4B Cd7A 14.22(19) 7_564 7_564 ?
Cd7B Cd4B Cd7A 25.42(19) 2_665 7_564 ?
Cd7B Cd4B Cd7A 11.15(19) 12_654 7_564 ?
Cd7A Cd4B Cd7A 23.1(3) 2_665 7_564 ?
Cd7B Cd4B Cd7A 25.42(19) 7_564 12_654 ?
Cd7B Cd4B Cd7A 11.15(19) 2_665 12_654 ?
Cd7B Cd4B Cd7A 14.22(19) 12_654 12_654 ?
Cd7A Cd4B Cd7A 23.1(3) 2_665 12_654 ?
Cd7A Cd4B Cd7A 23.1(3) 7_564 12_654 ?
Cd7B Cd4B Cd2A 52.8(2) 7_564 . ?
Cd7B Cd4B Cd2A 69.7(3) 2_665 . ?
Cd7B Cd4B Cd2A 72.6(3) 12_654 . ?
Cd7A Cd4B Cd2A 55.5(2) 2_665 . ?
Cd7A Cd4B Cd2A 62.3(3) 7_564 . ?
Cd7A Cd4B Cd2A 77.7(2) 12_654 . ?
Cd7B Cd4B Cd2A 69.7(3) 7_564 30_554 ?
Cd7B Cd4B Cd2A 72.6(3) 2_665 30_554 ?
Cd7B Cd4B Cd2A 52.8(2) 12_654 30_554 ?
Cd7A Cd4B Cd2A 77.7(2) 2_665 30_554 ?
Cd7A Cd4B Cd2A 55.6(2) 7_564 30_554 ?
Cd7A Cd4B Cd2A 62.3(3) 12_654 30_554 ?
Cd2A Cd4B Cd2A 103.16(9) . 30_554 ?
Cd7B Cd4B Cd2A 72.6(3) 7_564 33_655 ?
Cd7B Cd4B Cd2A 52.8(2) 2_665 33_655 ?
Cd7B Cd4B Cd2A 69.7(3) 12_654 33_655 ?
Cd7A Cd4B Cd2A 62.3(3) 2_665 33_655 ?
Cd7A Cd4B Cd2A 77.7(2) 7_564 33_655 ?
Cd7A Cd4B Cd2A 55.6(2) 12_654 33_655 ?
Cd2A Cd4B Cd2A 103.16(9) . 33_655 ?
Cd2A Cd4B Cd2A 103.16(9) 30_554 33_655 ?
Cd7B Cd4B Cd7C 23.0(3) 7_564 2_665 ?
Cd7B Cd4B Cd7C 11.8(3) 2_665 2_665 ?
Cd7B Cd4B Cd7C 31.4(3) 12_654 2_665 ?
Cd7A Cd4B Cd7C 12.1(3) 2_665 2_665 ?
Cd7A Cd4B Cd7C 32.9(3) 7_564 2_665 ?
Cd7A Cd4B Cd7C 22.9(3) 12_654 2_665 ?
Cd2A Cd4B Cd7C 62.9(3) . 2_665 ?
Cd2A Cd4B Cd7C 83.9(2) 30_554 2_665 ?
Cd2A Cd4B Cd7C 50.4(2) 33_655 2_665 ?
Cd7B Cd4B Cd7C 11.8(3) 7_564 30_554 ?
Cd7B Cd4B Cd7C 31.4(3) 2_665 30_554 ?
Cd7B Cd4B Cd7C 23.0(3) 12_654 30_554 ?
Cd7A Cd4B Cd7C 22.9(3) 2_665 30_554 ?
Cd7A Cd4B Cd7C 12.1(3) 7_564 30_554 ?
Cd7A Cd4B Cd7C 32.9(3) 12_654 30_554 ?
Cd2A Cd4B Cd7C 50.4(2) . 30_554 ?
Cd2A Cd4B Cd7C 62.9(3) 30_554 30_554 ?
Cd2A Cd4B Cd7C 83.9(2) 33_655 30_554 ?
Cd7C Cd4B Cd7C 34.8(3) 2_665 30_554 ?
Cd5 Cd5 Cd2B 119.68(8) 2_665 30_654 ?
Cd5 Cd5 Cd2B 53.17(8) 2_665 5_554 ?
Cd2B Cd5 Cd2B 66.51(16) 30_654 5_554 ?
Cd5 Cd5 Cd2A 113.73(5) 2_665 . ?
Cd2B Cd5 Cd2A 5.95(4) 30_654 . ?
Cd2B Cd5 Cd2A 60.56(13) 5_554 . ?
Cd5 Cd5 Cd5 90.0 2_665 26 ?
Cd2B Cd5 Cd5 150.32(8) 30_654 26 ?
Cd2B Cd5 Cd5 143.17(8) 5_554 26 ?
Cd2A Cd5 Cd5 156.27(5) . 26 ?
Cd5 Cd5 Cd5 82.10(4) 2_665 25_665 ?
Cd2B Cd5 Cd5 158.23(10) 30_654 25_665 ?
Cd2B Cd5 Cd5 135.26(10) 5_554 25_665 ?
Cd2A Cd5 Cd5 164.17(8) . 25_665 ?
Cd5 Cd5 Cd5 7.90(4) 26 25_665 ?
Cd5 Cd5 Cd6 151.38(2) 2_665 . ?
Cd2B Cd5 Cd6 88.95(8) 30_654 . ?
Cd2B Cd5 Cd6 155.45(9) 5_554 . ?
Cd2A Cd5 Cd6 94.89(6) . . ?
Cd5 Cd5 Cd6 61.38(2) 26 . ?
Cd5 Cd5 Cd6 69.28(4) 25_665 . ?
Cd5 Cd5 Cd1 113.927(19) 2_665 27_565 ?
Cd2B Cd5 Cd1 102.13(5) 30_654 27_565 ?
Cd2B Cd5 Cd1 128.436(15) 5_554 27_565 ?
Cd2A Cd5 Cd1 105.65(4) . 27_565 ?
Cd5 Cd5 Cd1 61.777(16) 26 27_565 ?
Cd5 Cd5 Cd1 65.63(2) 25_665 27_565 ?
Cd6 Cd5 Cd1 54.370(16) . 27_565 ?
Cd5 Cd5 Cd1 113.928(19) 2_665 . ?
Cd2B Cd5 Cd1 102.13(5) 30_654 . ?
Cd2B Cd5 Cd1 128.436(15) 5_554 . ?
Cd2A Cd5 Cd1 105.65(4) . . ?
Cd5 Cd5 Cd1 61.777(16) 26 . ?
Cd5 Cd5 Cd1 65.63(2) 25_665 . ?
Cd6 Cd5 Cd1 54.370(16) . . ?
Cd1 Cd5 Cd1 102.93(3) 27_565 . ?
Cd5 Cd5 Cd2A 59.37(6) 2_665 2_665 ?
Cd2B Cd5 Cd2A 60.30(13) 30_654 2_665 ?
Cd2B Cd5 Cd2A 6.20(3) 5_554 2_665 ?
Cd2A Cd5 Cd2A 54.36(10) . 2_665 ?
Cd5 Cd5 Cd2A 149.37(6) 26 2_665 ?
Cd5 Cd5 Cd2A 141.47(8) 25_665 2_665 ?
Cd6 Cd5 Cd2A 149.25(6) . 2_665 ?
Cd1 Cd5 Cd2A 127.847(16) 27_565 2_665 ?
Cd1 Cd5 Cd2A 127.847(16) . 2_665 ?
Cd1 Cd6 Cd1 118.97(4) . 27_565 ?
Cd1 Cd6 Cd1 115.794(13) . 47_554 ?
Cd1 Cd6 Cd1 115.794(13) 27_565 47_554 ?
Cd1 Cd6 Cd1 115.794(13) . 45 ?
Cd1 Cd6 Cd1 115.794(13) 27_565 45 ?
Cd1 Cd6 Cd1 62.03(2) 47_554 45 ?
Cd1 Cd6 Cd3A 61.37(2) . . ?
Cd1 Cd6 Cd3A 121.38(6) 27_565 . ?
Cd1 Cd6 Cd3A 62.99(4) 47_554 . ?
Cd1 Cd6 Cd3A 112.59(6) 45 . ?
Cd1 Cd6 Cd3A 121.38(6) . 4_565 ?
Cd1 Cd6 Cd3A 61.37(2) 27_565 4_565 ?
Cd1 Cd6 Cd3A 112.59(6) 47_554 4_565 ?
Cd1 Cd6 Cd3A 62.99(4) 45 4_565 ?
Cd3A Cd6 Cd3A 175.31(10) . 4_565 ?
Cd1 Cd6 Cd3A 121.38(6) . 27_565 ?
Cd1 Cd6 Cd3A 61.37(2) 27_565 27_565 ?
Cd1 Cd6 Cd3A 62.99(4) 47_554 27_565 ?
Cd1 Cd6 Cd3A 112.59(6) 45 27_565 ?
Cd3A Cd6 Cd3A 70.94(8) . 27_565 ?
Cd3A Cd6 Cd3A 108.86(9) 4_565 27_565 ?
Cd1 Cd6 Cd3A 61.37(2) . 26 ?
Cd1 Cd6 Cd3A 121.38(6) 27_565 26 ?
Cd1 Cd6 Cd3A 112.59(6) 47_554 26 ?
Cd1 Cd6 Cd3A 62.99(4) 45 26 ?
Cd3A Cd6 Cd3A 108.86(9) . 26 ?
Cd3A Cd6 Cd3A 70.94(8) 4_565 26 ?
Cd3A Cd6 Cd3A 175.32(10) 27_565 26 ?
Cd1 Cd6 Cd5 63.533(19) . . ?
Cd1 Cd6 Cd5 63.533(19) 27_565 . ?
Cd1 Cd6 Cd5 120.361(19) 47_554 . ?
Cd1 Cd6 Cd5 177.61(3) 45 . ?
Cd3A Cd6 Cd5 69.28(6) . . ?
Cd3A Cd6 Cd5 115.18(5) 4_565 . ?
Cd3A Cd6 Cd5 69.28(6) 27_565 . ?
Cd3A Cd6 Cd5 115.18(5) 26 . ?
Cd1 Cd6 Cd5 63.533(19) . 26 ?
Cd1 Cd6 Cd5 63.533(19) 27_565 26 ?
Cd1 Cd6 Cd5 177.61(3) 47_554 26 ?
Cd1 Cd6 Cd5 120.361(19) 45 26 ?
Cd3A Cd6 Cd5 115.18(5) . 26 ?
Cd3A Cd6 Cd5 69.28(6) 4_565 26 ?
Cd3A Cd6 Cd5 115.18(5) 27_565 26 ?
Cd3A Cd6 Cd5 69.28(6) 26 26 ?
Cd5 Cd6 Cd5 57.24(4) . 26 ?
Cd7B Cd7A Cd7B 105(3) 5_654 . ?
Cd7B Cd7A Cd7C 160(2) 5_654 . ?
Cd7B Cd7A Cd7C 68.5(16) . . ?
Cd7B Cd7A Cd7A 27.7(15) 5_654 5_654 ?
Cd7B Cd7A Cd7A 80.4(11) . 5_654 ?
Cd7C Cd7A Cd7A 135.2(14) . 5_654 ?
Cd7B Cd7A Cd7A 86.2(15) 5_654 9_564 ?
Cd7B Cd7A Cd7A 21.5(12) . 9_564 ?
Cd7C Cd7A Cd7A 82.8(16) . 9_564 ?
Cd7A Cd7A Cd7A 60.001(3) 5_654 9_564 ?
Cd7B Cd7A Cd7B 52.3(14) 5_654 9_564 ?
Cd7B Cd7A Cd7B 53.8(11) . 9_564 ?
Cd7C Cd7A Cd7B 114.9(16) . 9_564 ?
Cd7A Cd7A Cd7B 26.6(4) 5_654 9_564 ?
Cd7A Cd7A Cd7B 34.0(4) 9_564 9_564 ?
Cd7B Cd7A Cd7C 26.3(13) 5_654 5_654 ?
Cd7B Cd7A Cd7C 116.0(17) . 5_654 ?
Cd7C Cd7A Cd7C 138.5(18) . 5_654 ?
Cd7A Cd7A Cd7C 37.7(10) 5_654 5_654 ?
Cd7A Cd7A Cd7C 94.6(10) 9_564 5_654 ?
Cd7B Cd7A Cd7C 63.5(10) 9_564 5_654 ?
Cd7B Cd7A Cd7A 149.5(15) 5_654 28_655 ?
Cd7B Cd7A Cd7A 95.2(15) . 28_655 ?
Cd7C Cd7A Cd7A 27.0(11) . 28_655 ?
Cd7A Cd7A Cd7A 143.9(2) 5_654 28_655 ?
Cd7A Cd7A Cd7A 107.4(9) 9_564 28_655 ?
Cd7B Cd7A Cd7A 135.3(9) 9_564 28_655 ?
Cd7C Cd7A Cd7A 123.4(6) 5_654 28_655 ?
Cd7B Cd7A Cd7B 157.4(19) 5_654 28_655 ?
Cd7B Cd7A Cd7B 70.4(14) . 28_655 ?
Cd7C Cd7A Cd7B 3.7(11) . 28_655 ?
Cd7A Cd7A Cd7B 133.9(7) 5_654 28_655 ?
Cd7A Cd7A Cd7B 83.7(9) 9_564 28_655 ?
Cd7B Cd7A Cd7B 115.0(10) 9_564 28_655 ?
Cd7C Cd7A Cd7B 134.9(9) 5_654 28_655 ?
Cd7A Cd7A Cd7B 24.8(3) 28_655 28_655 ?
Cd7B Cd7A Cd7C 74.0(17) 5_654 9_564 ?
Cd7B Cd7A Cd7C 39.4(13) . 9_564 ?
Cd7C Cd7A Cd7C 91.0(11) . 9_564 ?
Cd7A Cd7A Cd7C 46.4(7) 5_654 9_564 ?
Cd7A Cd7A Cd7C 18.4(7) 9_564 9_564 ?
Cd7B Cd7A Cd7C 24.5(7) 9_564 9_564 ?
Cd7C Cd7A Cd7C 77.6(6) 5_654 9_564 ?
Cd7A Cd7A Cd7C 111.1(6) 28_655 9_564 ?
Cd7B Cd7A Cd7C 90.8(7) 28_655 9_564 ?
Cd7A Cd7B Cd7A 131(3) 9_564 . ?
Cd7A Cd7B Cd7C 137(2) 9_564 . ?
Cd7A Cd7B Cd7C 61.8(17) . . ?
Cd7A Cd7B Cd7B 101.7(16) 9_564 5_654 ?
Cd7A Cd7B Cd7B 32.4(12) . 5_654 ?
Cd7C Cd7B Cd7B 92.6(17) . 5_654 ?
Cd7A Cd7B Cd7B 42.7(16) 9_564 9_564 ?
Cd7A Cd7B Cd7B 91.7(12) . 9_564 ?
Cd7C Cd7B Cd7B 139.7(13) . 9_564 ?
Cd7B Cd7B Cd7B 60.003(3) 5_654 9_564 ?
Cd7A Cd7B Cd7A 67.2(14) 9_564 5_654 ?
Cd7A Cd7B Cd7A 65.7(11) . 5_654 ?
Cd7C Cd7B Cd7A 118.7(15) . 5_654 ?
Cd7B Cd7B Cd7A 34.5(5) 5_654 5_654 ?
Cd7B Cd7B Cd7A 26.0(5) 9_564 5_654 ?
Cd7A Cd7B Cd7C 11.9(14) 9_564 9_564 ?
Cd7A Cd7B Cd7C 121.2(16) . 9_564 ?
Cd7C Cd7B Cd7C 128.9(17) . 9_564 ?
Cd7B Cd7B Cd7C 94.8(11) 5_654 9_564 ?
Cd7B Cd7B Cd7C 39.4(11) 9_564 9_564 ?
Cd7A Cd7B Cd7C 61.1(10) 5_654 9_564 ?
Cd7A Cd7B Cd7B 120.1(15) 9_564 28_655 ?
Cd7A Cd7B Cd7B 84.8(15) . 28_655 ?
Cd7C Cd7B Cd7B 23.2(11) . 28_655 ?
Cd7B Cd7B Cd7B 114.5(10) 5_654 28_655 ?
Cd7B Cd7B Cd7B 144.735(16) 9_564 28_655 ?
Cd7A Cd7B Cd7B 134.0(8) 5_654 28_655 ?
Cd7C Cd7B Cd7B 115.9(6) 9_564 28_655 ?
Cd7A Cd7B Cd7A 135.4(18) 9_564 28_655 ?
Cd7A Cd7B Cd7A 59.9(16) . 28_655 ?
Cd7C Cd7B Cd7A 3.5(10) . 28_655 ?
Cd7B Cd7B Cd7A 90.2(12) 5_654 28_655 ?
Cd7B Cd7B Cd7A 136.2(8) 9_564 28_655 ?
Cd7A Cd7B Cd7A 115.5(10) 5_654 28_655 ?
Cd7C Cd7B Cd7A 126.7(9) 9_564 28_655 ?
Cd7B Cd7B Cd7A 24.8(3) 28_655 28_655 ?
Cd7A Cd7B Cd7C 88.2(17) 9_564 5_654 ?
Cd7A Cd7B Cd7C 42.8(13) . 5_654 ?
Cd7C Cd7B Cd7C 94.3(11) . 5_654 ?
Cd7B Cd7B Cd7C 18.5(6) 5_654 5_654 ?
Cd7B Cd7B Cd7C 50.3(9) 9_564 5_654 ?
Cd7A Cd7B Cd7C 25.0(8) 5_654 5_654 ?
Cd7C Cd7B Cd7C 79.5(6) 9_564 5_654 ?
Cd7B Cd7B Cd7C 112.3(6) 28_655 5_654 ?
Cd7A Cd7B Cd7C 91.1(7) 28_655 5_654 ?
Cd7A Cd7C Cd7A 126(2) 28_655 . ?
Cd7A Cd7C Cd7B 49.7(7) 28_655 28_655 ?
Cd7A Cd7C Cd7B 173(2) . 28_655 ?
Cd7A Cd7C Cd7B 173(2) 28_655 . ?
Cd7A Cd7C Cd7B 49.7(7) . . ?
Cd7B Cd7C Cd7B 134(2) 28_655 . ?
Cd7A Cd7C Cd7A 59.6(12) 28_655 35_664 ?
Cd7A Cd7C Cd7A 159.2(18) . 35_664 ?
Cd7B Cd7C Cd7A 16.7(9) 28_655 35_664 ?
Cd7B Cd7C Cd7A 121.9(15) . 35_664 ?
Cd7A Cd7C Cd7A 159.2(18) 28_655 9_564 ?
Cd7A Cd7C Cd7A 59.6(12) . 9_564 ?
Cd7B Cd7C Cd7A 121.9(15) 28_655 9_564 ?
Cd7B Cd7C Cd7A 16.7(9) . 9_564 ?
Cd7A Cd7C Cd7A 107.9(12) 35_664 9_564 ?
Cd7A Cd7C Cd7B 8.1(9) 28_655 30_554 ?
Cd7A Cd7C Cd7B 126.9(16) . 30_554 ?
Cd7B Cd7C Cd7B 47.9(11) 28_655 30_554 ?
Cd7B Cd7C Cd7B 166.0(18) . 30_554 ?
Cd7A Cd7C Cd7B 55.4(4) 35_664 30_554 ?
Cd7A Cd7C Cd7B 151.1(13) 9_564 30_554 ?
Cd7A Cd7C Cd7B 126.9(16) 28_655 5_654 ?
Cd7A Cd7C Cd7B 8.1(9) . 5_654 ?
Cd7B Cd7C Cd7B 166.0(18) 28_655 5_654 ?
Cd7B Cd7C Cd7B 47.9(11) . 5_654 ?
Cd7A Cd7C Cd7B 151.1(13) 35_664 5_654 ?
Cd7A Cd7C Cd7B 55.4(4) 9_564 5_654 ?
Cd7B Cd7C Cd7B 126.3(13) 30_554 5_654 ?
Cd7A Cd7C Cd7B 40.1(9) 28_655 35_664 ?
Cd7A Cd7C Cd7B 151.0(16) . 35_664 ?
Cd7B Cd7C Cd7B 21.8(8) 28_655 35_664 ?
Cd7B Cd7C Cd7B 139.7(15) . 35_664 ?
Cd7A Cd7C Cd7B 21.2(5) 35_664 35_664 ?
Cd7A Cd7C Cd7B 123.7(10) 9_564 35_664 ?
Cd7B Cd7C Cd7B 34.9(5) 30_554 35_664 ?
Cd7B Cd7C Cd7B 145.2(12) 5_654 35_664 ?
Cd7A Cd7C Cd7B 151.0(16) 28_655 9_564 ?
Cd7A Cd7C Cd7B 40.1(9) . 9_564 ?
Cd7B Cd7C Cd7B 139.7(15) 28_655 9_564 ?
Cd7B Cd7C Cd7B 21.8(8) . 9_564 ?
Cd7A Cd7C Cd7B 123.7(10) 35_664 9_564 ?
Cd7A Cd7C Cd7B 21.2(5) 9_564 9_564 ?
Cd7B Cd7C Cd7B 145.2(12) 30_554 9_564 ?
Cd7B Cd7C Cd7B 34.9(5) 5_654 9_564 ?
Cd7B Cd7C Cd7B 133.8(11) 35_664 9_564 ?
 
_refine_diff_density_max    2.365
_refine_diff_density_min   -1.363
_refine_diff_density_rms    0.225

_shelx_res_file
;
TITL cdmgy11_100k_s2
    cdmgy11_100k.res
    created by SHELXL-2016/6 at 23:26:34 on 12-May-2020
CELL 0.71073 15.4577 15.4577 15.4577 90 90 90
ZERR 1 0.000046 0.000046 0.000046 0 0 0
LATT 2
SYMM  - X, - Y,   Z
SYMM  - X,   Y, - Z
SYMM    X, - Y, - Z
SYMM    Z,   X,   Y
SYMM    Z, - X, - Y
SYMM  - Z, - X,   Y
SYMM  - Z,   X, - Y
SYMM    Y,   Z,   X
SYMM  - Y,   Z, - X
SYMM    Y, - Z, - X
SYMM  - Y, - Z,   X

SFAC  Cd Mg Y
UNIT 111 33 24
ACTA

L.S. 300
TEMP -173

EXYZ Cd2a Mg2a
EADP Cd2a Mg2a
EXYZ Cd2b Mg2b
EADP Cd2b Mg2b
EXYZ Cd3a Mg3a
EADP Cd3a Mg3a
EXYZ Cd3b Mg3b
EADP Cd3b Mg3b
EXYZ Cd4a Mg4a
EXYZ Cd4b Mg4b
REM EADP Cd4a Mg4a Cd4b Mg4b
EADP Cd4a Mg4a
EADP Cd4b Mg4b
EXYZ Cd5 Mg5
EADP Cd5 Mg5
EXYZ Cd6 Mg6
EADP Cd6 Mg6

EXYZ Cd7a Mg7a
EXYZ Cd7b Mg7b
EXYZ Cd7c Mg7c

EADP Mg7a Mg7b Mg7c Cd7a Cd7b Cd7c

WGHT    0.014400   31.429300
FVAR       0.15077   0.62167   0.58584   0.79277   0.47499   0.12827   0.47528
FVAR       0.09679   0.27657
Y1    3    0.190452    0.297955    0.000000    10.50000    0.00759    0.00862 =
         0.00725    0.00000    0.00000    0.00031
CD1   1    0.405685    0.343444    0.000000    10.50000    0.00697    0.00741 =
         0.00902    0.00000    0.00000    0.00021
CD2A  1    0.411054    0.500000   -0.267087    20.47370    0.00937    0.01190 =
         0.02178    0.00000   -0.00458    0.00000
MG2A  2    0.411054    0.500000   -0.267087    20.02630    0.00937    0.01190 =
         0.02178    0.00000   -0.00458    0.00000
CD2B  1    0.500000    0.758560    0.596793   -20.47370    0.00815    0.01895 =
         0.00708    0.00254    0.00000    0.00000
MG2B  2    0.500000    0.758560    0.596793   -20.02630    0.00815    0.01895 =
         0.00708    0.00254    0.00000    0.00000
CD3A  1    0.305637    0.389520   -0.154868    30.89741    0.00988    0.01527 =
         0.01212    0.00363    0.00213    0.00445
MG3A  2    0.305637    0.389520   -0.154868    30.10259    0.00988    0.01527 =
         0.01212    0.00363    0.00213    0.00445
CD3B  1    0.338382    0.203469    0.127014   -30.89741    0.01581    0.00999 =
         0.02077    0.00302   -0.00802   -0.00183
MG3B  2    0.338382    0.203469    0.127014   -30.10259    0.01581    0.00999 =
         0.02077    0.00302   -0.00802   -0.00183
CD4A  1    0.332611    0.332611   -0.332611    40.16145    0.01750    0.01750 =
         0.01750   -0.01022   -0.01022    0.01022
CD4B  1    0.347521    0.347521   -0.347521    40.17188    0.02030    0.02030 =
         0.02030   -0.01379   -0.01379    0.01379
MG4A  2    0.332611    0.332611   -0.332611   -40.16145    0.01750    0.01750 =
         0.01750   -0.01022   -0.01022    0.01022
MG4B  2    0.347521    0.347521   -0.347521   -40.17188    0.02030    0.02030 =
         0.02030   -0.01379   -0.01379    0.01379
CD5   1    0.486858    0.500000   -0.094649    90.25000    0.01975    0.00848 =
         0.00892    0.00000    0.00242    0.00000
MG5   2    0.486858    0.500000   -0.094649   -90.25000    0.01975    0.00848 =
         0.00892    0.00000    0.00242    0.00000
CD6   1    0.313420    0.500000    0.000000    60.25000    0.00680    0.01082 =
         0.03435    0.00000    0.00000    0.00000
MG6   2    0.313420    0.500000    0.000000   -60.25000    0.00680    0.01082 =
         0.03435    0.00000    0.00000    0.00000
CD7A  1    0.540078    0.559050   -0.408682    50.04585    0.02351
MG7A  2    0.540078    0.559050   -0.408682    50.12082    0.02351
CD7B  1    0.543622    0.588893   -0.433418    70.04585    0.02351
MG7B  2    0.543622    0.588893   -0.433418    70.12082    0.02351
CD7C  1    0.500000    0.576209   -0.419708    80.09170    0.02351
MG7C  2    0.500000    0.576209   -0.419708    80.24163    0.02351
HKLF 4


REM  cdmgy11_100k_s2
REM R1 =  0.0224 for    2562 Fo > 4sig(Fo)  and  0.0227 for all    2579 data
REM     76 parameters refined using      0 restraints

END

WGHT      0.0140     31.5477

REM Highest difference peak  2.365,  deepest hole -1.363,  1-sigma level  0.225
Q1    1   0.5225  0.5795 -0.4200  11.00000  0.05    2.36
Q2    1   0.4175  0.5000 -0.3100  10.50000  0.05    1.92
Q3    1   0.3307  0.5000  0.0287  10.50000  0.05    1.78
Q4    1   0.3081  0.3081 -0.3081  10.33333  0.05    1.61
Q5    1   0.3760  0.3760 -0.3760  10.33333  0.05    1.45
Q6    1   0.2500  0.2500 -0.2500  10.16667  0.05    1.31
Q7    1   0.4299  0.4714 -0.2724  11.00000  0.05    1.30
Q8    1   0.5774  0.5774 -0.4226  10.33333  0.05    1.25
Q9    1   0.5501  0.5498 -0.4032  11.00000  0.05    1.08
Q10   1   0.5000  0.5000 -0.5000  10.04167  0.05    0.97
Q11   1   0.5289  0.7704  0.5929  11.00000  0.05    0.95
Q12   1   0.2987  0.3963 -0.1915  11.00000  0.05    0.82
Q13   1   0.5000  0.5503 -0.4001  10.50000  0.05    0.77
Q14   1   0.3091  0.2050  0.1459  11.00000  0.05    0.75
Q15   1   0.3033  0.4160 -0.1678  11.00000  0.05    0.73
Q16   1   0.3191  0.3827 -0.1850  11.00000  0.05    0.70
Q17   1   0.4034  0.3045  0.0288  11.00000  0.05    0.69
Q18   1   0.3644  0.3596 -0.3391  11.00000  0.05    0.69
Q19   1   0.3211  0.3797 -0.1233  11.00000  0.05    0.67
Q20   1   0.5000  0.3073  0.0000  10.25000  0.05    0.66
;
_shelx_res_checksum   89561

_shelx_hkl_file
;
  -2   0   0 1312.11   12.22   1
   0   0  -2 1291.78   11.19   1
   2   0   0 1384.15    7.00   1
   0  -2   0 1409.13    9.99   1
   2   0   0 1305.59    8.47   1
   0  -2   0 1381.59   11.40   1
   0  -2   0 1322.62   12.60   1
  -2   0   0 1351.63    8.58   1
   0   2   0 1399.52   10.15   1
   0   2   0 1408.23   11.31   1
   0   0  -2 1335.09    8.26   1
   0   0   2 1306.24   10.93   1
   2   0   0 1368.54   12.98   1
   0   0  -2 1324.00   11.19   1
   0   2   0 1268.80   13.15   1
  -1  -1  -2    5.29    1.18   1
  -1   1   2    7.44    0.87   1
  -2  -1   1    3.22    0.52   1
   1  -2  -1    5.62    0.96   1
   2  -1   1    5.55    0.76   1
  -1   1   2    5.59    1.10   1
  -2   1   1    7.30    1.04   1
  -2   1  -1    8.46    0.82   1
   2  -1  -1    3.37    1.12   1
  -1  -1   2    6.71    0.79   1
  -1   2   1   13.61    1.34   1
  -2   1  -1   10.44    1.25   1
   1   2  -1    9.87    0.65   1
   1   1  -2    7.12    1.00   1
  -1  -2   1   10.35    1.26   1
   1   1   2   10.38    0.85   1
   1  -2  -1    3.52    0.87   1
   1   1  -2    3.73    0.99   1
   2  -1  -1    4.09    0.52   1
   1  -2   1    3.28    0.49   1
  -1  -1  -2    3.14    0.81   1
  -1  -1   2   24.82    1.52   1
   2   1  -1    7.20    1.12   1
   2   1   1   11.90    0.93   1
  -1   1  -2    3.73    1.21   1
  -1   2  -1    4.72    0.71   1
  -2  -1  -1    4.30    1.00   1
   1   1  -2    3.50    0.61   1
  -2  -1   1   18.70    1.85   1
   1   2   1    1.85    0.78   1
  -1   1  -2    5.90    0.64   1
  -1  -2  -1    3.02    0.94   1
   2   1  -1   11.78    0.88   1
   2  -1   1    6.59    1.09   1
   1  -1   2    2.53    0.58   1
   1   1   2    5.01    0.87   1
   1   2  -1   10.43    1.49   1
   1  -1  -2    9.26    1.41   1
  -1   2  -1   10.46    2.04   1
   1  -1   2   16.80    2.03   1
  -1   2  -1   17.28    0.93   1
  -1   2   1    6.57    1.22   1
   1  -2   1   11.31    1.88   1
   1   1   2    9.73    1.15   1
  -2   1   1   12.12    1.22   1
  -1  -2  -1    5.25    0.93   1
   1  -2   1    5.17    0.77   1
   1   2  -1   13.56    1.31   1
  -2   1  -1   12.63    1.04   1
  -1  -1  -2    6.27    0.66   1
   2   1   1    9.47    0.91   1
   1  -2  -1   15.74    1.52   1
   1   2   1    8.14    1.08   1
   1  -1  -2   13.46    1.14   1
   2   1   1    6.64    1.22   1
  -1  -2  -1    5.19    0.65   1
   2  -1   1    9.64    1.00   1
  -1  -1   2    9.47    1.42   1
   1   2   1    6.54    0.70   1
  -1  -2   1   17.99    1.78   1
   0   2  -2  809.38   14.58   1
   2   0  -2  799.83   10.40   1
  -2   2   0  832.60    9.45   1
   0  -2  -2  782.16   10.84   1
   2  -2   0  793.13   11.40   1
  -2   0   2  829.57    9.74   1
   0   2   2  797.68   11.86   1
   0  -2   2  806.13   13.83   1
   2  -2   0  776.83    9.34   1
   0  -2  -2  807.19    5.28   1
   2   0  -2  802.55    5.72   1
   2  -2   0  826.62    7.97   1
   2   2   0  802.36   11.36   1
  -2   0  -2  763.50    9.23   1
   0  -2   2  790.40    6.90   1
   0   2   2  818.84    5.44   1
  -2   0   2  779.82    9.76   1
  -2  -2   0  798.21   11.87   1
   2   0   2  802.46   10.03   1
   2   0   2  779.96    9.13   1
   0   2   2  793.90   11.03   1
  -2   0  -2  790.43    9.37   1
   2   0  -2  862.68   10.15   1
   0  -2  -2  820.79   11.80   1
  -2   0  -2  815.06    6.93   1
  -2   2   0  814.57   11.17   1
   0   2  -2  769.37    6.84   1
  -2  -2   0  774.59    7.71   1
   2  -2   0  825.10    9.16   1
  -2   0  -2  780.61    9.42   1
   2   2   2  259.27    4.82   1
   2   2  -2  260.98    4.04   1
  -2   2   2  283.06    7.72   1
  -2  -2   2  253.15    6.50   1
   2   2  -2  253.86    6.82   1
  -2  -2   2  267.21    6.82   1
  -2  -2  -2  260.83    6.06   1
   2  -2   2  271.15    8.87   1
   2   2   2  254.28    5.79   1
  -2   2  -2  260.72    3.74   1
   2   2  -2  255.99    2.91   1
  -2   2  -2  232.54    4.68   1
  -2  -2  -2  268.39    7.23   1
   2  -2  -2  259.19    5.85   1
  -1  -3   0   28.55    1.73   1
   0  -1  -3   23.58    1.79   1
  -1  -3   0   29.51    2.50   1
  -1   3   0   38.51    3.20   1
   0   1  -3   31.65    2.26   1
  -1  -3   0   23.34    1.95   1
  -3   0   1   33.58    1.77   1
   3   0   1   23.02    2.33   1
   1   3   0   42.52    2.78   1
  -3   0  -1   30.35    1.38   1
  -1   3   0   23.02    1.83   1
   0  -1   3   46.32    2.51   1
   0   1   3   28.42    1.73   1
   0  -1   3   29.29    2.80   1
   1  -3   0   28.38    2.52   1
   1   3   0   48.20    2.41   1
   3   0   1   21.30    1.25   1
   3   0  -1   23.50    1.29   1
  -3   0   1   31.71    1.51   1
   0   1   3   27.78    1.92   1
   0   1  -3   29.48    1.10   1
  -3   0   1   23.26    2.20   1
   0   1   3   17.72    1.96   1
   0   1  -3   24.33    2.65   1
   0  -1  -3   19.73    1.22   1
   3   0   1   31.68    1.94   1
   0   1  -3   21.11    1.11   1
   3   0  -1   38.16    1.73   1
  -3   0  -1   24.80    2.22   1
   1  -3   0   24.53    1.96   1
  -1   3   0   52.94    2.69   1
   0  -3   1  117.97    5.47   1
   1   0   3  105.05    3.87   1
  -1   0   3  115.61    4.00   1
   1   0  -3  119.20    4.28   1
  -1   0  -3  115.88    3.28   1
   1   0  -3   84.67    3.25   1
  -3   1   0  114.89    3.29   1
  -1   0   3  113.17    4.00   1
   1   0   3  102.28    4.24   1
   3   1   0  115.27    3.21   1
   3  -1   0  122.84    4.53   1
   1   0  -3  107.42    2.90   1
   3  -1   0  115.61    3.18   1
   3  -1   0  173.47    4.32   1
   0  -3  -1  156.16    5.08   1
   0  -3  -1  105.18    3.53   1
  -3  -1   0  108.73    4.82   1
   0   3   1  108.74    4.40   1
   0   3  -1  121.17    3.70   1
  -1   0  -3  108.98    3.96   1
   0  -3   1  195.57    4.78   1
   1   0  -3  107.02    4.07   1
   0  -3  -1  120.13    4.52   1
   0   3  -1  117.20    3.20   1
   0   3   1   97.80    3.94   1
  -3   1   0  120.80    3.40   1
  -3   1   0  116.71    4.14   1
   0  -3   1  110.45    3.06   1
  -3  -1   2  669.17    7.57   1
  -1  -2   3  775.04    9.19   1
  -3  -1   2  742.40   12.23   1
  -3   1  -2  746.40    9.99   1
  -2   3  -1  732.95    8.00   1
  -2   3   1  759.59   12.03   1
   3   1   2  751.40    9.60   1
   2  -3   1  772.44    8.40   1
  -1   2   3  757.70   13.52   1
  -1  -2  -3  707.75   11.38   1
  -2  -3  -1  762.76   10.00   1
  -3  -1  -2  694.48    9.44   1
   1   2  -3  749.01    6.74   1
  -2   3   1  749.11   11.83   1
  -1   2  -3  732.96    8.03   1
   1  -2   3  769.52   15.64   1
  -3  -1  -2  707.55   11.94   1
  -2  -3  -1  746.44   13.03   1
   1   2   3  749.14    7.78   1
  -3   1   2  801.12   11.51   1
  -1  -2  -3  704.11    6.94   1
   3  -1   2  753.33   10.89   1
  -3  -1  -2  749.32    6.92   1
  -2   3  -1  732.69    9.58   1
   2   3   1  725.30    8.44   1
  -3   1  -2  717.61    8.06   1
   3  -1   2  743.16   12.39   1
   2  -3   1  755.24   14.92   1
   3  -1  -2  744.42    6.23   1
   2  -3  -1  741.70   10.10   1
   1   2  -3  742.40    9.62   1
   2   3   1  760.28   10.24   1
  -2  -3   1  750.45   12.59   1
   1  -2  -3  750.69   10.95   1
   1   2   3  731.65   11.91   1
  -3  -1   2  746.33    7.78   1
  -3   1   2  749.12   11.60   1
   3   1  -2  719.84    7.64   1
  -1  -2   3  771.21   14.25   1
   1   2  -3  699.15    9.10   1
   2  -3  -1  790.56   11.88   1
   3  -1  -2  733.66   11.11   1
   3   1  -2  786.25    8.69   1
   2   3  -1  736.36    6.30   1
  -2   1  -3 3790.07   17.62   1
   3   2   1 3781.01   17.05   1
  -3  -2  -1 3649.75   29.37   1
  -1   3   2 3726.65   29.64   1
   1   3   2 4027.13   17.55   1
   2   1   3 3700.51   23.73   1
  -2   1  -3 3845.36   18.38   1
   1   3  -2 3942.04   16.14   1
   1  -3   2 3890.32   35.13   1
  -1   3  -2 3667.60   19.42   1
   2   1  -3 3683.79   24.44   1
   2   1  -3 3698.14   21.95   1
   1   3   2 3789.43   27.86   1
  -2  -1   3 3730.86   23.05   1
  -1  -3  -2 3834.56   16.70   1
  -3   2  -1 3729.55   20.38   1
   3   2  -1 3932.98   19.71   1
  -3   2  -1 3663.84   20.34   1
  -3   2   1 3850.09   19.76   1
  -1  -3   2 3811.27   23.72   1
   2   1  -3 3629.26   26.73   1
   3  -2   1 3794.46   28.95   1
  -3  -2   1 3812.13   29.69   1
  -2  -1   3 3776.55   20.49   1
  -3   2   1 3654.07   24.78   1
   1  -3  -2 3675.82   17.15   1
   2   1   3 3575.73   24.50   1
   2  -1  -3 3678.33   20.75   1
  -2  -1   3 3734.92   24.46   1
  -2  -1  -3 3641.27   24.24   1
   2   1   3 3697.75   22.22   1
  -1  -3  -2 3588.63   27.60   1
   3  -2  -1 3730.75   21.58   1
   1  -3  -2 3603.46   25.13   1
  -2   1   3 3804.62   27.85   1
  -1  -3   2 3806.26   31.56   1
   2  -1   3 3566.05   29.99   1
   1  -3   2 3891.95   17.50   1
  -1  -3   2 3882.80   15.81   1
   1   3  -2 3865.69   22.32   1
   3  -2   1 3936.33   23.53   1
  -3  -3   0 1063.64   16.91   1
  -3   0   3 1019.12   13.64   1
   3   0  -3 1019.94    7.88   1
   0   3   3 1022.17    7.64   1
   3   0   3 1081.00   14.44   1
   0   3  -3 1045.07    8.74   1
   0  -3   3 1040.03    9.70   1
  -3   0  -3 1043.28    9.68   1
   0   3   3 1079.13   16.90   1
   3  -3   0 1061.85   11.23   1
   3   3   0 1051.26    8.44   1
  -3   0   3 1034.47   13.28   1
   3  -3   0 1028.24   16.07   1
  -3   3   0 1044.68   13.09   1
  -3   0  -3  981.19   12.90   1
   3   3   0  918.09   10.48   1
   3   0  -3 1071.56   14.15   1
   3   0  -3 1075.63   10.70   1
   0  -3  -3 1058.11    7.39   1
   0  -3  -3  992.41   15.03   1
   0   3  -3 1035.84    9.74   1
   3   0   3  990.59   12.74   1
   0  -3   3 1078.89   19.13   1
   3   2   3   52.02    2.77   1
  -3   2  -3   49.55    2.19   1
   3  -3   2   68.48    2.32   1
  -3  -2   3   52.01    2.22   1
   2  -3  -3   48.92    3.23   1
   3   3   2   56.54    2.99   1
  -2   3  -3   50.64    2.62   1
   2   3   3   53.68    3.48   1
  -2   3   3   51.25    4.14   1
  -3  -2  -3  116.17    5.40   1
  -3   2   3   53.13    3.92   1
   3   2   3   52.37    3.06   1
   2   3   3   50.29    2.40   1
  -3   3   2   89.63    4.90   1
   3  -2  -3   48.91    2.87   1
   3  -3  -2   47.43    2.89   1
  -3  -2   3   55.82    3.71   1
  -3   2  -3   48.85    2.44   1
   3   2  -3   63.61    2.72   1
  -3  -3  -2   57.02    4.26   1
  -2  -3  -3   48.50    3.85   1
   2  -3   3   59.63    1.71   1
  -2  -3   3   56.55    4.09   1
   3   3  -2   63.83    1.48   1
  -2  -3   3   50.07    3.30   1
   2  -3   3   57.74    5.10   1
   3   3   2   63.85    2.90   1
  -3   3  -2   49.36    2.74   1
   3   3  -2   45.20    2.55   1
   3  -3  -2   65.47    3.27   1
   3   3  -2   50.78    1.65   1
   3  -2   3   51.73    4.41   1
  -3  -3   2   48.38    3.76   1
   3  -3   2  104.21    6.17   1
   2   3  -3   65.91    2.02   1
   0   4   0 3814.26   24.49   1
  -4   0   0 3658.05   28.73   1
   0  -4   0 3593.04   28.98   1
   0  -4   0 3682.96   26.61   1
   0   0   4 3537.35   18.04   1
   0   0  -4 3691.18   26.06   1
  -4   0   0 3617.89   16.92   1
   4   0   0 3680.67   20.52   1
   0   0  -4 3936.50   20.41   1
   4   0   0 3694.89   16.15   1
   0   0   4 3779.76   29.13   1
   0   0   4 3569.65   25.16   1
  -2   4   0 4812.96   29.93   1
  -2  -4   0 4756.05   34.86   1
   2   4   0 4591.17   24.00   1
   4   0   2 4633.01   28.66   1
   0  -2  -4 4861.42   16.83   1
   2  -4   0 4728.44   27.59   1
   2  -4   0 4757.82   37.41   1
   0   2  -4 4824.90   18.45   1
   4   0  -2 4588.64   24.46   1
   0   2   4 4763.64   34.68   1
  -4   0   2 4640.90   32.78   1
   4   0  -2 4703.46   19.94   1
   0   2  -4 4904.77   21.10   1
  -4   0  -2 4533.63   31.91   1
   0  -2   4 4730.62   40.79   1
  -4   0   2 4804.60   27.05   1
   0   2   4 4800.62   20.86   1
   0  -2  -4 4634.73   30.90   1
   2   4   0 4717.21   25.96   1
  -4   0  -2 4774.62   20.58   1
  -1   4  -1 3615.44   22.19   1
  -1  -1   4 3482.51   23.38   1
   1   4   1 3484.75   18.98   1
  -1  -4   1 3525.25   26.60   1
  -4   1  -1 3521.50   25.90   1
   4  -1  -1 3522.57   19.05   1
   1   4  -1 3614.70   19.47   1
  -4   1   1 3389.89   22.24   1
   1  -4  -1 3483.31   26.46   1
   1  -1  -4 3447.71   18.11   1
   4   1   1 3614.96   13.91   1
  -1   1   4 3661.43   22.14   1
  -1   1  -4 3718.76   18.67   1
   1  -1  -4 3375.47   22.15   1
  -4  -1   1 3483.91   29.92   1
  -1  -1   4 3648.56   30.32   1
  -1  -1  -4 3446.66   19.92   1
  -1   4   1 3541.90   30.22   1
  -1  -1  -4 3313.86   23.60   1
  -4  -1   1 3467.14   15.80   1
  -1   1  -4 3622.40   15.44   1
   1  -4   1 3468.28   23.38   1
  -1  -4   1 3551.50   18.48   1
  -4   1  -1 3567.19   19.23   1
  -4   1   1 3572.82   26.85   1
   4   1  -1 3710.96   13.11   1
   1   4   1 3563.72   27.04   1
  -1  -4  -1 3612.20   29.30   1
   1   1  -4 3447.21   20.00   1
   1   1   4 3499.73   23.86   1
   4  -1   1 3433.56   24.54   1
   1   1   4 3491.05   26.46   1
   1  -4   1 3537.77   33.67   1
   1  -1   4 3515.01   32.73   1
  -1   4  -1 3654.08   22.78   1
  -1   4   1 3584.24   28.13   1
   4   1  -1 3617.21   19.52   1
  -4  -1  -1 3572.40   30.36   1
   4   1   1 3583.48   21.65   1
  -1   1   4 3546.16   27.97   1
  -4  -1  -1 3642.85   14.58   1
  -1  -4   1 3504.71   30.75   1
   1  -4  -1 3529.60   26.92   1
  -3   4  -1  380.35    8.37   1
   3  -4   1  376.83   12.12   1
   3  -4  -1  393.49   10.28   1
   1  -3  -4  415.78    9.78   1
  -1  -3   4  414.71    7.48   1
  -1   3   4  409.63    4.17   1
   3   4  -1  396.60    5.80   1
   3   4  -1  409.04    7.82   1
   4   1  -3  368.17    6.11   1
  -3  -4   1  386.95   10.84   1
   1   3   4  457.64   11.26   1
  -3   4   1  407.23   10.09   1
   3  -4   1  384.92    7.17   1
  -4  -1  -3  378.72    9.87   1
   3   4   1  369.58    7.28   1
  -1   3   4  396.92   11.39   1
  -4   1   3  411.91    9.42   1
   1  -3  -4  392.80    3.46   1
   4   1   3  379.85    8.53   1
  -1  -3  -4  385.21   10.07   1
   1   3  -4  378.57    7.43   1
  -4  -1  -3  377.54    5.92   1
  -1  -3   4  393.59   12.26   1
  -4  -1   3  383.04    7.16   1
  -4   1  -3  404.49    8.71   1
   1  -3   4  447.40   13.89   1
  -4   1   3  406.39    9.88   1
   3  -4  -1  407.11    8.63   1
   3   4   1  391.80    7.86   1
   1   3  -4  380.89    5.91   1
   4   1  -3  404.08    8.05   1
   1   3   4  390.30    6.33   1
   4  -1  -3  383.76    5.06   1
  -4  -1   3  383.96    9.94   1
   4  -1   3  357.09   10.09   1
  -4   1  -3  356.77    6.56   1
  -1   3  -4  383.70    6.76   1
   0   4  -2 1018.54   10.68   1
   0   4  -2 1051.61   11.81   1
   0  -4   2 1097.54   12.66   1
  -4  -2   0 1025.21   17.46   1
  -2   0   4 1026.06   13.89   1
   0   4   2  994.59   16.36   1
   2   0   4  997.64   15.43   1
  -4   2   0 1073.73   12.67   1
  -2   0   4 1033.03   12.19   1
   0   4   2 1000.88    8.95   1
   0  -4   2 1026.67   18.83   1
   0   4   2  986.44   13.21   1
   0  -4  -2  991.17   15.76   1
   2   0  -4 1014.56   13.85   1
   2   0   4  957.25   13.64   1
  -2   0  -4  991.69   11.42   1
   4   2   0  989.52   11.24   1
  -4   2   0 1009.26   13.20   1
   4  -2   0  953.92   13.61   1
  -4  -2   2  115.91    5.82   1
  -2   4   2  123.83    6.15   1
   2   4   2  111.18    3.66   1
   2   2   4  106.70    3.98   1
  -2   2   4  115.78    5.89   1
   2  -4  -2  120.46    5.12   1
   4  -2   2  114.66    5.92   1
  -4   2  -2  114.83    3.95   1
  -2   4  -2  107.01    4.09   1
   2  -4   2  119.53    3.75   1
  -4   2   2  104.86    4.86   1
  -2  -2   4  152.20    5.02   1
   2  -4   2  103.37    6.60   1
   2  -4  -2  122.58    4.59   1
  -4   2   2  108.28    5.23   1
  -4   2  -2  111.65    4.19   1
   2   2   4  108.63    4.96   1
   4   2  -2  107.84    3.67   1
   4  -2  -2  118.30    3.54   1
  -2  -2   4  113.46    3.99   1
   4   2   2  116.74    4.32   1
  -2  -4   2  106.80    5.23   1
   2  -2   4  108.46    6.65   1
  -2  -4  -2  122.14    6.08   1
  -2  -2   4  114.27    5.78   1
  -2  -4   2  121.73    6.03   1
   2   4  -2  118.47    3.04   1
   2   4   2  123.22    5.45   1
  -2   4  -2  120.35    3.50   1
   2  -2  -4  120.31    4.79   1
  -4  -2  -2  114.39    5.80   1
  -2   2  -4  117.43    3.75   1
   1  -4  -3  126.08    5.82   1
   3  -1  -4  116.60    4.34   1
  -4   3  -1  125.81    4.38   1
  -3   1  -4  139.88    4.10   1
   1   4   3  131.23    6.29   1
  -1   4   3  124.49    2.64   1
   1   4  -3  121.21    3.49   1
   3   1   4  136.59    5.49   1
   1   4   3  119.61    3.46   1
   4  -3   1  120.50    6.27   1
   1   4  -3  128.98    4.48   1
   3  -1  -4  126.36    3.78   1
  -3  -1  -4  127.30    5.25   1
   4   3   1  120.32    3.33   1
  -1   4  -3  124.24    4.11   1
  -3  -1   4  136.76    5.26   1
   4   3   1  123.08    4.34   1
   4  -3  -1  126.68    4.51   1
  -4   3  -1  116.99    4.44   1
   1  -4   3  126.06    7.44   1
  -4  -3   1  127.65    6.65   1
   3  -1  -4  124.69    2.27   1
   4   3  -1  117.42    4.13   1
  -1  -4  -3  145.40    6.49   1
   3  -1   4  124.51    6.54   1
   1  -4   3  135.88    3.72   1
  -3   1   4  137.40    6.11   1
  -1   4   3  127.58    6.74   1
  -3   1  -4  127.59    4.24   1
  -1  -4   3  132.86    5.02   1
   3   1   4  122.84    5.04   1
   4  -3  -1  126.70    5.37   1
  -4   3   1  130.89    5.43   1
  -1  -4   3  130.06    7.15   1
  -1   4  -3  131.30    3.36   1
  -3  -1   4  130.51    4.66   1
  -4  -3  -1  117.74    6.33   1
   3   4   3 8826.31   36.31   1
  -3   4   3 8320.88   55.46   1
   4  -3   3 8167.64   58.84   1
   3  -4  -3 8818.24   45.53   1
  -3   3  -4 8768.94   36.75   1
   4   3  -3 8553.62   28.61   1
   3  -3   4 8256.45   62.77   1
   4   3   3 8355.70   38.38   1
  -4   3  -3 8888.68   32.05   1
  -3  -4   3 8148.14   49.18   1
  -4  -3  -3 8749.75   54.08   1
   3  -4   3 8481.72   64.72   1
   4  -3  -3 8383.42   33.02   1
   3  -4   3 8883.84   28.36   1
   4   3   3 8332.49   39.53   1
   3   3   4 8964.96   38.24   1
  -3   3   4 8297.11   55.11   1
   3  -3  -4 8471.71   43.15   1
   3   4   3 8378.32   44.93   1
  -3   4  -3 9001.10   39.17   1
  -3  -3   4 8406.16   46.16   1
   3  -4  -3 8648.28   34.15   1
  -4  -3   3 8464.09   51.85   1
   3   3   4 8798.52   46.02   1
   3   4  -3 8559.07   23.81   1
  -4   3  -3 8973.99   38.74   1
   4  -3  -3 8177.87   40.83   1
  -3  -3   4 8191.79   49.23   1
  -4   3   3 8107.04   52.39   1
  -3  -3  -4 8385.09   50.83   1
  -3  -4  -3 8234.45   53.56   1
  -3  -4   3 8442.29   49.96   1
   3  -3   4 8654.59   29.14   1
   4   3  -3 8347.14   35.64   1
   0  -4  -4   81.97    5.18   1
  -4   4   0   78.89    4.33   1
   4   0   4   60.22    4.48   1
  -4   0   4   66.52    3.98   1
   0  -4   4   66.23    2.87   1
   4  -4   0   81.37    5.31   1
  -4  -4   0   73.69    2.53   1
   0   4  -4   70.07    3.03   1
   0   4  -4   74.61    2.73   1
   0  -4  -4   85.00    2.43   1
   4  -4   0  103.90    4.16   1
   0   4   4   72.92    5.28   1
   4   4   0   73.53    2.50   1
  -4   0  -4   76.82    3.08   1
   4   4   0   66.30    3.33   1
  -4  -4   0   62.31    4.97   1
   0   4   4   71.89    2.36   1
   0  -4   4   74.55    6.24   1
   4   0  -4   71.82    2.42   1
  -4   0  -4   65.18    3.97   1
  -2   4   4  992.96   19.97   1
  -4  -2   4  993.40   11.48   1
   4   4   2  972.68   12.83   1
   4   2   4 1083.58   14.89   1
   2  -4  -4 1001.64   16.45   1
  -4  -2  -4  959.96   17.05   1
   4   2   4  914.20   13.99   1
  -4   2   4 1012.23   18.42   1
   2   4   4  982.40   11.46   1
   2   4   4 1005.34   17.55   1
  -2   4  -4  979.78   12.53   1
  -4   2  -4  998.27   12.38   1
   4  -4   2 1037.25   11.13   1
  -2  -4   4 1057.77   20.49   1
   2  -4   4 1034.25   23.36   1
   4   4   2  993.75   13.13   1
   4  -2   4  980.77   20.18   1
   4  -4  -2 1040.86   14.75   1
   4   4  -2  984.87   12.95   1
  -2  -4   4  992.90   15.21   1
   4   2  -4 1001.30   13.60   1
  -4  -4  -2  984.24   19.02   1
   2   4  -4 1031.51    9.87   1
  -4   4  -2  991.68   13.90   1
  -4   2  -4 1011.88   12.09   1
  -4  -4   2  989.41   18.95   1
  -2  -4  -4 1005.27   18.42   1
   4   2  -4  957.42   11.28   1
   4  -4   2  958.21   20.77   1
   4  -2  -4 1007.51    7.30   1
  -4   2   4  959.03    6.65   1
   4  -2  -4  962.32   13.73   1
  -4  -2   4  971.45   16.40   1
   4  -4  -2 1022.33   15.71   1
  -4   4   2  967.99   17.77   1
   4  -4   4  116.51    8.61   1
   4  -4  -4  137.90    6.18   1
  -4   4   4  154.64    2.79   1
   4  -4  -4  133.54    3.96   1
   4  -4   4  137.84    3.39   1
   4   4  -4  130.36    2.98   1
   4   4   4  144.21    6.29   1
   4   4  -4  122.94    4.21   1
  -4  -4  -4  151.12    7.89   1
  -4   4  -4   99.69    4.43   1
  -4   4   4  128.16    7.64   1
  -4  -4   4  143.94    7.21   1
   4   4   4  146.83    5.57   1
   1   5   0   38.90    2.94   1
   0   1   5   24.18    2.44   1
   0  -1   5   26.95    2.54   1
   1  -5   0   25.35    3.15   1
   5   0  -1   23.77    1.84   1
  -5   0   1   34.78    2.16   1
   5   0   1   29.78    2.34   1
   0  -1  -5   54.57    3.20   1
   1  -5   0   34.47    2.98   1
   0   1  -5   23.78    1.75   1
  -5   0  -1   28.21    3.00   1
   5   0  -1   30.91    1.88   1
  -1  -5   0   31.64    3.13   1
  -5   0   1   30.36    3.16   1
  -1  -5   0   26.13    2.66   1
   0  -1   5   29.66    3.37   1
   0   1  -5   28.31    1.66   1
  -1   5   0   36.47    2.79   1
   0   1   5   36.84    3.30   1
  -5   0  -1   63.22    2.59   1
  -5   0   394520.70  141.51   1
   0  -3   596798.10  210.99   1
   3   5   095541.90  127.71   1
   0   3   596225.90  180.25   1
  -3  -5   095851.70  182.59   1
   3  -5   096684.80  138.19   1
   3  -5   098068.80  191.41   1
   5   1   0 1080.27    8.10   1
   0  -5  -1 1098.92   15.86   1
  -1   0  -5 1082.70   12.41   1
  -5  -1   0 1180.41   19.29   1
   5  -1   0 1110.73   13.60   1
   0  -5   1 1212.63   16.40   1
  -5   1   0 1117.14   16.57   1
  -5   1   0 1189.06   12.69   1
   1   0  -5 1169.11   12.39   1
   1   0  -5 1117.18   16.30   1
   5   1   0 1196.00   13.20   1
   1   0   5 1065.02   17.80   1
  -1   0   5 1126.61   15.95   1
   0  -5  -1 1120.10   17.35   1
  -1   0   5 1148.62   16.89   1
  -5  -1   0 1156.77    9.20   1
   1   0   5 1119.07   15.80   1
   0  -5   1 1189.24   20.35   1
   0   5  -1 1159.69   13.75   1
   0   5   1 1179.83   17.43   1
   5   1  -2  110.21    3.77   1
   2  -5  -1  113.71    5.74   1
  -5   1   2  109.67    5.00   1
  -2   5  -1  113.63    4.80   1
  -1   2   5  135.32    6.59   1
  -1  -2   5  114.71    3.59   1
  -1   2   5  146.64    4.46   1
  -5   1   2  116.91    5.64   1
  -5   1  -2  120.53    4.00   1
   1   2   5  125.85    4.68   1
  -5   1  -2  121.02    5.49   1
   2  -5   1  129.79    5.09   1
  -2  -5   1  132.45    6.34   1
   1  -2   5  121.11    7.40   1
  -5  -1   2  115.78    6.13   1
   1  -2  -5  113.65    5.05   1
   5   1  -2  124.10    3.38   1
  -1   2  -5  114.98    3.82   1
  -5  -1   2  123.11    3.99   1
   5  -1  -2  115.33    3.64   1
   1   2  -5  115.68    4.11   1
  -1  -2   5  119.69    6.76   1
   1   2   5  178.89    7.09   1
  -1  -2  -5  105.17    5.13   1
   5   1   2  129.75    5.02   1
  -2  -5   1  123.38    5.91   1
  -2   5   1  128.52    6.07   1
   2   5  -1  140.95    4.39   1
  -2  -5  -1  117.77    6.33   1
  -5  -1  -2  110.96    6.00   1
   5  -1   2  127.08    5.78   1
  -5  -1  -2  102.93    3.05   1
   2   5   1  109.11    3.98   1
   2   5   1  121.04    5.42   1
   2  -5   1  118.71    7.05   1
   2  -5  -1  116.86    5.29   1
   1  -2  -5  119.19    2.52   1
  -1   4  -5 3838.57   24.43   1
  -5  -1  -4 3853.97   22.12   1
  -4   5  -1 3845.86   30.42   1
   4  -5  -1 3869.84   29.62   1
   5  -1   4 3861.97   37.51   1
   4   5   1 3903.76   27.05   1
   1   4   5 3856.01   37.65   1
  -5   1  -4 3652.80   23.80   1
   4  -5   1 3927.66   26.20   1
  -5  -1  -4 3753.79   34.71   1
  -1   4   5 3883.60   40.64   1
   1   4   5 3821.08   21.84   1
  -4  -5  -1 3997.89   40.70   1
  -4  -5   1 3844.79   39.63   1
   4   5  -1 4014.41   21.16   1
  -5   1   4 3947.97   34.80   1
   4   5  -1 3678.42   26.69   1
  -1  -4  -5 3634.83   35.49   1
   1   4  -5 3858.12   21.68   1
  -5  -1   4 3923.48   26.65   1
  -5  -1   4 3867.54   34.73   1
  -1  -4   5 3925.07   24.74   1
   1  -4   5 3926.33   46.88   1
   1   4  -5 3859.62   24.79   1
   5   1   4 3987.67   32.43   1
  -5   1   4 3862.96   33.08   1
  -4   5   1 4039.26   35.35   1
   4  -5   1 3837.18   42.38   1
   5   1  -4 3894.63   21.86   1
  -1  -4   5 3940.29   43.92   1
   4  -5  -1 3890.65   37.08   1
   1  -4  -5 3939.43   35.28   1
  -1   4   5 4015.24   15.95   1
  -5   1  -4 3868.99   30.58   1
   5  -1  -4 3937.83   18.06   1
  -4  -5   1 3832.94   15.12   1
   4   5   1 3930.85   26.23   1
  -5   2   1 5508.48   36.04   1
  -2   1   5 5753.89   27.59   1
   2   1   5 5547.35   36.96   1
  -2  -1  -5 5568.81   33.59   1
  -1  -5   2 5625.69   36.30   1
   5  -2  -1 5789.09   31.17   1
  -2  -1   5 5664.00   38.98   1
  -1   5   2 5623.10   42.87   1
  -5  -2  -1 5823.70   18.55   1
  -1  -5  -2 5352.43   41.26   1
   5   2   1 5822.17   31.04   1
  -5   2  -1 5676.60   34.99   1
  -1  -5   2 5523.39   45.82   1
   2  -1  -5 5724.71   31.22   1
  -2  -1   5 5274.72   29.46   1
  -2   1   5 5573.60   39.23   1
   1  -5   2 5509.55   31.48   1
   1   5   2 5480.17   25.81   1
  -2   1  -5 5489.89   23.86   1
   1  -5   2 5626.29   49.22   1
   2   1   5 5520.06   36.72   1
   2  -1  -5 5490.58   28.56   1
  -5  -2   1 5577.23   44.03   1
   1  -5  -2 5414.08   31.68   1
  -5  -2  -1 5444.10   43.90   1
   1   5   2 5620.56   41.16   1
   2  -1   5 5311.16   45.04   1
  -5   2   1 5811.09   34.49   1
   5  -2   1 5626.38   37.89   1
  -1   5  -2 5598.20   30.25   1
   1  -5  -2 5642.95   40.01   1
  -2  -1   5 5596.74   33.44   1
   1   5  -2 5559.11   26.43   1
   5   2  -1 5709.24   28.65   1
  -5   2  -1 5360.65   29.34   1
  -2   1  -5 5780.93   27.01   1
  -2  -3   5  141.58    7.51   1
  -5   2  -3  111.87    4.31   1
  -3   5  -2  140.50    5.40   1
   5  -2  -3  120.20    3.60   1
   3   5   2  125.91    5.78   1
   2  -3  -5  108.72    5.27   1
  -3  -5   2  134.05    6.97   1
   2   3  -5  123.74    3.50   1
   3  -5  -2  129.80    5.80   1
   5  -2   3  114.43    6.72   1
  -3   5   2  108.33    6.23   1
   3   5   2  126.17    4.64   1
   2   3   5  139.95    6.69   1
  -5  -2   3  125.42    3.44   1
  -5   2   3  136.27    6.68   1
   5   2   3  114.89    5.11   1
  -5  -2  -3  113.34    3.35   1
   3  -5   2  114.33    7.65   1
  -5  -2   3  132.33    6.80   1
  -2   3  -5  109.53    4.09   1
  -5   2  -3  119.41    4.92   1
   3   5  -2  121.03    3.39   1
  -3  -5  -2  110.04    6.60   1
   5   2  -3  123.37    3.94   1
   3  -5  -2  126.27    5.65   1
   5   2  -3  126.80    4.32   1
  -5   2   3  134.98    6.02   1
   2  -3   5  122.65    8.44   1
  -5  -2  -3  100.83    6.05   1
  -2  -3   5  119.53    4.70   1
  -2  -3  -5  114.96    6.01   1
   3  -5   2  117.78    4.27   1
   2   3   5  116.22    4.44   1
  -2   3   5  128.07    7.21   1
  -3   0  -521928.80   53.73   1
   0  -5   322029.80   99.82   1
  -3   0  -521534.60   62.02   1
   0   5  -321099.10   57.23   1
   0   5   321763.70   88.84   1
   0   5   321638.50   45.45   1
   0  -5   322045.30   62.62   1
  -3   0   521395.10   55.43   1
  -5  -3   021190.70   24.87   1
  -5  -3   021406.50   35.81   1
   5  -3   021023.60   76.26   1
  -5   3   020836.50   66.28   1
  -5   3   020411.20   65.38   1
  -5  -3   020472.80   89.36   1
   5   3   021031.60   59.41   1
   0   5  -321342.20   54.75   1
   3   0   520687.30   80.84   1
  -3   0   520919.70   71.67   1
  -2   5  -370243.20  112.41   1
   5   3   270083.70  115.05   1
   2   5  -369441.00   86.54   1
  -3   2  -567878.20  101.66   1
   2  -5  -368389.40  139.77   1
  -2  -5   369041.60  166.94   1
   5   3  -267532.70  105.27   1
   2  -5   371256.80  192.17   1
  -5   3   268739.10  143.84   1
  -2   5   369709.30  167.14   1
   2   5   369781.00   98.85   1
   3  -2   570224.20   81.79   1
   2   5   371082.20  151.41   1
  -5  -3   268668.20  160.93   1
  -2  -5   369994.60  140.48   1
  -5   3  -270984.10  112.41   1
  -5  -3  -267661.80  162.20   1
  -3   2   571388.00  158.47   1
  -3  -2   570570.10  111.54   1
   2  -5  -368378.70   99.12   1
   3  -2   567402.40  179.70   1
   3   2   568331.90  133.67   1
  -3   4   5 2116.66   31.71   1
   3   4   5 2112.32   26.44   1
   3  -4  -5 2120.50   25.08   1
  -5  -3   4 2231.90   15.18   1
   4   5  -3 2063.92   20.78   1
   5   3   4 2075.80   21.59   1
  -3  -4   5 2146.30   29.98   1
  -5   3   4 2187.40   12.09   1
  -4   5   3 2165.13   30.77   1
  -5   3   4 2048.18   28.91   1
  -5   3  -4 2201.61   18.47   1
   4   5  -3 2098.27   12.39   1
  -3   4  -5 2119.88   20.23   1
  -5  -3   4 2139.99   28.07   1
  -3  -4  -5 2204.61   29.53   1
  -4   5  -3 2109.08   21.93   1
   5   3  -4 2078.57   19.08   1
   3   4  -5 2119.36   14.39   1
   4  -5   3 2120.61   16.96   1
   4  -5  -3 2171.80   24.74   1
  -5  -3  -4 2042.88   28.86   1
   5   3   4 2150.27   22.45   1
  -4  -5  -3 2225.70   31.33   1
  -4  -5   3 2113.88   29.11   1
   5  -3   4 2161.64   33.39   1
   4  -5  -3 2078.43   21.81   1
   3  -4   5 2126.38   36.38   1
   5  -3  -4 2135.84   22.69   1
   4  -5   3 2079.17   35.01   1
   4   5   3 2176.03   23.71   1
   5  -3  -4 2082.83   15.63   1
  -5   3  -4 2108.48   20.37   1
  -3  -4   5 2117.67   24.33   1
   4   5   3 2237.79   20.95   1
   3   4   5 2072.18   20.03   1
   5   3  -4 2187.53   18.76   1
   1   5  -4 3083.23   20.31   1
   4  -1  -5 2976.27   21.76   1
  -1   5  -4 3153.09   18.01   1
   5  -4  -1 3115.65   25.04   1
  -5  -4  -1 3073.72   36.46   1
   4   1  -5 3064.83   18.66   1
  -1   5  -4 3080.31   22.74   1
   4   1   5 3006.86   29.75   1
  -4   1  -5 3087.65   24.47   1
   4  -1   5 3064.64   35.23   1
  -5  -4   1 3102.90   36.41   1
  -4  -1  -5 3071.56   28.68   1
   5   4   1 3073.18   24.35   1
   5  -4  -1 2989.94   30.96   1
  -4   1   5 3128.82   31.39   1
  -1  -5  -4 3116.56   34.02   1
   4  -1  -5 3065.21   24.26   1
   5  -4   1 3036.67   35.22   1
   5   4  -1 3045.00   24.08   1
   5  -4   1 3243.88   22.34   1
   1  -5   4 2806.92   38.59   1
  -1   5   4 3099.62   36.65   1
  -1  -5   4 3228.17   39.95   1
   5   4   1 3002.16   17.57   1
  -1  -5   4 3137.05   26.09   1
  -5   4  -1 3125.38   26.53   1
   1  -5   4 3186.14   19.77   1
  -4   1  -5 3140.25   21.78   1
  -4  -1   5 3057.91   28.22   1
   4  -1  -5 3197.05   13.73   1
  -1   5   4 3091.54   14.98   1
  -4  -1   5 3092.59   25.25   1
   1  -5  -4 3025.34   32.24   1
   1   5   4 3086.08   19.33   1
  -5   4   1 3133.91   30.04   1
   1   5   4 3190.12   35.30   1
   5   4  -318483.90   59.84   1
   5   4   318518.00   62.77   1
  -4   3  -519220.00   60.01   1
  -4  -3   517677.20   73.99   1
   3   5   418302.00   56.96   1
   5  -4  -318211.70   63.25   1
  -4   3   517775.70   87.99   1
  -5   4   318186.20   86.07   1
  -3   5   418652.80   52.43   1
   4  -3  -518725.90   68.99   1
   3   5   418806.00   79.03   1
  -4  -3   518488.90   73.56   1
  -3   5  -418243.40   61.72   1
  -3  -5   418277.00   77.74   1
   4   3   518068.10   71.57   1
   3  -5   418848.60   46.92   1
   5   4   318482.00   60.78   1
   5  -4   317230.40   96.27   1
   4  -3   517941.80  101.38   1
   4   3   517633.80   65.12   1
  -5  -4  -318144.30   89.50   1
  -4  -3  -518331.00   83.37   1
   4  -3   517565.60   50.07   1
   3  -5  -418158.10   41.27   1
  -5  -4   318125.40   86.68   1
  -3   5   417789.20   91.74   1
  -5   4  -319260.50   63.78   1
  -3  -5   418884.00   88.98   1
   3  -5   417781.40  104.10   1
  -3  -5  -417815.80   87.37   1
   0  -5   5 6451.00   60.30   1
   0  -5   5 6451.29   30.55   1
   0  -5  -5 6509.42   50.47   1
   0   5   5 6484.22   54.60   1
   5   5   0 6412.07   37.12   1
  -5   0  -5 6619.04   31.91   1
   0   5  -5 6259.99   26.92   1
   0   5   5 6745.96   26.02   1
  -5   0   5 6435.77   42.27   1
   5   0   5 6501.06   49.10   1
  -5  -5   0 6398.41   54.98   1
  -5   0  -5 6401.43   42.98   1
   0   5  -5 6662.72   32.50   1
  -5   5   0 6620.53   43.85   1
  -5   0   5 6357.76   43.97   1
   5  -5   0 6537.62   37.17   1
   5   5   0 6514.14   24.45   1
   5  -5   0 6311.59   52.68   1
  -5  -2   5   73.15    5.10   1
  -2   5   5   70.25    6.20   1
   5  -5  -2   83.68    5.44   1
   2  -5  -5   78.13    5.44   1
   5   5   2   73.55    3.75   1
   5   5   2   72.85    4.11   1
   2   5   5   82.05    6.08   1
   5  -5  -2   70.78    4.41   1
  -5  -5   2   76.31    6.29   1
   5  -2  -5   74.06    2.24   1
  -2   5   5   75.24    1.87   1
  -5   5  -2   85.81    4.71   1
   5  -5   2   71.29    3.53   1
  -5   2   5   75.08    5.70   1
   5  -2  -5   66.95    2.69   1
   5  -2   5   73.04    6.17   1
  -2   5  -5   70.85    3.78   1
  -2  -5  -5   77.42    5.92   1
  -5  -2   5   66.35    3.51   1
   2  -5   5   74.81    7.22   1
  -5   2  -5   76.37    3.93   1
  -5   2  -5  120.95    4.87   1
  -5   5   2   73.40    5.66   1
   2   5   5   77.68    3.64   1
  -2   5   5   83.28    3.46   1
  -5  -5  -2   75.74    6.54   1
   5  -2  -5  108.84    5.15   1
   5   2   5   87.87    5.13   1
   5   2  -5   68.19    3.25   1
   5  -5   2   72.53    6.67   1
  -2  -5   5   94.21    5.07   1
  -5  -2  -5   82.09    5.74   1
  -2  -5   5   71.35    6.43   1
   5   5  -2   75.78    4.20   1
   2   5  -5   72.75    3.13   1
   5   4   5  711.74   13.60   1
  -4  -5   5  664.44   16.73   1
  -4   5  -5  735.17   13.10   1
   4  -5   5  710.34   10.05   1
  -5  -5   4  703.23   17.93   1
  -5   4  -5  704.60    9.00   1
   4  -5  -5  670.94   15.21   1
  -5   4  -5  677.02   12.53   1
  -4   5   5  678.56   19.29   1
  -5   5   4  689.71   18.85   1
   5   4  -5  677.22   11.96   1
   4  -5   5  698.41    8.11   1
   5  -4  -5  680.14    8.52   1
   4   5   5  675.25   15.57   1
  -5   4   5  698.51    5.04   1
  -5   5  -4  699.96   13.19   1
  -5  -5  -4  702.40   19.06   1
   5   4   5  674.16   14.29   1
   5  -4   5  694.98   21.42   1
   4  -5   5  687.60   22.25   1
  -5   5   4  729.62    8.80   1
  -5  -4  -5  696.27   18.20   1
   4   5   5  659.01   12.26   1
   5  -5  -4  711.78   12.13   1
   5   5  -4  648.82    9.04   1
   5   4  -5  687.72    7.22   1
   5  -4  -5  732.40   15.01   1
  -4  -5  -5  700.43   18.47   1
  -4  -5   5  679.46   16.06   1
   5   5  -4  644.00    6.66   1
  -5   4   5  658.60   18.57   1
   5   5   4  660.39   13.72   1
   5   5   4  731.26   13.30   1
   5  -5   4  660.08   21.21   1
   4   5  -5  698.40    8.37   1
   5   5  -4  696.75   12.64   1
   5  -5   4  698.47    9.47   1
  -5  -4   5  681.21   16.39   1
   5  -5  -4  706.73   14.85   1
   0  -6   060564.40  142.98   1
   0   0   661103.60  146.30   1
   0  -6   060259.90  133.97   1
   0   0  -660930.10  101.00   1
  -6   0   061722.90  143.36   1
   2  -6   0 2364.53   30.25   1
   0   2  -6 2346.50   15.62   1
  -2  -6   0 2389.95   29.43   1
   6   0   2 2290.12   23.82   1
   0   2   6 2391.87   22.98   1
   6   0  -2 2372.15   18.39   1
   0   2  -6 2458.48   14.72   1
   0   2  -6 2348.83   17.68   1
  -6   0   2 2288.14   27.86   1
   2   6   0 2351.08   20.53   1
   2   6   0 2352.52   23.80   1
  -6   0   2 2316.80   21.61   1
  -6   0  -2 2355.55   27.92   1
   0  -2   6 2378.43   33.38   1
  -2   6   0 2456.53   25.70   1
   0   2   6 2371.82   28.20   1
  -6   0  -2 2306.12   17.18   1
   0  -2  -6 2171.50   24.08   1
   2  -6   0 2418.37   25.57   1
  -6   0   482849.30  167.68   1
   6   0   483560.20  167.48   1
   0   4  -682874.80   85.48   1
   0  -4   680623.10  213.00   1
   4   6   081778.30  132.36   1
  -4  -6   086083.40  199.27   1
  -6   0  -483392.90  167.95   1
   0   4  -684353.20  114.49   1
   0  -4   683633.30   78.06   1
   0   4   683807.80  190.42   1
   4  -6   084680.40  197.78   1
   4  -6   083195.10  141.53   1
   0   4   682967.90  103.84   1
  -6   0   484880.60  150.35   1
  -1   1   6 1473.23   21.26   1
   1   1   6 1481.81   20.80   1
  -1  -1   6 1517.53   19.24   1
  -1  -6   1 1528.07   21.71   1
   1   1   6 1541.04   21.42   1
  -1   1  -6 1420.46   13.32   1
  -1  -1  -6 1533.77   18.37   1
  -6   1  -1 1459.29   14.82   1
   6  -1  -1 1478.59   15.69   1
   1   1  -6 1559.55   14.00   1
   1  -1  -6 1501.63   17.50   1
   1  -6   1 1530.79   19.87   1
  -6  -1   1 1510.43   23.54   1
   6   1  -1 1463.70   15.33   1
   1   6  -1 1519.31   16.97   1
   1  -6  -1 1473.62   21.42   1
  -6   1   1 1514.94   16.97   1
   6  -1   1 1475.70   18.64   1
  -6  -1  -1 1493.43   12.14   1
   1  -1   6 1467.17   25.53   1
   6   1  -1 1530.76   10.90   1
  -6   1   1 1534.10   21.77   1
   1  -6   1 1496.33   25.14   1
  -1  -1   6 1534.16   23.64   1
  -1   6  -1 1502.08   18.10   1
   1  -1  -6 1438.68   15.46   1
  -1  -6   1 1505.31   23.79   1
   1  -6  -1 1473.65   21.14   1
  -6  -1   1 1468.22   13.21   1
   1   6   1 1527.41   15.39   1
  -6  -1  -1 1513.85   23.69   1
   6   1   1 1488.45   17.03   1
   1  -1   6 1542.86   20.11   1
  -1   6   1 1539.17   21.85   1
  -1  -6  -1 1527.20   23.03   1
  -1   1   6 1550.85   19.76   1
   1   6   1 1516.31   21.20   1
  -6   1  -1 1506.52   21.05   1
   6   1   3 7032.65   41.73   1
   3  -6  -1 7006.45   44.00   1
   6  -1   3 6950.87   48.44   1
  -1  -3   6 7113.53   29.24   1
  -3   6   1 7104.85   49.00   1
   3   6  -1 7192.34   35.64   1
   6   1  -3 7014.01   31.81   1
   3   6  -1 7054.10   37.90   1
   6  -1  -3 7266.46   30.20   1
  -1   3  -6 7188.84   33.16   1
  -6  -1  -3 7293.19   29.58   1
  -6  -1  -3 7061.86   51.51   1
  -3   6  -1 7315.93   43.32   1
  -6   1   3 7090.72   47.41   1
   3  -6  -1 7190.04   50.59   1
   1  -3   6 6872.46   61.94   1
   1  -3  -6 6902.20   45.51   1
  -3  -6   1 6951.42   52.13   1
  -3  -6  -1 7062.71   54.88   1
   1   3   6 6846.94   49.94   1
  -6   1   3 6900.39   44.80   1
   6   1  -3 7446.87   33.06   1
   3   6   1 7018.10   36.67   1
  -1   3   6 6954.59   31.61   1
   3  -6   1 7086.31   58.93   1
  -6  -1   3 6842.16   49.36   1
   3   6   1 7217.25   43.60   1
  -6   1  -3 7085.22   45.69   1
   1   3   6 7239.58   36.62   1
   1   3  -6 6928.77   34.65   1
  -6  -1   3 7140.17   35.57   1
  -1  -3  -6 6883.12   46.82   1
  -6   1  -3 7302.45   33.86   1
  -1  -3   6 6957.59   57.85   1
  -1   3   6 7100.03   53.58   1
   1   3  -6 7117.87   30.22   1
   3  -6   1 7142.62   40.58   1
  -1  -5   6   27.55    4.44   1
   5  -6  -1   25.83    3.76   1
   5   6   1   32.54    2.83   1
  -6  -1   5   28.07    2.78   1
  -5  -6  -1   27.60    4.50   1
   5   6  -1   25.86    2.65   1
   1   5   6   22.18    3.62   1
   5  -6  -1   25.08    2.77   1
   1  -5  -6   59.77    5.30   1
  -1   5   6   21.19    1.45   1
   6  -1   5   28.22    4.04   1
   6  -1  -5   24.18    1.64   1
   5   6   1   40.16    2.92   1
   1   5   6   20.57    1.93   1
  -5  -6   1   25.48    1.34   1
  -6  -1   5   34.37    3.91   1
   6   1   5   20.74    2.81   1
  -6   1  -5   31.45    2.54   1
  -6   1   5   21.07    3.20   1
  -6  -1  -5   18.29    3.23   1
  -1   5   6   23.71    3.99   1
  -1   5   6   41.68    2.28   1
   1  -5   6   29.10    5.18   1
  -5  -6   1   23.18    3.51   1
  -6   1  -5   19.78    2.78   1
  -1  -5   6   21.09    2.09   1
   6   1  -5   26.95    2.08   1
  -6   1   5   25.98    3.50   1
  -1   5  -6   21.33    2.20   1
   5   6  -1   26.91    1.93   1
   5  -6   1   27.84    2.65   1
  -5   6  -1   35.83    3.48   1
   1   5  -6   27.88    2.20   1
  -1  -5  -6   17.81    2.97   1
  -5   6   1   24.63    3.40   1
   5  -6   1   24.90    4.12   1
  -6  -1  -5   20.22    1.94   1
   6  -2   016946.40   63.07   1
  -2   0   617155.30   68.63   1
   0   6   216790.60   78.56   1
   2   0   617539.80   81.47   1
  -6   2   016818.30   67.50   1
  -2   0  -616959.70   55.08   1
   2   0   617427.80   68.87   1
  -6   2   017024.20   58.05   1
  -2   0   617139.50   65.78   1
  -6  -2   016647.30   82.09   1
   0  -6   217817.90   67.24   1
   6   2   016964.10   55.99   1
   0  -6   217426.80   89.21   1
  -6  -2   016846.30   33.92   1
   0  -6  -216956.50   76.81   1
   6   2   017449.20   28.94   1
   2   0  -617194.70   53.47   1
  -2  -2   6  386.19    9.33   1
   2   6   2  369.98    7.82   1
  -2   2  -6  375.22    7.76   1
  -2  -2   6  374.57   12.15   1
  -2   6  -2  376.12    9.25   1
  -2  -2  -6  370.38   10.33   1
  -6  -2   2  393.57    6.00   1
   2  -6   2  448.28   10.03   1
  -6   2   2  384.52   10.50   1
   2  -6   2  388.11   14.24   1
   2   6   2  394.53   11.46   1
   2   2   6  371.94    9.86   1
   2  -6  -2  377.72   10.05   1
   2  -2  -6  385.79    5.04   1
   2  -2   6  401.83   14.58   1
  -2   2   6  405.61    6.92   1
   2   6  -2  382.47    7.66   1
   2  -6  -2  376.51   11.10   1
   6  -2  -2  433.20    8.54   1
  -6   2  -2  395.52   10.09   1
   2   2   6  388.81   11.17   1
  -6   2   2  406.59   11.01   1
  -2   2  -6  395.74    5.24   1
  -2  -6   2  425.84   11.87   1
  -2  -6   2  392.77   12.68   1
   6   2  -2  388.66    4.53   1
  -6  -2  -2  380.38   12.68   1
   6   2   2  379.29    9.14   1
   2  -2   6  361.33    4.40   1
   6  -2   2  430.36   12.04   1
  -2  -2   6  389.46    8.15   1
  -6  -2  -2  397.70    6.10   1
  -6  -2   2  423.87   13.07   1
  -6   2  -2  371.23    8.16   1
   2  -2  -6  370.50    9.53   1
  -2   2   6  394.54   12.08   1
   6   2  -2  378.80    7.98   1
  -2  -6  -2  385.77   12.60   1
  -2   6   2  389.05   12.48   1
   2  -4  -6  209.05    8.36   1
  -2  -4   6  182.65    6.17   1
  -4   6  -2  176.17    6.92   1
   2   4   6  179.96    8.44   1
  -4   6   2  175.03    8.70   1
   2   4   6  183.64    6.01   1
   6   2  -4  181.80    5.93   1
  -2   4  -6  186.22    5.88   1
  -6   2   4  205.35    8.27   1
  -2  -4   6  197.97   10.09   1
  -2  -4  -6  182.67    8.50   1
   4   6   2  180.91    6.23   1
   2  -4   6  180.02   11.04   1
   4  -6   2  199.75    6.34   1
  -4  -6   2  196.14    9.53   1
  -6   2  -4  176.72    5.87   1
  -6   2   4  163.83    7.97   1
   4   6   2  197.82    7.37   1
   4   6  -2  231.55    5.40   1
  -6  -2  -4  168.82    4.78   1
   6   2   4  189.22    7.22   1
  -2   4   6  176.47    9.32   1
  -6  -2   4  178.71    8.39   1
   6  -2   4  174.29    9.10   1
   4  -6  -2  175.92    7.77   1
   4  -6   2  179.59   10.38   1
  -6   2  -4  179.06    6.71   1
   6  -2  -4  184.77    4.62   1
   6   2  -4  179.47    5.47   1
   2   4  -6  173.60    4.71   1
   4   6  -2  173.58    6.32   1
   4  -6  -2  176.86    7.34   1
  -6  -2  -4  161.11    8.44   1
  -6  -2   4  187.25    5.11   1
  -4  -6  -2  188.86    9.92   1
  -3  -1   627723.90   86.17   1
   1   6   327813.30   62.39   1
  -3  -1   627606.80   78.39   1
   1   6  -328388.90   67.07   1
  -6   3   129439.50   88.50   1
  -1  -6  -327146.00  103.47   1
  -3   1  -627957.70   65.07   1
   3   1   627765.00   89.12   1
  -3   1   628918.20   58.25   1
  -3  -1   627772.00   83.35   1
   3  -1  -628018.00   76.38   1
   6  -3   128440.40  100.34   1
  -6  -3  -127924.40   41.64   1
   6   3   128098.80   76.03   1
   1  -6   328348.20  122.04   1
  -6   3  -128221.10   81.84   1
  -1   6   328006.70  110.51   1
  -3  -1  -627303.20   83.51   1
  -6  -3  -128031.80  112.92   1
  -3   1   628129.60   96.61   1
   6  -3  -127943.50   85.33   1
   1   6   328501.50  106.23   1
  -1  -6   329006.70  118.93   1
   3  -1   627048.10  111.99   1
  -6  -3   128226.60  111.62   1
  -1   6  -329036.50   74.66   1
   3   1   627349.10   95.40   1
  -6   3   128784.20   88.19   1
  -1  -6   329296.70   88.24   1
  -6   3  -127677.50   76.95   1
   1  -6   329081.60   77.61   1
   3  -6  -3 4034.23   29.82   1
   3   3   6 4092.66   37.45   1
  -6   3   3 4086.44   39.80   1
  -3  -6  -3 4210.12   43.70   1
  -3   6   3 3977.30   43.34   1
  -6  -3   3 4393.60   14.70   1
   6   3  -3 3946.72   14.80   1
   3   6   3 4286.05   38.74   1
  -3   3   6 4171.04   43.73   1
   3   6  -3 4145.46   22.38   1
   6  -3   3 4171.94   44.23   1
  -6  -3   3 4084.46   41.96   1
  -6   3  -3 4162.74   30.02   1
   6   3  -3 4236.54   28.40   1
  -3  -3   6 4073.73   40.38   1
   3   3  -6 4256.67   21.67   1
  -3   6  -3 4213.21   31.57   1
  -3   3  -6 4206.86   27.67   1
   3  -6   3 4087.67   28.15   1
  -3  -3   6 4191.67   31.95   1
  -6  -3  -3 4142.86   20.78   1
   3  -6   3 4155.49   50.35   1
   3   6   3 4148.05   27.88   1
  -6   3  -3 4215.66   29.60   1
   6  -3  -3 4180.24   27.43   1
   3  -3   6 4151.15   50.70   1
  -3  -3  -6 4161.03   38.99   1
  -3  -6   3 3961.50   39.28   1
  -3  -6   3 4277.96   42.10   1
   6   3   3 4237.53   31.99   1
   3  -3  -6 4145.83   33.97   1
   3   3   6 4174.47   31.92   1
   3  -6  -3 4216.82   37.22   1
  -6  -3  -3 4099.18   43.39   1
   5   6   3 1919.66   21.77   1
   6  -3  -5 1936.68   15.09   1
   6  -3   5 1965.40   34.77   1
   5   6   3 1960.99   23.24   1
  -5   6   3 1918.07   31.31   1
  -6  -3   5 1980.31   16.76   1
   3   5   6 1972.78   20.84   1
   5   6  -3 1895.61   21.87   1
  -5  -6  -3 1998.35   33.03   1
   5   6  -3 2169.83   13.90   1
  -6  -3   5 1923.18   28.41   1
   5  -6  -3 1954.31   24.93   1
   5  -6  -3 1967.66   25.57   1
   5  -6   3 1967.82   18.99   1
  -3  -5  -6 1899.47   30.09   1
  -5  -6   3 1918.86   31.31   1
  -6   3  -5 1962.51   19.68   1
  -6  -3  -5 1967.45   30.57   1
   3  -5  -6 1841.59   26.41   1
  -3   5  -6 1925.61   20.91   1
  -3  -5   6 1934.64   24.00   1
   6  -3  -5 1953.09   23.39   1
   5   6  -3 1859.74   12.83   1
   3   5   6 1954.14   28.85   1
   5  -6   3 1865.49   35.96   1
  -5   6  -3 1673.25   21.67   1
   3  -5   6 1971.90   38.25   1
  -6   3   5 1911.24   30.40   1
  -6   3   5 1909.21   12.10   1
   3   5   6 1982.93   32.78   1
  -6   3  -5 1967.92   20.98   1
  -3  -5   6 1926.60   32.13   1
   6   3  -5 1974.27   19.69   1
   3   5  -6 1954.13   15.87   1
   6   3   5 1860.59   23.84   1
  -3   5   6 1889.01   32.85   1
   4   0  -6 2351.35   14.82   1
  -4   0  -6 2284.74   19.35   1
  -6   4   0 2305.55   25.13   1
   0  -6   4 2437.69   22.75   1
   0   6   4 2306.10   32.89   1
  -6  -4   0 2319.43   34.03   1
  -6  -4   0 2415.51   12.81   1
  -6  -4   0 2406.03    8.51   1
   4   0   6 2307.85   30.56   1
   6   4   0 2363.96   22.59   1
  -4   0  -6 2266.99   23.43   1
   0   6  -4 2300.40   20.05   1
  -4   0   6 2301.76   25.98   1
   0  -6  -4 2348.55   30.80   1
   0   6   4 2293.77   16.32   1
   6  -4   0 2257.97   29.32   1
   2   6   416967.20   84.56   1
  -2  -6   417114.20   74.06   1
   6   4   217213.80   63.46   1
   4  -2  -617408.80   66.64   1
   6  -4  -217916.90   65.42   1
   6   4  -218083.20   61.82   1
  -2   6   417074.10   93.23   1
   4  -2   616260.40   95.31   1
  -4  -2   616937.70   68.80   1
   2  -6   416620.80  102.20   1
   2   6  -417606.10   50.07   1
  -2  -6   417512.10   94.22   1
  -2   6   417660.10   38.07   1
  -6   4   216945.10   79.34   1
  -4  -2   617697.70   61.86   1
  -4   2  -617526.60   50.92   1
   6  -4  -217466.50   71.62   1
   2   6   417685.50   53.68   1
   4   2   617739.60   73.62   1
  -4  -2   617129.90   68.80   1
  -2  -6  -416295.60   85.52   1
  -6   4  -217971.50   62.01   1
  -6  -4   216057.40   87.76   1
   2  -6   417876.40   54.30   1
   6  -4   216773.90   91.12   1
  -2   6  -417948.40   61.37   1
  -6   4  -218161.00   66.01   1
  -4   2  -617726.70   57.52   1
  -6  -4  -216496.40   90.47   1
   4  -2  -617205.40   44.88   1
  -4  -2  -617458.50   76.44   1
   4   2   618331.10   74.68   1
  -2   6  -418058.10   46.41   1
   2  -6  -417243.10   80.69   1
  -4   2   618137.70   86.21   1
  -4   4   6   29.37    4.67   1
  -4   6  -4   28.88    2.96   1
   4   4  -6   38.30    2.08   1
   4  -6  -4   42.98    4.04   1
  -6  -4   4   41.08    4.52   1
   4  -4   6   34.54    5.39   1
  -6   4  -4   31.58    2.49   1
  -4   4  -6   39.58    3.07   1
   4   4   6   38.19    3.23   1
   6   4  -4   32.64    1.21   1
   4  -4   6   35.85    1.28   1
   4   4   6   32.04    3.81   1
  -4  -4   6   33.17    3.57   1
  -6  -4  -4   33.66    4.74   1
  -4   6   4   27.39    4.31   1
   4   6  -4   29.47    1.84   1
  -4  -6  -4   71.55    6.40   1
   4  -6  -4   34.11    2.54   1
  -6   4   4   42.56    4.93   1
  -4   6   4   51.19    3.37   1
   4  -4   6   31.62    1.69   1
   4  -4  -6   31.54    3.58   1
  -6   4  -4   39.65    3.18   1
   6   4   4   38.03    3.21   1
   4  -6   4   32.41    5.34   1
   6   4  -4   38.27    2.96   1
   6  -4   4   30.48    4.66   1
   4   6   4   42.16    3.25   1
   4   6   4   31.76    3.61   1
   6   4   4   27.61    3.00   1
   4  -6   4   34.90    2.49   1
   6  -4  -4   47.52    3.25   1
  -4  -4   6   38.19    4.11   1
   6   4  -4   46.05    2.47   1
  -4  -4  -6   37.60    4.41   1
  -4  -6   4   37.56    4.10   1
  -4  -6   4   29.52    3.99   1
   5   1   6 1176.67   21.25   1
   1  -6   5 1135.96   13.14   1
   1   6   5 1110.43   12.61   1
  -6   5  -1 1128.04   18.17   1
   6  -5  -1 1059.53   20.98   1
   1  -6  -5 1098.13   21.82   1
   5  -1   6 1039.82   22.86   1
   6   5   1 1140.21   16.58   1
  -1   6  -5 1142.06   11.55   1
   5   1  -6 1145.70   12.27   1
  -1  -6  -5 1111.92   22.72   1
  -1   6   5 1129.39   24.82   1
   6  -5  -1 1171.51   16.95   1
  -5  -1   6 1137.24   16.99   1
   6  -5   1 1097.81   23.84   1
  -6  -5  -1 1108.70   13.16   1
   1   6   5 1108.42   23.51   1
  -1  -6   5 1181.49   26.62   1
  -5  -1  -6 1132.03   19.67   1
  -5  -1  -6 1118.61   13.75   1
  -6   5   1 1142.52   20.21   1
   1   6  -5 1081.10   13.43   1
  -1   6   5 1127.30   10.16   1
  -1   6  -5 1102.28   15.02   1
   5  -1  -6 1122.13    9.32   1
   6   5   1 1078.71   10.94   1
   6  -5   1 1133.17   15.10   1
   1  -6   5 1132.73   27.57   1
  -6  -5  -1 1083.03   24.20   1
  -6  -5   1 1106.15   24.42   1
  -5   1  -6 1061.72   16.31   1
   6   5  -1 1110.32   16.32   1
  -5   1  -6 1105.40   14.33   1
   5  -1  -6 1154.53   16.29   1
  -1  -6   5 1102.31   16.70   1
  -5   1   6 1234.71   21.30   1
  -5  -1   6 1052.52   18.62   1
  -3  -6  -5  227.93   11.01   1
   3   6   5  230.89    6.93   1
   3  -6   5  230.60   13.20   1
   6   5   3  225.80    7.64   1
  -5   3  -6  243.00    7.28   1
  -6   5   3  223.50   10.53   1
  -3  -6   5  232.24    9.23   1
  -3   6   5  209.10   11.15   1
  -6  -5  -3  223.51   11.41   1
   6   5   3  228.45    7.12   1
  -5  -3   6  214.91    8.87   1
   6  -5   3  235.33    6.15   1
  -5  -3  -6  277.60   11.07   1
  -3   6  -5  230.04    7.54   1
  -5  -3   6  233.78    6.69   1
   5   3  -6  232.57    6.69   1
   6  -5  -3  217.89    8.33   1
   5   3   6  227.58    8.75   1
   6   5  -3  245.68    7.79   1
   3  -6   5  209.85    5.18   1
  -5   3  -6  232.04    5.66   1
  -6   5  -3  227.70    7.90   1
  -5   3   6  221.16   10.73   1
  -3   6   5  230.04    3.52   1
   3  -6   5  229.68    5.41   1
   3  -6  -5  227.08    9.69   1
   3   6  -5  231.69    5.62   1
   5  -3   6  210.02   12.12   1
   6  -5  -3  230.46    8.37   1
   3   6   5  217.61   10.72   1
   6  -5   3  213.44   11.83   1
  -3   6   5  237.48    6.45   1
  -3  -6   5  244.07   11.54   1
   3   6   5  238.53   10.17   1
  -6  -5   3  224.73   10.91   1
   5  -3  -6  224.48    8.39   1
   5   3   6  286.44    9.41   1
  -6   5   5  334.64   14.06   1
  -5   5  -6  338.80    9.59   1
   5   5   6  321.56   14.38   1
   6  -5   5  351.05    6.66   1
  -5   6  -5  395.27   10.56   1
   5  -5   6  318.02    7.43   1
   5  -5   6  345.76    5.52   1
  -5   5   6  356.72   16.55   1
   5  -6   5  351.78   13.72   1
   5   6   5  346.27   11.47   1
  -5   6   5  331.56   14.49   1
  -6   5   5  352.31    5.21   1
   6   5   5  336.42   10.52   1
   6   5  -5  343.48    7.83   1
  -5  -6  -5  342.85   11.31   1
   5   5  -6  407.24    6.59   1
   5  -5  -6  346.46   11.65   1
  -6   5   5  338.80   16.21   1
   5   6  -5  345.89    9.67   1
   5  -6   5  332.94   16.45   1
  -5   6   5  344.02   15.93   1
   5  -6  -5  334.04    6.57   1
  -6  -5   5  343.56   13.15   1
  -5  -5  -6  361.35   11.86   1
   5  -6   5  414.09    7.64   1
  -5  -6   5  351.36   13.16   1
   6   5  -5  324.84    9.06   1
   6   5   5  344.72   10.30   1
  -6  -5  -5  358.96   11.79   1
  -5   6   5  356.13    5.62   1
   5  -5   6  335.08   16.71   1
   6   5  -5  329.12    4.93   1
   5   6   5  340.10    9.75   1
   5  -6  -5  348.38   11.77   1
   5   5   6  344.67   10.20   1
   6   5   5  363.68   14.70   1
  -6  -5  -5  344.24   14.24   1
  -5  -6   5  341.44   14.33   1
   6  -5   5  405.54   17.82   1
   5  -5   6  362.56   14.57   1
  -5   5   6  432.52   16.40   1
   6  -5  -5  228.57    9.27   1
   5   6  -5  315.28    5.84   1
  -5  -6  -5  346.26   14.39   1
   5   5   6  342.12   11.67   1
   6  -5  -5  353.84    8.20   1
  -6   5  -5  358.50   10.04   1
  -6  -5   5  332.08   12.70   1
   5   6   5  343.06   14.33   1
  -5  -5   6  347.60   12.18   1
  -5  -5  -6  389.29   14.86   1
  -6   0  -6  384.41   11.68   1
   0  -6   6  392.47    7.98   1
  -6  -6   0  355.27    5.64   1
  -6   6   0  380.31   11.84   1
  -6   0  -6  363.07    8.28   1
   0   6  -6  373.45    8.56   1
   6   0  -6  373.91    6.73   1
   0  -6  -6  373.56   13.15   1
   0   6   6  357.64   14.28   1
   6  -6   0  372.93   14.45   1
   0   6   6  386.44    7.04   1
   6  -6   0  394.35   10.03   1
  -6   0   6  368.46   11.53   1
   0   6  -6  361.74    6.94   1
   6  -6   0  374.56   14.37   1
   6   6   0  455.80   10.98   1
   0  -6   6  381.58   13.57   1
   6   6   0  367.64    5.97   1
   0  -6   6  383.34   16.23   1
  -6   0  -6  425.81   12.34   1
  -6  -6   0  370.23   14.79   1
  -6   0   6  381.02   11.23   1
   6   0   6  362.15   13.10   1
  -2   6   6  428.14   15.99   1
   2   6   6  427.06   15.53   1
   6   6   2  404.55   10.49   1
  -2  -6  -6  404.87   14.37   1
   6  -6  -2  415.37   13.45   1
   6  -6   2  431.16   16.48   1
  -6  -2   6  414.25   12.92   1
  -6   2   6  428.04   14.08   1
  -6   2  -6  416.98   10.19   1
  -2  -6   6  423.80   11.00   1
   6  -6   2  416.00    9.47   1
   6   6   2  416.17    9.18   1
  -6  -6  -2  397.26   15.80   1
   2   6   6  442.32   14.88   1
  -2  -6   6  434.82   16.59   1
   6   2   6  400.65   12.64   1
   2   6   6  426.93    9.08   1
   2  -6  -6  414.74   13.59   1
   6  -6   2  417.83   16.48   1
  -6  -2  -6  415.98   12.47   1
  -2   6   6  408.96   15.97   1
  -6  -6   2  428.08   15.94   1
  -2   6   6  425.88    5.33   1
  -6   2   6  413.56   17.15   1
   6  -2  -6  417.62   10.80   1
   6  -2   6  411.38   15.82   1
   6  -6  -2  411.88   11.23   1
  -6  -2  -6  413.55   13.52   1
  -6  -2   6  409.63    9.57   1
   6  -2  -6  432.81    6.05   1
  -6  -6   2  403.14   15.07   1
   2  -6   6  456.41   18.58   1
   6  -2  -6  391.66    8.02   1
  -2   6   6  421.98    8.67   1
  -6  -2  -6  407.93    8.63   1
   2   6  -6  407.44    8.22   1
   6  -6  -2  419.05   14.86   1
  -6   6  -2  422.35   11.52   1
  -2   6  -6  419.60    9.93   1
   2  -6   6  400.42   14.51   1
   6   2  -6  428.49    8.61   1
  -6   2  -6  409.07    9.57   1
   6   6  -2  429.39   10.67   1
  -6   6   2  417.92   14.08   1
  -4   6   6 3427.40   47.18   1
   6   6  -4 3029.58   14.18   1
   6   4  -6 3210.16   16.89   1
  -4   6   6 3165.48   47.59   1
   6   6  -4 3008.18   17.55   1
  -6   4   6 3098.83   42.38   1
  -4  -6   6 3146.73   44.18   1
   6   4   6 3196.74   32.54   1
  -6   4  -6 3250.19   21.65   1
  -6  -4   6 3258.34   37.90   1
   6  -6  -4 3220.73   40.69   1
   6   4  -6 3183.87   26.97   1
   6  -6  -4 3206.53   30.58   1
  -6   6   4 3164.99   43.22   1
  -6   4  -6 3234.25   29.12   1
   6   4   6 3253.91   45.34   1
  -4  -6   6 3325.94   42.36   1
   4   6   6 3121.34   37.38   1
   6   6   4 3079.42   29.62   1
   6   6   4 3223.16   41.51   1
   6   6   4 3119.19   30.82   1
  -6  -6  -4 3142.99   44.22   1
  -6   6   4 3221.74   49.36   1
  -4  -6  -6 3162.87   34.69   1
   6  -4  -6 3199.28   33.36   1
   6  -6   4 3160.60   23.39   1
   6   6  -4 3208.52   29.64   1
  -6  -6   4 3146.82   41.86   1
  -6  -4   6 3051.52   35.38   1
   6  -4  -6 3125.16   18.12   1
  -6  -6   4 3150.99   42.54   1
   6   4   6 3155.75   33.00   1
  -6   4   6 3188.36   49.49   1
   4  -6   6 3160.06   18.42   1
   4  -6   6 2785.14   48.10   1
   4   6   6 3169.11   28.72   1
   6  -6   4 3057.32   48.59   1
  -4  -6   6 3139.97   35.74   1
   4  -6  -6 2926.38   35.40   1
   6  -6   4 3135.19   46.54   1
  -6   6  -4 2930.42   29.94   1
   4  -6   6 2948.12   16.48   1
   6  -4   6 2698.97   45.70   1
  -4   6  -6 3227.70   29.63   1
   4  -6   6 3091.05   42.05   1
   4   6   6 3256.60   44.53   1
   6  -6  -4 3208.45   34.47   1
   4   6  -6 3066.34   20.42   1
  -6  -4  -6 3265.18   36.01   1
   6  -4   6 3176.36   43.51   1
  -4  -6  -6 3251.13   43.10   1
  -6  -4  -6 3168.24   41.08   1
  -6   6   6  124.43   10.66   1
  -6  -6   6  102.55    8.00   1
   6   6   6  124.17    6.53   1
   6  -6   6  112.00    3.98   1
   6   6  -6  109.11    3.48   1
   6  -6  -6  108.59    7.73   1
   6  -6   6  117.60    8.79   1
   6   6   6  111.55    6.97   1
  -6  -6   6  105.41    7.68   1
   6  -6  -6  102.83    6.96   1
   6   6  -6  121.62    6.03   1
  -6  -6  -6  110.17    7.05   1
   6   6   6  118.84    9.23   1
   6  -6   6  111.03   10.56   1
  -6   6  -6  116.02    6.27   1
  -6   6   6  108.08    8.94   1
   6  -6   6  111.65   10.02   1
  -1  -7   0 2729.93   31.37   1
   0   1   7 2838.48   31.63   1
  -7   0   1 2829.84   33.14   1
   0  -1  -7 2832.35   26.71   1
   0   1  -7 2920.98   21.38   1
   1   7   0 2886.38   28.81   1
   7   0  -1 2799.21   23.04   1
  -1  -7   0 2875.07   33.58   1
   7   0   1 2766.15   25.82   1
   0  -1   7 2915.80   37.07   1
  -7   0  -1 2856.61   33.15   1
   1  -7   0 2853.50   34.38   1
   0   1   7 2826.49   31.43   1
   1  -7   0 2916.95   31.09   1
   0  -1   7 2831.79   28.72   1
  -7   0  -1 2778.38   20.17   1
  -7   0   1 2743.12   22.32   1
  -1   7   0 2883.13   29.59   1
   0   3  -7 3561.17   17.45   1
  -7   0   3 3693.53   38.05   1
   7   0  -3 3549.55   23.89   1
  -3   7   0 3582.53   34.80   1
   0   3   7 3510.55   38.58   1
   3   7   0 3353.93   27.32   1
   0  -3  -7 3427.60   34.73   1
   0   3   7 3548.39   28.93   1
   0  -3   7 3524.72   44.66   1
  -7   0   3 3381.33   29.74   1
   7   0   3 3448.18   33.20   1
   0   3  -7 3489.35   23.76   1
  -7   0  -3 3399.69   23.39   1
   3  -7   0 3619.75   41.04   1
  -7   0  -3 3558.67   37.19   1
   3   7   0 3522.51   31.40   1
  -3  -7   0 3536.12   40.52   1
   0   3  -7 3555.59   21.00   1
   3  -7   0 3543.51   33.15   1
   5  -7   0  682.76   21.22   1
   0  -5   7  676.25    7.36   1
  -5  -7   0  721.03   20.60   1
  -7   0   5  708.98   16.81   1
   0   5   7  709.80   19.42   1
   7   0  -5  673.53    9.81   1
  -5  -7   0  675.31   21.28   1
   5   7   0  676.49   13.33   1
   0   5   7  645.39   17.75   1
  -7   0  -5  681.81   16.57   1
   7   0   5  723.99   17.64   1
  -7   0  -5  663.46   16.21   1
   0   5   7  742.13   10.94   1
   5   7   0  731.35   12.63   1
   5  -7   0  699.91   14.30   1
  -5   7   0  718.35   16.60   1
   5  -7   0  690.82   19.61   1
   0  -5  -7  706.31   17.83   1
   0  -5   7  762.38   22.65   1
   0   5  -7  646.35    7.71   1
   0   5  -7  680.72   11.39   1
  -7   0  -5  685.74   11.35   1
  -7   0   5  697.06   15.05   1
   0  -5   7  719.02   19.61   1
   7  -1   022327.70   72.61   1
   1   0  -720987.70   64.04   1
   0  -7   120861.20   96.63   1
  -1   0  -720773.50   64.91   1
   0  -7  -121027.10   89.49   1
  -7  -1   021824.30   95.56   1
  -7  -1   021484.90   50.83   1
   7   1   022428.80   68.36   1
   0  -7  -121529.20   82.59   1
   0  -7   121386.80   84.51   1
   0   7   121660.40   87.96   1
  -1   0   721969.10   83.27   1
  -7   1   021975.80   64.85   1
  -7   1   021043.10   85.72   1
   1   0   721528.70   82.31   1
  -1   0   721119.60   87.66   1
   1   0   720301.80   94.54   1
   1   2   7  105.78    6.44   1
  -2  -7  -1  113.86    7.40   1
  -2  -7   1  102.62    6.55   1
  -2   7  -1  111.93    5.77   1
   7  -1   2   95.66    5.59   1
  -7  -1  -2  104.97    6.75   1
  -2  -7   1   96.74    6.17   1
   7   1   2  107.70    5.30   1
  -2   7   1  128.23    7.09   1
   2   7   1  102.44    5.94   1
   1  -2  -7   97.55    3.37   1
   2  -7   1  118.47    7.79   1
  -7   1   2  117.71    5.68   1
  -1  -2   7  118.25    7.60   1
  -1   2   7  107.51    6.66   1
   2  -7   1  166.78    7.09   1
  -1   2  -7   99.01    4.09   1
  -1  -2   7  116.29    5.71   1
   2   7   1  110.21    4.70   1
  -1   2  -7  130.71    3.71   1
  -1   2   7  110.83    5.43   1
  -7   1   2   95.41    6.08   1
   7  -1  -2   99.90    4.22   1
   1   2  -7  102.88    3.68   1
  -7  -1   2   95.11    6.48   1
   1  -2  -7  112.42    5.69   1
   2  -7  -1  122.91    6.59   1
   1  -2   7  105.29    8.19   1
  -7  -1  -2  103.56    3.69   1
  -7  -1   2  111.37    4.58   1
  -1   2  -7   95.23    3.01   1
  -1  -2  -7  104.60    5.76   1
   7   1  -2  101.41    4.32   1
  -7   1  -2  111.49    6.31   1
   2  -7  -1  111.72    6.63   1
   1   2   7  105.22    5.87   1
   2   7  -1  108.07    4.99   1
  -7   1  -2   98.43    4.21   1
   1   4  -7  446.99    9.18   1
  -7  -1  -4  464.81   14.26   1
  -7  -1   4  462.36   10.31   1
   1   4   7  458.08    9.92   1
   7   1   4  485.07   12.81   1
  -7  -1   4  453.18   13.86   1
   4   7   1  456.58   11.67   1
   1   4  -7  443.63    8.45   1
   4   7   1  438.97   10.21   1
  -7   1   4  455.47   13.29   1
   7   1  -4  443.73    8.61   1
   1  -4  -7  469.46   13.50   1
   4   7  -1  445.54   10.63   1
  -1   4   7  465.79   15.38   1
  -4  -7   1  457.36   15.51   1
  -1  -4   7  499.70   17.04   1
  -7  -1  -4  460.66    8.45   1
  -7   1   4  482.68   13.00   1
  -7   1  -4  442.74   12.40   1
  -4   7   1  470.66   13.87   1
   1   4   7  456.94   14.55   1
  -4   7  -1  474.29   12.52   1
   4  -7  -1  462.91   12.11   1
   4   7  -1  471.44   10.09   1
  -7   1  -4  473.01    9.57   1
   1  -4   7  467.97   17.72   1
   7  -1  -4  466.53    8.21   1
  -1  -4  -7  462.63   13.76   1
  -1   4   7  455.52    8.56   1
  -1  -4   7  439.49    7.67   1
   4  -7   1  460.49   11.22   1
   4  -7  -1  478.06   14.72   1
   4  -7   1  453.97   16.34   1
  -1   4  -7  447.28    9.15   1
   1  -4  -7  457.17    5.14   1
  -4  -7  -1  444.41   15.37   1
   7  -1   4  453.54   14.03   1
  -1   6   7   73.33    2.93   1
   1   6   7  117.60    4.81   1
   7  -1  -6   66.88    2.91   1
  -6  -7  -1   61.03    6.43   1
  -1  -6   7   65.23    7.27   1
   6   7   1   68.53    5.43   1
  -7   1   6   61.14    5.58   1
   6   7  -1   64.61    2.82   1
   6   7  -1   54.35    4.07   1
   6  -7   1   56.63    4.05   1
   7  -1   6   74.62    6.68   1
   1  -6   7   57.07    5.92   1
   1   6   7   51.23    5.74   1
  -1  -6   7   69.55    3.80   1
   7   1   6   56.60    5.17   1
  -7  -1   6   55.12    4.99   1
   1  -6   7   62.21    7.29   1
  -6  -7   1   94.67    7.80   1
   1  -6  -7   72.98    6.12   1
  -1   6   7   80.69    7.00   1
   6  -7  -1   64.70    4.70   1
  -6   7  -1   62.39    4.94   1
   1   6  -7   62.21    3.55   1
  -7   1   6   79.89    5.94   1
  -1   6   7   68.23    6.86   1
  -7   1  -6   58.20    4.69   1
   6  -7   1   65.85    6.97   1
   1   6   7   54.64    5.42   1
  -1  -6   7   63.94    5.96   1
   6  -7  -1   60.01    6.45   1
   7   1   6   59.24    6.35   1
   6   7   1   67.48    3.85   1
  -6   7   1   69.47    5.75   1
  -6  -7  -1   65.45    6.75   1
  -1   6  -7   77.45    4.29   1
  -7  -1  -6  104.80    6.63   1
  -6  -7   1   62.40    6.81   1
  -7  -1  -6   65.39    5.67   1
  -1   6   7   59.47    3.24   1
  -7  -1   6   59.59    4.26   1
  -6  -7   1   66.80    2.11   1
   7   1  -6   62.36    3.28   1
  -7  -1  -6   69.03    3.83   1
  -7   1   6   72.62    7.74   1
  -7   1  -6   97.98    4.81   1
   1   6   7   66.37    6.39   1
   6  -7   1   63.47    6.90   1
  -7   1  -6   61.73    5.28   1
   6   7   1   53.30    4.03   1
   6  -7  -1   78.20    6.63   1
  -1  -6  -7  117.07    7.86   1
   2  -1   7  779.06   20.19   1
  -2   1  -7  790.94   11.74   1
   2   1  -7  770.42   11.37   1
  -1   7  -2  799.59   13.96   1
  -7  -2  -1  766.89    8.70   1
  -1  -7  -2  800.50   18.57   1
  -2  -1   7  803.21   15.34   1
   1   7   2  769.90   17.58   1
  -7   2   1  816.01   16.39   1
  -2   1  -7  742.07   10.64   1
   7  -2   1  774.74   15.83   1
   1  -7   2  792.43   20.59   1
   2  -1  -7  748.27   12.63   1
  -7  -2   1  797.27    9.21   1
   7   2  -1  765.68   12.49   1
   2  -1  -7  780.24   13.52   1
  -7   2   1  744.53   13.82   1
   1   7   2  800.00   11.73   1
  -2  -1  -7  764.86   14.07   1
  -7  -2  -1  772.09   19.06   1
  -2   1   7  793.22   13.84   1
  -1   7   2  768.20   18.25   1
   1  -7   2  804.52   15.42   1
  -2  -1   7  798.89   17.42   1
   7   2  -1  832.36    6.68   1
   1   7  -2  789.21   12.77   1
  -7  -2   1  775.65   18.83   1
  -1  -7   2  827.56   17.10   1
   1  -7  -2  762.52   14.67   1
  -7   2  -1  762.11   15.51   1
   2   1   7  774.44   17.45   1
   1  -7  -2  770.71   17.39   1
   7   2   1  745.67   13.46   1
  -7   2  -1  761.54   12.57   1
  -2   1   7  800.69   16.97   1
  -1  -7   2  775.52   19.28   1
   7  -2  -1  780.94   13.57   1
  -7   2  -3  346.12    8.46   1
   3   7   2  360.44   11.46   1
   7  -2  -3  340.18    7.76   1
  -2   3   7  346.56    6.22   1
   2  -3  -7  343.98    3.49   1
   2  -3   7  357.65   15.70   1
   2   3   7  357.68    9.88   1
  -7   2   3  340.29   11.23   1
  -3   7  -2  342.15    9.82   1
  -3  -7  -2  348.80   13.34   1
   2   3  -7  349.67    7.01   1
   2   3   7  353.25   11.96   1
  -7  -2   3  360.67   12.72   1
   3   7   2  317.39    8.26   1
   3   7  -2  371.71    8.25   1
   7   2   3  344.20    9.94   1
  -7   2  -3  339.80   10.13   1
   7  -2   3  318.04   11.79   1
   3  -7   2  364.29    9.82   1
  -7  -2  -3  323.35   12.62   1
  -3   7   2  348.06   12.57   1
   7   2  -3  327.97    7.93   1
  -7  -2   3  352.04    6.86   1
  -3  -7   2  350.20   11.97   1
  -2  -3  -7  347.27   11.19   1
  -2  -3   7  361.80   13.37   1
  -7  -2  -3  339.44    6.54   1
   3  -7   2  353.23   14.52   1
  -2  -3   7  327.74    7.75   1
  -2   3  -7  339.00    7.96   1
   3  -7  -2  347.44   11.16   1
   3  -7  -2  326.70   10.57   1
  -2   3   7  350.56   12.80   1
  -3  -7   2  329.46   12.36   1
   2  -3  -7  350.99   10.62   1
   7   2  -3  351.70    5.76   1
  -7   2   3  322.52   10.83   1
   5   7   2  140.45    6.10   1
   2   5  -7  148.84    4.92   1
  -7   2  -5  133.88    7.75   1
  -2  -5   7  152.32    5.85   1
  -7  -2  -5  136.82    4.86   1
  -5  -7   2  163.11    9.76   1
  -5  -7  -2  148.46    9.67   1
  -7  -2  -5  138.43    7.47   1
  -5  -7   2  128.40    9.56   1
   5  -7  -2  191.08    8.92   1
   2  -5  -7  136.94    7.61   1
  -2   5   7  139.23    9.32   1
   2   5   7  115.83    7.02   1
  -7  -2  -5  141.78    8.51   1
   5  -7  -2  130.00    9.03   1
   2  -5   7  146.02   10.95   1
   5  -7  -2  141.66    7.05   1
  -7   2  -5  138.07    6.42   1
   5   7  -2  133.41    6.08   1
   7  -2  -5  139.28    4.27   1
   5  -7   2  141.53    5.99   1
  -2  -5  -7  145.18    8.47   1
  -5   7   2  144.09    8.58   1
   5  -7   2  135.94   10.15   1
  -7  -2   5  130.87    7.79   1
   5   7   2  133.25    6.26   1
   5   7  -2  147.78    4.89   1
  -2   5  -7  134.14    5.50   1
   5  -7   2  156.56   10.34   1
   2   5   7  156.92    9.66   1
  -2   5   7  144.46    9.38   1
  -5  -7   2  132.79    3.24   1
   2  -5   7  135.82    8.88   1
  -7   2   5  146.96   10.68   1
   2   5   7  136.76    8.31   1
  -7  -2   5  139.09    5.19   1
   7  -2   5  129.62    8.61   1
   5   7   2  142.64    7.85   1
  -5   7  -2  137.04    6.90   1
  -7   2   5  136.88    7.86   1
  -7   2   5  154.59    7.91   1
  -7   2  -5  143.00    5.75   1
  -2  -5   7  135.17    9.25   1
   2   5   7  139.87    5.63   1
   7   2  -5  140.34    5.18   1
   0   7  -3  854.42   13.32   1
   0  -7   3  745.85   14.78   1
   7   3   0  709.57   12.79   1
  -3   0  -7  733.04   12.78   1
  -7  -3   0  752.68    6.94   1
   0   7   3  704.87   10.15   1
   0  -7  -3  801.96   18.65   1
  -7  -3   0  710.19    7.88   1
   0  -7   3  728.50   20.53   1
   3   0  -7  776.94   12.61   1
  -7   3   0  726.29   13.85   1
   0   7   3  691.07   18.17   1
   7  -3   0  727.40   15.72   1
   3   0   7  717.28   18.42   1
  -3   0   7  778.71   13.77   1
  -3   0   7  744.58   15.57   1
  -7   3   0  728.22   14.78   1
  -7  -3   0  706.68   19.11   1
   2  -7   3  291.25   13.66   1
  -7   3   2  296.11    9.86   1
   2   7  -3  292.72    7.20   1
   3  -2  -7  289.85    8.95   1
   3  -2   7  369.34   15.13   1
   7  -3   2  281.18   11.08   1
   3   2   7  294.16   10.45   1
  -2  -7   3  287.39   10.57   1
  -3   2   7  318.36    5.04   1
   3   2   7  259.48    9.69   1
  -3  -2   7  291.49    8.77   1
  -7  -3  -2  302.78    5.40   1
  -3  -2   7  287.88    8.25   1
   2  -7  -3  265.03    7.94   1
  -7  -3  -2  284.00   12.24   1
   7   3   2  274.11    8.57   1
  -3   2   7  289.85   11.17   1
   3  -2   7  295.81    5.60   1
  -2  -7  -3  335.29   12.85   1
  -3  -2  -7  274.82    9.64   1
   7   3  -2  280.30    7.81   1
   2   7   3  303.58   11.55   1
   2  -7  -3  291.86   10.90   1
  -7   3   2  268.74    9.78   1
  -3   2  -7  280.99    7.31   1
   3  -2  -7  306.05    5.49   1
  -7   3  -2  284.18    8.14   1
  -2   7  -3  289.53    8.45   1
   7  -3  -2  296.72    8.71   1
   2  -7   3  279.30    8.37   1
   2   7   3  270.35    7.12   1
  -3  -2   7  287.84   10.44   1
  -2  -7   3  295.89   12.46   1
  -7   3  -2  360.66    9.98   1
  -3   2  -7  306.39    5.99   1
  -7  -3   2  312.06   12.34   1
  -2   7   3  342.43   13.19   1
  -7   3  -4  259.02    8.21   1
   4   7   3  252.74   10.64   1
  -7  -3   4  239.78   11.00   1
   7  -3   4  237.05   11.59   1
  -3   4   7  259.55   13.01   1
  -4  -7   3  255.00   11.36   1
   7   3  -4  244.06    7.20   1
  -7  -3   4  258.70    5.02   1
   4   7   3  256.32    7.84   1
  -3  -4   7  252.73    8.12   1
  -7   3   4  271.80   14.45   1
  -3   4  -7  251.02    7.38   1
  -3  -4  -7  260.15   10.69   1
   3   4   7  264.43    8.54   1
   4  -7  -3  250.88    8.80   1
   3   4  -7  255.21    5.96   1
  -3   4   7  236.86   11.52   1
  -3  -4  -7  268.01   10.00   1
  -7   3  -4  261.17    7.98   1
  -4   7  -3  259.98    8.74   1
   3  -4   7  246.44   12.09   1
   7   3   4  237.26    8.64   1
  -7  -3  -4  279.42   12.14   1
  -4  -7  -3  189.48   10.68   1
   7   3  -4  245.37    5.33   1
   3   4   7  249.95   12.60   1
  -7   3   4  241.18   10.72   1
   4  -7   3  276.89   13.96   1
   4  -7   3  260.02    7.84   1
   4   7  -3  258.79    6.14   1
  -4   7   3  249.27   11.69   1
   4   7  -3  265.89    8.41   1
   3  -4  -7  260.68    9.81   1
  -4  -7   3  258.85   14.04   1
  -3  -4   7  253.90   11.46   1
   4   7   3  260.06    9.87   1
  -7  -3  -4  277.47    6.20   1
   7  -3  -4  273.33    7.10   1
   3   4   7  270.35   10.86   1
   3  -4   7  244.46   13.89   1
   4  -7  -3  240.87    9.45   1
  -6   7   3 3441.35   44.92   1
  -7  -3  -6 3530.10   43.99   1
  -3   6   7 3562.86   49.26   1
  -7  -3   6 3593.50   25.87   1
   6   7   3 3470.23   32.23   1
   6   7   3 3652.77   32.71   1
   3   6   7 3563.78   43.03   1
  -7  -3   6 3410.78   35.18   1
   3  -6   7 3554.32   46.57   1
   3  -6  -7 3390.23   39.72   1
  -3   6   7 3657.54   49.89   1
  -7  -3   6 3659.19   41.20   1
   6  -7   3 3540.32   52.79   1
   6  -7   3 3606.35   52.15   1
  -7  -3  -6 3571.13   25.76   1
   7  -3  -6 3495.44   21.19   1
  -7   3   6 3518.25   44.01   1
  -7  -3  -6 3807.29   40.14   1
   6  -7  -3 3626.26   38.23   1
  -6   7   3 3644.08   52.64   1
   3   6  -7 3567.00   24.43   1
   7   3   6 3476.05   48.09   1
   7   3   6 3601.55   37.36   1
   7  -3  -6 3517.88   33.97   1
  -7   3  -6 3634.20   29.46   1
   3  -6   7 3457.38   54.33   1
   6   7  -3 3665.84   19.29   1
   3   6   7 3600.73   48.68   1
  -7   3   6 3662.23   54.54   1
   6   7   3 3445.54   42.90   1
   6   7  -3 3398.32   15.76   1
   7  -3   6 3597.95   47.02   1
  -3  -6  -7 3533.12   44.62   1
   6  -7  -3 3510.78   46.70   1
  -6  -7  -3 3434.70   48.29   1
  -3  -6   7 3544.11   34.07   1
  -6  -7   3 3473.66   46.54   1
  -7   3  -6 3215.49   28.92   1
  -3   6  -7 3153.92   29.00   1
  -7   3  -6 3568.71   40.56   1
  -3  -6   7 3433.69   41.24   1
  -3  -6   7 3477.27   47.14   1
   3   6   7 3650.46   30.55   1
   6   7  -3 3371.49   31.64   1
  -6  -7  -3 3527.55   44.96   1
   6  -7   3 3552.44   28.74   1
   7   3  -6 3634.77   28.04   1
   6  -7  -3 3447.14   35.97   1
  -6  -7   3 3504.09   48.92   1
  -6   7  -3 3490.57   34.57   1
   7   4   1   13.39    2.08   1
  -1   7   4   18.02    1.56   1
   4  -1   7   -0.11    2.38   1
  -7   4  -1    3.49    1.07   1
  -7  -4  -1    4.26    1.03   1
   1  -7   4    2.83    3.18   1
  -1   7  -4   10.12    1.74   1
  -4  -1   7    8.97    2.10   1
   4  -1  -7    7.95    1.64   1
   4   1   7   14.23    2.75   1
  -4   1   7    4.48    1.80   1
  -4  -1  -7   12.34    2.31   1
  -4   1  -7    4.93    1.48   1
  -4  -1   7   12.26    2.07   1
  -1  -7   4   16.46    2.57   1
   7  -4   1    1.68    1.73   1
  -1   7   4    7.54    2.61   1
  -7   4   1    6.71    1.83   1
   1   7   4    3.59    2.06   1
   1   7   4    7.48    1.29   1
   1   7  -4   14.94    1.89   1
   4  -1  -7    6.12    0.79   1
   7   4  -1    2.15    1.16   1
   1  -7   4   14.57    2.02   1
   1  -7  -4   22.89    3.63   1
  -7  -4  -1    6.73    0.75   1
  -1  -7   4   16.51    3.45   1
   7  -4  -1    2.09    1.52   1
  -7  -4  -1    1.47    1.79   1
   4  -1  -7    4.70    1.56   1
  -1  -7  -4    9.76    2.82   1
  -7   4  -1   14.04    2.17   1
   4   1   7    8.65    2.52   1
  -4   1  -7    9.42    1.82   1
  -4  -1   7    3.41    1.31   1
  -7  -4   1   12.46    3.07   1
   3  -7   4  788.62   18.77   1
   7   4  -3  736.06   13.20   1
  -3   7  -4  752.91   14.25   1
   3   7   4  712.63   18.80   1
  -3  -7   4  750.84   18.06   1
  -7  -4  -3  735.65    9.08   1
   7   4   3  744.80   14.59   1
   3   7   4  753.45   18.43   1
   7  -4   3  800.70   21.59   1
  -3   7   4  737.34   20.75   1
   7  -4  -3  754.67   14.62   1
  -7  -4  -3  732.73   20.47   1
  -7   4  -3  730.76   13.94   1
  -4   3  -7  749.82   12.73   1
   3  -7   4  741.28   12.73   1
   4   3   7  759.00   21.87   1
  -7   4   3  735.51   18.60   1
   3  -7  -4  718.07   11.45   1
  -4   3  -7  764.95    7.56   1
   4  -3  -7  733.82   15.46   1
   4  -3   7  745.77   22.99   1
  -3  -7   4  798.32   20.78   1
  -4  -3   7  756.58   17.57   1
   4   3   7  739.28   15.86   1
  -7   4  -3  747.48   13.41   1
  -4   3   7  738.19   19.48   1
  -4  -3   7  774.35   13.75   1
  -3  -7  -4  745.62   20.28   1
   4  -3   7  727.40    8.28   1
   3   7   4  712.43   12.30   1
   3   7  -4  720.16   10.68   1
  -4   3   7  748.75   22.37   1
   4  -3   7  760.18   21.46   1
   3  -7  -4  780.69   18.05   1
  -7  -4   3  756.80   20.00   1
  -4  -3  -7  800.94   18.33   1
  -4  -3  -7  759.80   16.60   1
  -7  -4   3  713.86   16.86   1
  -4  -3   7  773.33   15.08   1
   7  -4  -3  792.81   14.82   1
   4   3   7  727.91   16.91   1
  -7   4   3  787.50   24.23   1
   3  -7   4  735.81   23.07   1
  -4  -5  -7 3984.48   40.01   1
   5  -7   4 3888.72   28.40   1
  -4   5  -7 3523.98   30.17   1
  -5   7   4 3896.16   53.12   1
   4  -5   7 3770.98   56.72   1
  -5  -7  -4 3760.07   48.59   1
   7   4  -5 3800.10   25.83   1
   5  -7  -4 3779.13   31.58   1
  -7  -4   5 3772.07   39.49   1
   4  -5  -7 3809.05   39.49   1
  -4  -5   7 3817.16   36.72   1
   5   7  -4 3753.98   21.29   1
   5   7   4 3912.87   38.11   1
  -5   7   4 3627.81   47.63   1
  -7  -4  -5 4035.89   48.68   1
   5  -7   4 3879.41   55.30   1
   7   4  -5 3869.51   15.02   1
  -5   7  -4 3803.02   34.66   1
   4   5   7 4020.87   51.39   1
   7   4   5 3983.22   48.90   1
   4   5   7 3829.58   33.27   1
  -7   4   5 3717.09   45.77   1
  -4  -5   7 3946.55   45.54   1
  -7  -4   5 3882.79   44.65   1
   7  -4  -5 3980.70   39.68   1
   7   4  -5 3958.39   31.09   1
  -4   5   7 3895.52   53.18   1
   5   7   4 3992.41   46.49   1
  -4  -5  -7 3962.30   46.16   1
  -7   4   5 4017.48   57.13   1
   4   5   7 3888.21   42.01   1
   4  -5   7 3863.70   49.05   1
   7  -4  -5 3957.82   36.26   1
   7  -4  -5 3889.57   28.17   1
  -4   5   7 3876.09   49.66   1
  -7   4  -5 3884.48   28.35   1
   5  -7   4 3871.86   57.76   1
  -7  -4  -5 3941.17   39.93   1
  -5  -7   4 3826.20   45.69   1
   5  -7   4 3733.31   42.28   1
   5  -7  -4 3631.12   38.21   1
   4   5  -7 3910.45   23.32   1
   7  -4   5 3684.82   51.07   1
  -7   4  -5 3875.93   43.59   1
  -5  -7   4 3805.45   51.77   1
   5   7   4 3855.53   32.27   1
   5   7  -4 3857.72   33.39   1
   5  -7  -4 3972.20   49.63   1
   7   4   5 3952.99   36.74   1
  -7   4  -5 3816.02   32.41   1
   7  -5   0 2997.71   26.73   1
  -5   0  -7 2868.23   24.07   1
   0  -7   5 2864.57   44.29   1
   7  -5   0 2896.11   36.66   1
   0   7  -5 2813.64   24.45   1
  -5   0  -7 2770.40   30.92   1
  -7  -5   0 2802.13   41.29   1
   0  -7   5 2761.90   35.87   1
   0  -7  -5 2758.23   36.64   1
   0   7   5 2713.81   39.55   1
  -5   0  -7 2774.10   29.12   1
  -7   5   0 2842.68   31.32   1
   0  -7   5 2832.14   26.67   1
  -7  -5   0 2697.85   34.10   1
   7   5   0 2838.54   27.46   1
   5   0  -7 2882.14   17.86   1
  -5   0   7 2813.94   31.06   1
   7  -5   0 2810.47   36.84   1
   5   0   7 2773.27   37.58   1
   5   0   7 2790.14   41.87   1
   0   7   5 2750.98   19.42   1
  -7   5   2  791.95   24.40   1
  -5  -2  -7  635.58   15.23   1
   2   7   5  608.08   17.75   1
   5   2   7  629.72   15.71   1
  -2  -7   5  643.48   16.96   1
  -5  -2   7  630.98   12.83   1
   7  -5  -2  620.02   16.70   1
  -7   5   2  614.92   16.58   1
  -7   5  -2  610.58   13.50   1
  -5   2  -7  627.05   11.21   1
  -2  -7   5  651.46   20.14   1
   2  -7   5  643.37   22.11   1
  -5   2   7  670.98   17.80   1
   5  -2  -7  650.58    5.88   1
  -7  -5  -2  641.85   19.88   1
   7  -5   2  629.80   19.36   1
   5  -2  -7  621.41   13.60   1
   7   5  -2  652.15   13.07   1
  -5   2  -7  633.92   11.90   1
   7  -5  -2  613.76   15.75   1
   5   2   7  630.89   20.15   1
   5  -2   7  666.61   21.26   1
   2   7   5  645.64   18.50   1
  -7  -5   2  598.46   16.47   1
   2   7  -5  643.90   10.68   1
   7  -5   2  710.36   18.85   1
  -2   7   5  579.30   18.97   1
   7  -5  -2  651.00   13.58   1
   5  -2  -7  600.31   10.29   1
  -2   7  -5  639.26   12.71   1
   5   2   7  625.83   15.49   1
  -7  -5   2  604.39   18.94   1
  -2  -7   5  598.92   14.73   1
  -2   7  -5  642.37    8.99   1
   2  -7   5  620.56   17.26   1
  -5  -2  -7  619.22   15.69   1
  -2   7   5  615.30    7.66   1
  -5  -2   7  618.95   14.40   1
  -7  -5  -2  639.18    7.53   1
   2   7   5  657.89   11.18   1
   2  -7   5  644.85   10.94   1
  -5   2   7  665.72   21.55   1
   5  -2   7  645.17   19.94   1
   5   2  -7  622.17   10.27   1
   7  -5   2  654.58   11.39   1
  -2  -7  -5  609.36   18.10   1
   2  -7  -5  525.29   15.57   1
   7   5   2  719.24   14.28   1
   4  -7   5  329.49   16.58   1
  -7  -5  -4  356.89   15.29   1
   5  -4   7  350.39   16.90   1
   4  -7   5  383.89    8.47   1
   7   5  -4  392.98   10.24   1
   7   5   4  395.49   11.32   1
   5   4   7  403.87   12.98   1
   4   7  -5  371.03    7.43   1
  -7   5   4  353.84   14.20   1
  -4  -7   5  407.45   14.89   1
  -5  -4   7  369.66   11.90   1
  -7  -5   4  364.65   13.22   1
  -7   5  -4  375.15   10.49   1
   4  -7  -5  365.24   12.77   1
   7  -5   4  370.76   16.61   1
   4   7   5  355.30    9.43   1
   4  -7  -5  352.59    6.45   1
  -5  -4  -7  409.44   12.96   1
  -5   4   7  389.28   17.40   1
  -4   7   5  365.96    8.95   1
  -5   4   7  384.59   15.42   1
   4   7   5  390.66   13.41   1
   4  -7   5  406.02   20.04   1
   5  -4  -7  412.87   12.42   1
   5  -4   7  399.09   16.10   1
   4  -7   5  355.98   13.64   1
   5  -4   7  319.38    6.43   1
  -4  -7   5  353.41   16.33   1
   7  -5   4  371.76   14.56   1
   7  -5  -4  384.55   13.34   1
  -4  -7   5  372.62   13.40   1
  -7   5   4  399.66   17.94   1
  -5  -4  -7  370.31   13.88   1
   5   4   7  424.15   12.08   1
   5   4   7  388.78   16.40   1
  -4   7   5  369.78   16.25   1
  -5  -4   7  393.14   12.74   1
   4   7   5  376.19   14.83   1
   7  -5  -4  360.69   11.20   1
   7   5   4  367.19    9.72   1
  -4   7  -5  348.45   10.05   1
  -4  -7  -5  333.20   14.36   1
  -5   4  -7  355.68    5.10   1
  -7  -5  -4  445.03   13.40   1
  -7  -5   4  369.17   14.46   1
   5   4  -7  364.25    6.59   1
   7   5   4  367.01   14.51   1
  -7   5  -4  378.11   14.21   1
  -5   4  -7  351.30    9.57   1
  -4   7   5  379.02   15.85   1
   7  -5  -4  363.12   10.70   1
  -5   6   722450.90  127.95   1
   7   5   624012.40   94.16   1
  -6  -7  -524208.30  100.26   1
   5  -6  -723433.20  102.67   1
   5   6   723326.20  129.84   1
  -7   5  -623246.90  109.25   1
   6   7   524394.90  125.99   1
  -7  -5  -623328.80  124.36   1
   6  -7  -523293.30   70.51   1
   6  -7  -523206.10  119.76   1
  -5  -6   721950.50   99.73   1
   5  -6   723783.30  124.42   1
   7  -5  -623314.80  104.21   1
  -5   6   723371.60  137.47   1
   7   5   624130.80   93.20   1
  -6  -7  -523158.20  127.08   1
  -7  -5  -623149.60  102.14   1
  -7   5   622356.80  122.71   1
   6   7   523591.30   96.37   1
  -7  -5   623326.40  111.86   1
  -7   5   623815.10  144.03   1
   5  -6   722983.90  149.12   1
  -5  -6   722962.70  116.51   1
   6   7  -522762.60   84.31   1
   6  -7   522545.80  143.06   1
  -7   5  -624605.00   87.48   1
  -6  -7   522963.50  116.38   1
  -7  -5   622893.70  105.38   1
   6   7  -524016.40   50.03   1
   7  -5   623193.70  125.56   1
  -6  -7   523581.50  126.05   1
   6   7   524154.20   88.39   1
   7  -5  -623591.90   97.90   1
   7   5  -624408.80   82.49   1
  -5  -6  -722608.40  100.80   1
  -5  -6   723850.30  111.50   1
  -6   7   523220.00  127.59   1
   7  -5  -623363.40   64.46   1
   6  -7   522835.40  144.39   1
  -5  -6   724082.80  103.33   1
   6   7  -523225.00   85.57   1
  -6   7  -524074.40   90.73   1
   7  -5   623710.70  120.57   1
  -5  -6  -723246.80  122.59   1
  -6   7   523325.60  139.11   1
   7  -5   623079.50  141.52   1
   6  -7   523142.40  112.97   1
   7   5   623904.50  129.01   1
   7   6   1 2162.59   15.95   1
   7   6   1 2388.78   26.42   1
   1   7   6 2246.23   31.50   1
   1  -7   6 2261.55   34.50   1
  -7  -6  -1 2231.24   19.15   1
   7   6  -1 2213.08   25.35   1
  -7   6   1 2361.67   42.20   1
  -7   6  -1 2349.79   39.89   1
   1   7   6 2378.53   36.15   1
   6   1   7 2236.02   33.26   1
  -6   1  -7 2330.01   22.85   1
  -7   6  -1 2312.50   29.01   1
   6   1  -7 2331.39   18.77   1
  -6  -1  -7 2337.99   21.77   1
   1   7   6 2327.66   37.26   1
  -6   1   7 2334.70   31.27   1
  -6  -1  -7 2211.42   29.90   1
   6  -1  -7 2318.96   25.33   1
   6   1   7 2281.13   39.36   1
   7  -6  -1 2366.86   35.68   1
   7  -6   1 2231.18   37.44   1
   7  -6  -1 2211.41   33.75   1
  -1   7   6 2245.80   38.21   1
   7  -6   1 2376.53   24.37   1
  -6  -1   7 2330.48   29.42   1
   7  -6  -1 2342.74   26.45   1
   6  -1  -7 2366.49   15.18   1
  -6   1   7 2310.15   40.83   1
   1   7  -6 2308.84   21.79   1
  -6  -1  -7 2267.44   29.69   1
  -1   7   6 2316.33   16.24   1
  -1  -7  -6 2220.18   34.87   1
   1   7   6 2245.97   19.62   1
  -1  -7   6 2282.65   33.43   1
  -7  -6   1 2250.08   34.67   1
  -7  -6  -1 2256.85   33.51   1
   6  -1   7 2276.09   38.63   1
   7  -6   1 2307.14   36.40   1
  -6   1  -7 2313.57   29.75   1
  -7   6   1 2311.40   31.78   1
  -1   7   6 2347.39   35.65   1
  -7  -6   1 2315.59   38.69   1
  -1  -7   6 2266.81   25.19   1
  -7  -6  -1 2323.84   39.16   1
  -1  -7   6 2445.58   41.46   1
  -1   7  -6 2305.19   23.66   1
  -1   7  -6 2292.86   16.90   1
  -6  -1   7 2286.43   26.43   1
   6  -1   7 2283.56   37.30   1
  -6   1  -7 2280.74   26.51   1
   1  -7   6 2410.23   42.46   1
   1  -7   6 2291.76   19.70   1
   1  -7  -6 2275.04   34.18   1
  -7   6   3 2615.31   38.10   1
  -6  -3  -7 2662.85   36.58   1
  -6   3  -7 2644.35   25.86   1
  -7  -6   3 2605.24   38.15   1
  -3  -7   6 2651.32   32.15   1
  -7  -6  -3 2648.53   42.60   1
   7  -6   3 2663.55   44.24   1
  -3   7   6 2637.69   42.50   1
  -6   3  -7 2720.32   22.11   1
   7   6   3 2612.01   24.43   1
   3   7   6 2745.01   38.08   1
  -7  -6   3 2657.38   40.87   1
   3  -7   6 2593.67   17.51   1
   3  -7   6 2628.94   16.56   1
   7  -6   3 2702.75   23.85   1
  -3   7  -6 2686.04   27.39   1
   6  -3  -7 2631.82   13.11   1
  -3   7   6 2569.30   42.41   1
   3  -7   6 2552.80   37.75   1
   3   7   6 2667.23   40.05   1
  -3  -7  -6 2543.93   39.23   1
   3   7  -6 2588.60   21.23   1
   7  -6  -3 2381.62   28.93   1
   7  -6  -3 2615.16   32.96   1
  -7   6  -3 2709.07   29.83   1
   6   3  -7 2718.46   23.69   1
  -6   3  -7 2658.53   32.52   1
   7   6   3 2811.46   38.31   1
   7   6   3 2691.08   28.88   1
  -6  -3  -7 2766.16   33.93   1
   3   7   6 2630.91   24.79   1
  -6   3   7 2723.94   39.08   1
  -7   6  -3 2591.06   39.77   1
   6   3   7 2634.37   32.49   1
   6  -3  -7 2545.74   29.63   1
   3  -7   6 2689.38   47.70   1
   6  -3   7 2644.90   41.87   1
  -7   6   3 2684.86   46.45   1
   3  -7  -6 2592.97   35.59   1
   6   3   7 2657.30   32.17   1
  -6  -3   7 2701.66   33.09   1
  -3  -7   6 2596.31   40.85   1
   6  -3   7 2652.06   44.74   1
   7  -6  -3 2702.07   37.58   1
  -3  -7   6 2622.24   34.99   1
   6   3   7 2670.80   43.07   1
  -6  -3   7 2703.91   25.06   1
   7   6  -3 2390.36   26.46   1
  -3   7   6 2633.84   12.85   1
  -3  -7   6 2725.21   46.38   1
  -6   3   7 2582.25   45.47   1
   7  -6   3 2658.11   40.76   1
  -7  -6  -3 2520.59   33.92   1
   6  -3  -7 2490.61   16.90   1
  -3   7   6 2641.32   23.11   1
   6   5   7 6560.72   70.30   1
   7  -6   5 6625.31   70.01   1
   5  -7   6 6529.33   32.73   1
   5  -7   6 6529.51   77.71   1
  -5   7  -6 6798.66   46.58   1
   6  -5   7 6789.71   78.94   1
  -7  -6  -5 6804.03   54.36   1
   7  -6   5 6387.86   75.28   1
   6  -5   7 6602.90   66.12   1
   7   6   5 6568.15   48.09   1
  -6   5   7 6801.88   77.25   1
  -5  -7   6 6702.55   68.38   1
   6   5   7 6574.85   53.05   1
  -6  -5   7 6538.83   56.75   1
   5   7   6 7047.58   69.28   1
  -5  -7   6 6567.88   58.24   1
  -6  -5  -7 6444.32   63.22   1
   7   6   5 6530.48   65.51   1
  -5  -7  -6 6672.20   53.22   1
   6   5   7 6834.30   50.11   1
   5  -7   6 6608.00   62.52   1
  -7  -6  -5 6539.24   68.45   1
  -7   6  -5 6639.67   60.75   1
   5   7   6 6741.70   56.62   1
  -5   7   6 6742.93   73.78   1
   6  -5   7 6551.53   24.55   1
   7  -6  -5 6606.09   51.94   1
   5  -7  -6 5779.36   52.63   1
   7  -6   5 6570.20   60.94   1
   5   7   6 6511.86   44.88   1
  -6  -5  -7 6813.30   55.27   1
   5  -7  -6 6388.74   63.26   1
  -7  -6   5 6522.91   62.56   1
  -6   5  -7 6454.21   53.88   1
  -6   5   7 6185.36   66.36   1
   7  -6   5 6712.15   34.12   1
  -6   5  -7 6769.83   45.38   1
  -5  -7   6 6539.84   53.30   1
  -5   7   6 6683.14   70.05   1
  -7   6  -5 6896.59   47.79   1
  -7   6   5 6404.32   65.82   1
   5   7  -6 6509.44   30.37   1
   6  -5  -7 6462.63   52.53   1
   7   6  -5 6770.06   45.15   1
   6   5  -7 6865.93   28.09   1
  -7  -6   5 6581.67   60.74   1
   7   6  -5 6284.03   19.46   1
   7   6  -5 6551.83   29.11   1
  -5  -7  -6 6750.29   67.82   1
   5  -7   6 6702.08   82.86   1
  -7   6   5 6910.19   77.13   1
   7  -6  -5 6682.81   59.61   1
   7   6   5 6614.40   47.23   1
   7  -6  -5 6745.88   42.87   1
   6   5  -7 6738.00   42.60   1
  -6  -5   7 6678.00   55.69   1
  -5   7   6 6417.38   15.32   1
  -7   7   0   53.79    5.03   1
   0  -7   7   52.69    5.87   1
   0   7  -7   67.19    4.05   1
  -7   0   7   64.55    5.45   1
   7  -7   0   68.90    6.92   1
  -7  -7   0   78.80    7.96   1
   7  -7   0   70.53    6.94   1
   0  -7  -7   54.31    5.58   1
   0   7   7   62.42    6.50   1
   7   7   0   60.78    2.42   1
  -7   0   7   66.04    7.44   1
  -7  -7   0   63.81    6.47   1
   0  -7   7   75.92    8.12   1
  -7   0  -7   73.81    5.70   1
  -7   0   7   57.03    4.83   1
   0   7   7   63.38    6.05   1
   7   0  -7   63.20    3.03   1
   7   7   0   92.48    6.62   1
   0   7   7   62.24    3.20   1
   7   0   7   63.18    6.93   1
   7   0   7   49.67    5.57   1
   7   7   0   56.24    4.42   1
  -7  -7   0   47.63    2.16   1
  -7   7   0   61.94    7.28   1
   0   7   7   62.24    6.51   1
   0   7  -7   67.98    3.25   1
   0  -7   7   63.65    3.35   1
  -7   0  -7  117.39    7.18   1
  -7   0  -7   62.97    3.87   1
   7  -7   0   63.21    4.56   1
   2   7   7   33.94    5.09   1
  -2   7   7   31.58    4.46   1
  -7  -2  -7   34.65    4.59   1
   7   7  -2   39.98    3.62   1
   7   2  -7   34.60    2.70   1
   2   7   7   35.82    4.59   1
   2  -7   7   36.15    5.00   1
   7  -7   2   26.10    4.76   1
   7   2   7   32.86    4.35   1
   2   7   7   36.52    3.09   1
   7  -7  -2   40.87    3.98   1
   2  -7   7   42.85    6.50   1
  -7   2  -7   28.60    2.97   1
  -7  -2   7   37.29    3.33   1
  -7   7  -2   48.85    6.40   1
  -2  -7   7   31.15    5.27   1
  -7  -7   2   35.08    5.19   1
   7  -7  -2   34.53    4.58   1
  -2   7  -7   31.79    3.13   1
  -7  -2   7   34.83    3.67   1
   2   7  -7   36.90    2.82   1
  -7  -2  -7   36.51    3.03   1
  -7   7   2   90.04    8.95   1
  -2   7   7   30.57    4.93   1
   7  -2   7   35.40    5.54   1
  -7   2  -7   42.39    3.75   1
   7   2   7  123.70    9.63   1
   2   7   7   35.98    5.11   1
   7   7   2   32.98    4.43   1
   7  -2  -7   35.98    1.99   1
  -7  -2  -7   35.03    4.33   1
  -7   2  -7   36.05    4.26   1
  -2  -7   7   36.43    4.61   1
  -7  -7  -2   33.26    4.71   1
   7  -2  -7   52.56    4.32   1
   7  -7   2   36.10    5.60   1
  -2  -7   7   62.18    4.44   1
   7  -7  -2   34.45    4.90   1
  -7   2   7   46.02    6.66   1
   7   7   2   36.33    3.67   1
   7  -7   2   35.48    3.18   1
  -7  -7   2   44.18    5.63   1
   7  -2   7   39.94    5.57   1
   2  -7  -7   32.73    4.53   1
  -7  -2   7   47.05    4.89   1
  -2   7   7   48.70    5.97   1
  -7   7   2  148.64    9.07   1
  -2   7   7   39.06    3.02   1
  -2  -7   7   36.43    5.99   1
  -7   2   7   36.30    4.70   1
  -2  -7  -7   40.38    5.16   1
   7   7   2   39.54    3.09   1
  -2   7   7   40.91    1.91   1
  -7  -7  -2   31.61    5.31   1
  -7   7  -2  117.53    6.83   1
   7  -4  -7 4867.27   43.91   1
   4  -7   7 4979.89   56.59   1
   7  -4   7 4831.04   65.88   1
   4  -7   7 4931.92   68.77   1
  -7   4   7 5065.72   66.82   1
  -4  -7   7 4980.36   57.05   1
  -4  -7   7 4979.11   49.77   1
   7  -7   4 4960.75   33.23   1
  -4  -7  -7 5100.98   47.77   1
   7   4  -7 5085.16   35.71   1
   7  -7   4 4987.14   63.39   1
   7   7  -4 4781.72   39.51   1
   4   7   7 4877.58   51.76   1
  -7  -4   7 4929.24   49.20   1
   7  -7   4 4666.58   48.35   1
  -7   7   4 4794.53   64.62   1
   4   7  -7 4763.32   28.85   1
  -4  -7   7 4950.73   60.15   1
   4  -7  -7 4670.25   49.03   1
  -7  -4   7 4829.86   45.70   1
  -7  -7  -4 4761.94   49.69   1
  -7   4  -7 4869.60   49.06   1
   7   7   4 4854.34   40.78   1
  -7   7  -4 4962.72   42.52   1
   7  -4  -7 4905.80   45.38   1
   7   7   4 4934.88   39.56   1
  -7   4  -7 4975.16   38.49   1
   7   4   7 4887.84   60.82   1
   7   4   7 4845.23   45.76   1
  -7   4   7 4784.38   56.56   1
  -7  -4  -7 4996.37   56.04   1
   7  -4  -7 4740.44   22.70   1
  -7   7   4 4754.34   56.61   1
  -7   7  -4 4855.27   55.52   1
   7  -7  -4 4912.60   43.07   1
  -4   7  -7 4880.18   39.19   1
  -7  -7  -4 4802.86   60.42   1
   4  -7   7 4932.62   73.67   1
  -4  -7  -7 4909.61   57.05   1
  -4   7   7 4938.44   61.70   1
   7  -7   4 4738.33   65.08   1
   4   7   7 4961.55   38.14   1
  -4   7   7 4752.13   60.62   1
  -7   4  -7 4935.88   29.51   1
  -7  -7  -4 4947.25   45.79   1
  -4  -7   7 4806.26   45.54   1
   7  -7  -4 4891.19   45.40   1
  -7  -7   4 4945.74   57.59   1
   7   4   7 4828.00   44.15   1
  -7  -4  -7 4947.68   48.04   1
   7  -4   7 4909.08   58.31   1
   7   4  -7 4914.67   22.90   1
   7  -7  -4 4907.95   55.33   1
  -7  -7   4 4925.64   56.88   1
   4   7   7 5002.11   60.14   1
   7   7   4 5019.99   55.66   1
  -7  -6   7 2198.67   35.70   1
   7   6  -7 2165.16   26.02   1
   7   6  -7 2188.13   15.81   1
  -6  -7   7 2211.62   35.05   1
   7  -7   6 2277.52   37.96   1
   6   7  -7 2120.39   17.45   1
   7  -7  -6 2260.47   33.45   1
   7  -7  -6 2260.50   37.85   1
  -6  -7  -7 2157.84   40.59   1
   6   7   7 2191.84   28.61   1
  -7  -6  -7 2199.55   33.44   1
  -6  -7  -7 2289.32   33.60   1
   7   7   6 2247.58   31.16   1
   6  -7   7 2101.38   47.05   1
  -7   6   7 2216.87   46.16   1
   7  -7   6 2138.42   46.97   1
   7  -7   6 2321.27   47.52   1
  -6   7   7 2204.72   42.51   1
   7   7   6 2224.38   29.34   1
  -7   6   7 2115.39   40.74   1
  -7   7   6 2290.05   46.56   1
  -7  -7   6 2235.93   38.33   1
   7   7  -6 2148.23   26.90   1
   7  -7   6 2225.93   20.38   1
  -6   7  -7 2308.16   28.82   1
   7   6   7 2265.19   42.93   1
  -7  -6  -7 2144.95   40.18   1
   6   7  -7 2212.28   27.22   1
   7  -6   7 2081.61   46.61   1
   7  -6   7 2201.84   39.27   1
  -7   6  -7 2239.65   35.13   1
   7  -6  -7 2126.35   32.18   1
  -6  -7   7 2172.18   31.91   1
   7  -6  -7 2230.54   34.92   1
   6  -7   7 2239.49   17.83   1
   6  -7   7 2328.36   50.35   1
   7  -7  -6 2110.67   18.08   1
  -6   7   7 2231.04   45.35   1
   7   6   7 2197.89   30.03   1
  -7  -6   7 2244.70   35.63   1
   7   7  -6 2127.24   26.75   1
  -7  -7  -6 2080.94   30.91   1
   7   7  -6 2080.49   14.59   1
   6  -7  -7 1999.25   32.42   1
   6  -7  -7 2211.68   37.74   1
  -7   7   6 2159.50   41.39   1
  -6   7  -7 2265.25   34.41   1
  -7  -7  -6 2199.86   41.50   1
  -7   7  -6 2296.08   37.04   1
   7   6   7 2233.49   31.67   1
   7  -6   7 2193.39   17.28   1
  -7   6  -7 2238.24   28.15   1
   6   7   7 2199.58   42.44   1
  -7   7  -6 2351.54   29.66   1
  -7  -7  -6 2331.07   33.67   1
   7  -6   7 2273.21   44.88   1
  -6  -7   7 2271.87   39.09   1
   6  -7   7 2222.03   39.00   1
  -7  -7   6 2211.12   37.55   1
   7   7   6 2299.20   41.91   1
   6   7   7 2155.82   33.06   1
  -8   0   0 5836.19   50.60   1
   0   0   8 5905.17   46.34   1
  -8   0   0 5895.33   33.00   1
   0  -8   0 5663.19   50.42   1
   8   0   0 5746.40   37.86   1
   0   8   0 6108.09   46.07   1
   0   0  -8 6026.86   37.90   1
   0  -8   0 5861.69   49.22   1
   0   0   8 5861.52   53.32   1
  -8   0   2  417.24   10.37   1
   8   0   2  403.99   11.42   1
   0   2  -8  430.96    8.06   1
   0   2   8  437.83   12.56   1
   2   8   0  395.13    9.67   1
  -8   0  -2  415.09    8.58   1
   0   2   8  399.28   13.15   1
  -8   0  -2  392.59   13.19   1
   2  -8   0  414.55   14.24   1
   2   8   0  410.61   11.84   1
  -8   0   2  420.57   13.72   1
  -2   8   0  423.00   12.56   1
  -2  -8   0  411.47   14.25   1
   8   0  -2  405.50    9.23   1
   0  -2   8  403.27   15.37   1
   0  -2  -8  399.14   11.66   1
   0   2  -8  401.74    8.44   1
   2  -8   0  399.83   12.31   1
  -4   8   0  356.80   12.27   1
   8   0  -4  329.92    7.75   1
  -8   0   4  331.27    9.69   1
   4  -8   0  349.15   17.29   1
   0   4  -8  314.42    6.16   1
   4   8   0  318.55    9.42   1
   0   4   8  351.92   13.59   1
   4   8   0  338.40   10.30   1
   4  -8   0  338.22   10.89   1
   0  -4   8  330.41   13.83   1
  -8   0  -4  335.29    8.09   1
  -8   0  -4  345.79   12.94   1
   0   4   8  280.79   11.88   1
  -8   0  -4  320.82   11.98   1
   4  -8   0  332.69   13.46   1
   8   0   4  325.28   11.59   1
   0  -4  -8  318.16   11.99   1
  -4  -8   0  353.05   14.39   1
   0   4   8  349.98    9.50   1
   0  -4   8  336.23   15.20   1
  -4  -8   0  355.61   17.48   1
  -8   0   4  342.16   10.55   1
   0   4  -8  348.61    5.34   1
  -8   0   4  315.32   12.05   1
   0   4  -8  320.23    7.87   1
   0  -6   8 1653.72   11.44   1
   6   8   0 1659.08   27.51   1
  -6   8   0 1811.20   28.89   1
   6  -8   0 1744.82   24.29   1
  -6  -8   0 1735.06   36.05   1
   6   8   0 1718.48   23.42   1
  -8   0  -6 1664.48   27.50   1
   0   6   8 1762.93   34.06   1
  -8   0   6 1750.84   25.52   1
  -6  -8   0 1763.89   35.40   1
   0   6   8 1800.53   18.63   1
   0   6  -8 1751.66   19.95   1
   6  -8   0 1770.53   37.12   1
  -8   0   6 1787.86   23.07   1
   8   0   6 1758.22   33.98   1
   0  -6   8 1750.75   32.79   1
   6   8   0 1794.38   19.73   1
  -6   8   0 1719.33   35.15   1
  -8   0   6 1785.97   37.78   1
   0  -6   8 1775.69   37.39   1
  -8   0  -6 1750.34   29.19   1
   8   0   6 1730.41   30.35   1
  -8   0   6 1781.96   28.63   1
   0   6   8 1753.74   33.49   1
   0  -6  -8 1667.73   29.68   1
   8   0  -6 1724.57   16.93   1
  -8   0  -6 1716.84   19.72   1
   0   6   8 1721.02   30.83   1
   6  -8   0 1735.08   33.13   1
  -8  -1  -1 1434.40   26.10   1
   1   8   1 1488.54   24.43   1
   1  -8  -1 1445.45   24.09   1
   1  -1   8 1480.64   23.03   1
   1  -1  -8 1469.24   20.07   1
  -8   1  -1 1398.38   16.74   1
  -1  -8  -1 1429.83   25.90   1
  -1   8  -1 1478.69   21.61   1
  -8   1   1 1464.78   19.07   1
   1   1   8 1467.29   23.97   1
  -8  -1  -1 1433.27   14.40   1
   1  -1   8 1466.38   29.43   1
  -1  -8   1 1510.96   25.34   1
   1   1  -8 1469.23   16.77   1
  -1  -1  -8 1396.70   19.89   1
  -1  -1   8 1423.07   21.92   1
   1  -8   1 1469.90   27.75   1
   1   8  -1 1528.14   21.08   1
  -1   1   8 1442.05   23.98   1
   8  -1  -1 1418.79   18.60   1
   8   1  -1 1408.38   18.03   1
  -8   1  -1 1477.09   24.43   1
  -8  -1   1 1423.78   15.78   1
  -1   1  -8 1456.44   16.34   1
   1   1   8 1488.30   25.87   1
   1  -8  -1 1484.77   24.84   1
   8   1   1 1458.63   19.82   1
  -1  -8   1 1453.19   26.41   1
  -1   8   1 1506.78   25.07   1
   1  -8   1 1497.48   23.47   1
  -8  -1   1 1465.36   26.49   1
   8  -1   1 1449.38   21.41   1
  -8   1   1 1433.60   24.25   1
  -1  -1   8 1455.31   26.45   1
  -1   1   8 1500.24   23.75   1
   1   3  -8  440.95    8.68   1
   8   1   3  421.68   11.99   1
  -8  -1   3  474.78   15.04   1
   3  -8  -1  469.14   20.20   1
  -1   3  -8  481.42    6.13   1
   1   3  -8  454.27    7.71   1
  -1  -3   8  491.89   17.00   1
   1  -3   8  480.81   18.36   1
  -1   3   8  419.72   14.91   1
  -8  -1   3  452.33   11.58   1
  -1   3   8  471.71   11.26   1
  -8   1   3  465.83   11.08   1
  -8   1  -3  432.58   14.90   1
  -3  -8   1  434.87   19.99   1
   3   8  -1  474.54   11.45   1
   1   3   8  432.26   13.54   1
   3  -8  -1  473.87   13.69   1
  -8   1  -3  449.68    9.65   1
   3   8   1  493.34   14.58   1
  -1   3  -8  444.39    9.38   1
  -1   3  -8  439.30    6.17   1
   8  -1   3  454.01   13.41   1
  -3   8  -1  468.54   12.79   1
   8   1  -3  471.94    9.70   1
   3  -8   1  468.59   12.71   1
  -3  -8   1  454.57   15.25   1
  -8   1   3  419.34   12.09   1
  -8   1  -3  442.85   13.28   1
   1   3   8  452.73   14.44   1
  -3   8   1  457.26   14.17   1
   3  -8   1  468.83   16.43   1
   3   8  -1  441.38   10.84   1
   3   8  -1  583.34   14.02   1
  -8  -1  -3  471.46   15.24   1
   3   8   1  456.52   13.15   1
  -1   3   8  482.88   15.40   1
  -8   1   3  456.99   13.89   1
   3   8   1  450.98   10.46   1
  -8  -1   3  473.41   10.52   1
  -3  -8  -1  488.89   16.54   1
  -8  -1  -3  450.86    8.59   1
  -8  -1  -3  430.63   14.23   1
  -1  -3  -8  489.35   13.78   1
   1  -3   8  461.10   16.69   1
   1  -3  -8  462.17   13.20   1
   3  -8  -1  462.00   14.44   1
   8  -1  -3  443.31    9.34   1
   1   3   8  460.55   12.41   1
   3  -8   1  448.14   20.92   1
   1  -3  -8  436.06    6.32   1
  -8  -1  -5  485.25   15.60   1
  -8   1   5  526.39   12.02   1
   1   5   8  466.23   10.71   1
   1   5   8  474.09   17.80   1
   1  -5  -8  509.32   15.64   1
  -8  -1  -5  506.00    9.87   1
   8   1   5  472.12   14.19   1
  -8   1   5  502.06   14.49   1
   5   8  -1  456.42   11.67   1
  -8  -1   5  528.71   15.83   1
   5  -8  -1  504.53   16.17   1
   5   8   1  458.04   14.89   1
   5   8  -1  517.03   11.36   1
   1  -5  -8  488.01    5.70   1
   1   5   8  497.48   15.47   1
   5  -8  -1  477.17   19.32   1
   5  -8   1  473.41   19.95   1
  -1  -5   8  504.11   16.98   1
   5   8  -1  580.71   15.85   1
   8   1  -5  662.70   11.17   1
  -8  -1  -5  509.54   15.51   1
  -5  -8   1  532.60   18.43   1
  -8   1  -5  489.71   10.58   1
  -1   5   8  482.44   17.08   1
  -5  -8  -1  509.60   19.91   1
  -8  -1   5  494.22   12.60   1
  -1  -5  -8  507.45   15.92   1
   5  -8  -1  507.86   13.61   1
   8  -1   5  477.06   15.93   1
   1   5   8  480.14   16.39   1
  -8   1  -5  520.94   16.04   1
   5   8   1  504.46   12.60   1
   8  -1  -5  503.83    9.08   1
  -1   5   8  502.38    9.58   1
   1   5  -8  486.77    9.75   1
   5  -8   1  518.81   18.64   1
  -8   1   5  530.18   20.65   1
  -8   1   5  462.84   14.23   1
  -5  -8  -1  483.73   17.75   1
  -8   1  -5  494.42   14.00   1
   5  -8   1  488.13   12.44   1
  -8  -1   5  509.19   11.80   1
  -5   8   1  480.39   15.32   1
   5   8   1  490.66   11.94   1
  -1   5   8  492.67   17.30   1
   1  -5   8  477.26   17.12   1
  -1  -5   8  490.97    8.32   1
  -1   5  -8  492.19   10.50   1
  -1  -5   8  492.15   18.63   1
  -5   8  -1  580.16   15.13   1
  -5  -8   1  503.50   20.25   1
   1  -5   8  483.53   19.70   1
  -7  -8  -117335.00  116.69   1
   7  -8   117201.30  113.41   1
  -1   7  -817452.50   68.31   1
  -1   7   817167.50  103.63   1
   8   1   716870.20  112.62   1
  -7   8   116823.50   94.88   1
   7   8  -117236.80   87.84   1
  -1  -7  -816229.50   99.28   1
   1   7   817167.80  107.77   1
   1  -7   817127.40  122.99   1
  -8   1   717742.20   71.64   1
  -1   7   817932.60   51.22   1
  -8   1   716824.70   88.98   1
  -8   1   717353.10  121.57   1
   7  -8  -116695.20  101.70   1
  -7  -8   117093.40  112.17   1
   8   1   716919.00   97.01   1
   7  -8  -116899.20  112.91   1
   7   8   117682.70   77.75   1
  -1  -7   817314.40  101.56   1
  -8   1  -716897.90   82.42   1
  -8  -1   716671.00   89.31   1
   8  -1   716763.90  109.34   1
  -8   1  -717468.00   67.12   1
  -7  -8   117115.20  114.31   1
   7   8  -117345.50   39.45   1
   7  -8   117817.80   75.89   1
  -1  -7   816918.00  117.80   1
  -8  -1   716775.40  115.38   1
   1   7   817502.80  111.37   1
  -8  -1  -717063.00   63.46   1
   1   7   817463.80   62.06   1
  -1   7   816970.20  111.61   1
  -8   1  -716574.10   91.74   1
  -1  -7   817442.40   58.69   1
   1  -7   817200.00  105.10   1
  -8   1   717415.40   90.78   1
   1   7   816768.40   94.55   1
  -8  -1   717003.30   74.84   1
   1  -7  -816657.90   98.38   1
  -7   8  -117185.80   88.24   1
  -1  -7   816901.40  122.53   1
  -1   7   817123.90  107.27   1
  -7  -8  -117181.00  109.91   1
   7   8   117365.20   58.26   1
   1   7  -818050.70   64.95   1
   7  -8  -116847.50   79.38   1
  -8  -1  -716753.20   93.21   1
   7   8   117228.40   93.27   1
  -7   8  -116998.70  115.29   1
  -8  -1   717044.70   74.75   1
  -8  -1  -716864.30   90.97   1
   7  -8   117349.70  117.69   1
  -7   8   117477.40  118.68   1
   8  -1   717440.10  108.15   1
  -8  -2   0 2856.77   18.24   1
   0   8  -2 2880.97   27.90   1
   2   0  -8 2633.34   24.66   1
   8   2   0 2746.87   26.25   1
   0  -8   2 2752.05   38.91   1
  -2   0  -8 2687.92   25.17   1
   2   0   8 2808.30   32.12   1
  -2   0   8 2787.24   31.49   1
  -8  -2   0 2739.64   37.62   1
   8  -2   0 2730.73   29.14   1
  -8   2   0 2724.26   31.95   1
   2   0   8 2714.69   38.16   1
   0  -8   2 2828.86   32.32   1
  -8   2   0 2716.95   26.40   1
  -2   0   8 2721.84   31.59   1
   0   8   2 2834.95   36.72   1
   0  -8  -2 2812.36   36.03   1
   2   2   8 2660.40   32.94   1
   2  -8   2 2717.90   29.87   1
  -8   2   2 2654.33   43.72   1
   2   2   8 2678.97   30.59   1
  -2   2  -8 2606.05   22.63   1
   2  -2  -8 2465.54   17.66   1
  -2   8  -2 2733.15   28.76   1
  -2   8   2 2604.32   36.02   1
   2  -8  -2 2761.18   34.63   1
   2  -8   2 2692.56   40.28   1
  -2   2   8 2643.71   34.56   1
   8   2  -2 2583.17   13.98   1
   2   8  -2 2651.07   25.13   1
  -8  -2   2 2733.43   37.44   1
   2  -2   8 2661.45   40.30   1
   2   8   2 2478.77   31.80   1
  -2  -8   2 2644.00   36.23   1
  -8   2  -2 2501.99   36.99   1
  -8  -2   2 2591.95   28.42   1
  -8   2   2 2540.30   29.49   1
  -2   2   8 2628.77   24.43   1
  -2  -2   8 2627.64   28.73   1
   2   2  -8 2868.62   21.88   1
   8  -2  -2 2670.68   29.30   1
   2   8   2 2635.76   23.87   1
   2   8  -2 2660.59   28.19   1
  -2  -8   2 2536.05   50.00   1
  -8   2  -2 2657.44   30.94   1
   2   2   8 2634.14   33.11   1
  -8   2  -2 2510.35   23.97   1
  -8  -2   2 2650.25   19.97   1
   8  -2  -2 2712.26   25.38   1
  -8  -2  -2 2567.98   36.83   1
  -2  -2  -8 2613.46   29.79   1
  -2  -8  -2 2635.71   37.54   1
  -2  -2   8 2603.85   35.70   1
   2  -8   2 2615.30   52.16   1
  -2   2  -8 2583.85   17.46   1
   2  -8  -2 2509.71   29.81   1
   2   8   2 2608.65   33.87   1
   2  -2  -8 2756.43   29.22   1
   2  -2   8 2598.95   41.81   1
  -8  -2  -2 2666.76   18.76   1
   8  -2   2 2656.66   32.76   1
   8   2   2 2642.73   27.64   1
  -2  -8   2 2639.98   34.38   1
   2  -2   8 2565.24   13.71   1
  -8   2   2 2592.99   32.10   1
   8   2  -2 2571.41   24.02   1
  -8  -2   4  215.76    8.51   1
  -2   4   8  196.27   11.39   1
  -2  -4  -8  230.33   10.17   1
  -2   4   8  220.98   11.26   1
  -4  -8   2  207.35   13.63   1
  -8  -2   4  210.49    6.04   1
   4   8  -2  214.17    8.62   1
   4  -8   2  210.68    8.30   1
  -4  -8   2  254.03   12.06   1
   4  -8  -2  220.28    9.70   1
  -8   2  -4  217.39    7.27   1
   8   2   4  195.89    8.59   1
   4  -8   2  242.08   12.95   1
  -4  -8  -2  210.83   11.49   1
  -4  -8  -2  206.87   13.11   1
   4  -8  -2  268.38   10.37   1
   4  -8   2  238.21   15.00   1
  -8   2   4  201.12    9.14   1
   4   8   2  219.22    9.46   1
  -8  -2  -4  216.86   10.90   1
  -2  -4   8  209.40    6.42   1
   2   4   8  229.91   12.42   1
   8  -2  -4  218.72    8.65   1
  -8   2  -4  207.83    8.62   1
  -4   8  -2  221.85    8.82   1
  -2  -4   8  239.20   12.11   1
  -8  -2   4  220.93   10.71   1
  -8  -2  -4  208.67    5.83   1
  -8   2   4  211.88    9.69   1
   8  -2   4  216.47   10.93   1
   4   8   2  218.36   10.42   1
   4  -8  -2  211.85   13.07   1
   8   2  -4  218.25    6.90   1
   4   8   2  233.91    7.86   1
   2   4  -8  225.95    6.21   1
   2  -4   8  229.74   12.13   1
   2   4   8  195.25    9.25   1
   8  -2  -4  223.70    6.48   1
  -8   2  -4  219.15   10.77   1
  -2   4  -8  204.09    6.74   1
  -4   8   2  221.32   10.89   1
   2   4   8  218.94    8.28   1
   4   8  -2  222.61    7.17   1
   2   4   8  205.71   10.13   1
   2  -4   8  212.56   13.08   1
   2  -4  -8  217.66    9.49   1
  -8  -2  -4  206.71    9.90   1
   4   8  -2  214.61    8.03   1
  -8   2   4  227.37   13.69   1
   6  -8  -2 2789.28   37.28   1
  -2   6   8 2774.32   42.57   1
  -6  -8  -2 2837.61   45.61   1
  -2   6  -8 2686.84   26.46   1
   6  -8   2 2748.91   28.53   1
  -6  -8   2 2595.65   13.84   1
  -8   2  -6 2626.59   36.63   1
   6  -8   2 2743.77   48.28   1
  -8   2  -6 2723.90   30.59   1
  -8   2   6 2748.79   37.62   1
   2  -6  -8 2743.06   37.66   1
  -2  -6  -8 2595.28   38.42   1
   6   8   2 2680.52   29.21   1
   6  -8   2 2766.03   46.11   1
   6  -8  -2 2453.68   31.03   1
   2  -6   8 2715.08   41.96   1
   8  -2   6 2338.53   39.40   1
   6  -8   2 2487.49   31.52   1
  -8  -2   6 2720.66   25.17   1
   6   8  -2 2936.16   35.21   1
  -6  -8   2 2745.31   46.19   1
   2   6   8 2789.00   35.85   1
   8  -2   6 2761.76   41.91   1
  -6  -8  -2 2782.43   44.56   1
  -8  -2   6 2703.49   30.87   1
  -8  -2  -6 2719.37   23.60   1
   6   8   2 2807.53   38.13   1
   6   8  -2 2850.75   21.97   1
   6  -8  -2 2768.24   45.29   1
   2   6  -8 2628.95   22.76   1
   8   2   6 2685.73   35.38   1
  -2  -6   8 2805.80   45.41   1
  -8  -2   6 2781.59   37.45   1
  -6   8   2 2779.05   46.17   1
   6   8  -2 2605.56   29.02   1
  -8  -2  -6 2721.18   38.97   1
  -8  -2  -6 2809.28   36.51   1
   2   6   8 2796.37   44.80   1
   6   8   2 2777.72   28.83   1
   8   2   6 2726.57   43.15   1
  -2  -6   8 2770.80   25.67   1
   8  -2  -6 2750.84   20.34   1
   2   6   8 2709.82   26.55   1
  -8   2  -6 2546.98   25.94   1
   2  -6   8 2720.45   49.10   1
  -2  -6   8 2764.56   39.31   1
   8   2  -6 2719.89   24.02   1
  -2   6   8 2723.28   40.73   1
   2   6   8 2741.78   40.27   1
   8  -2  -6 2741.36   30.90   1
  -6  -8   2 2516.07   41.53   1
  -6   8  -2 2690.36   33.06   1
  -8   2   6 2807.01   49.12   1
  -6   8   2 2740.61   39.37   1
  -3  -1  -8 1251.11   20.68   1
  -8  -3   1 1248.91    8.94   1
  -3   1  -8 1246.46   15.42   1
   3   1   8 1174.67   23.95   1
   8   3   1 1237.96   18.60   1
  -1  -8   3 1289.61   27.56   1
   1   8  -3 1240.48   17.08   1
  -1  -8   3 1326.56   22.55   1
   8  -3   1 1283.08   21.95   1
   8  -3   1 1218.25   22.62   1
   3   1  -8 1251.39   16.09   1
   1   8   3 1285.35   22.88   1
   3  -1   8 1281.98   28.57   1
   1  -8   3 1216.22   21.93   1
  -8   3  -1 1270.91   20.63   1
  -3  -1   8 1280.60   20.62   1
  -3   1   8 1312.44   16.82   1
  -3   1  -8 1221.68   15.73   1
  -8  -3   1 1235.12   10.16   1
  -8  -3  -1 1209.72   10.95   1
  -3  -1  -8 1250.94   19.39   1
   1  -8   3 1309.16   37.37   1
   8  -3  -1 1279.97   21.58   1
   1  -8   3 1299.78   28.96   1
  -8  -3   1 1296.56   27.08   1
  -1  -8   3 1231.13   35.84   1
   3  -1   8 1282.30   28.33   1
  -8   3  -1 1241.86   27.80   1
   1   8   3 1246.48   25.26   1
   1   8   3 1237.91   15.29   1
   3  -1  -8 1232.42   18.38   1
   1  -8   3 1323.42   20.67   1
  -1   8   3 1284.45   26.34   1
  -1  -8  -3 1273.65   25.69   1
  -8   3   1 1297.44   30.32   1
   3   1   8 1290.10   29.02   1
  -8   3   1 1259.10   20.34   1
  -8   3   1 1264.04   21.50   1
  -1  -8   3 1250.04   22.54   1
  -8  -3  -1 1261.19   27.00   1
  -3  -1   8 1296.92   21.68   1
  -3   1   8 1244.82   22.64   1
   8   3  -1 1251.26   17.65   1
  -8  -3   1 1225.76   20.42   1
  -1   8  -3 1291.01   18.60   1
   3   1   8 1246.95   21.92   1
  -8   3  -1 1246.08   18.38   1
   8  -3  -1 1260.41   20.34   1
   1  -8  -3 1287.33   24.51   1
  -3  -8   3 1099.70   31.82   1
   8  -3  -3 1077.44   16.43   1
   3  -3  -8 1116.20   19.80   1
   8   3  -3 1094.41   16.18   1
  -3   8   3 1109.06   25.22   1
   3  -8   3 1236.85   29.65   1
  -3   8  -3 1059.92   18.21   1
  -3  -3   8 1094.03   23.39   1
  -8   3   3 1137.86   30.14   1
   8  -3  -3 1083.46   19.85   1
   3   8   3 1046.33   22.18   1
   3   3   8 1064.61   20.23   1
  -8  -3   3 1045.49   19.42   1
   3  -8   3 1095.60   33.62   1
  -8   3   3 1166.87   21.40   1
   3  -8  -3 1078.78   21.85   1
  -3  -3  -8 1117.81   21.62   1
  -3   3  -8 1081.02   15.51   1
  -3  -8  -3 1096.34   25.51   1
  -8  -3  -3 1059.55   11.76   1
  -3   3   8 1085.88   26.18   1
  -3  -3   8 1101.90   16.44   1
   3   8  -3 1092.98   18.50   1
  -3   3   8 1057.25   23.51   1
  -8  -3  -3 1105.58   22.53   1
  -8  -3   3 1097.85    8.42   1
   3   8   3 1064.16   15.90   1
   8   3   3 1092.17   18.66   1
  -3  -8   3 1089.88   23.95   1
  -8   3  -3 1088.51   18.60   1
   3  -3   8 1018.31   28.02   1
   3  -8   3 1088.33   17.96   1
   3  -3   8 1082.34   26.44   1
   3   3   8 1039.03   21.73   1
  -8  -3   3 1085.41   24.21   1
  -3  -3  -8 1170.14   21.26   1
   3   8  -3 1040.49   14.47   1
  -8   3   3  997.28   21.17   1
   3   8   3 1086.42   22.50   1
   3  -8   3 1082.35   21.45   1
   3   3   8 1094.00   27.07   1
   8   3  -3 1104.36    6.79   1
   8  -3   3 1064.74   23.84   1
  -8   3  -3 1096.52   16.78   1
  -8   3  -3 1079.77   24.59   1
  -3  -8   3 1115.08   23.75   1
   3  -8  -3 1026.97   17.78   1
  -8  -3  -3 1076.41   25.20   1
   5  -8  -3 1505.70   33.52   1
  -8   3   5 1504.87   28.42   1
  -5  -8  -3 1725.69   35.56   1
   3   5  -8 1559.06   16.26   1
   5  -8  -3 1563.83   25.71   1
  -8   3  -5 1586.25   29.18   1
   5  -8  -3 1526.32   24.02   1
   8  -3   5 1534.84   31.78   1
  -5  -8   3 1564.52   36.05   1
  -8   3   5 1606.08   36.93   1
   5   8  -3 1518.54   21.79   1
  -8  -3  -5 1516.91   16.30   1
   5   8   3 1424.85   27.49   1
   8   3   5 1542.52   31.32   1
   5   8   3 1579.08   24.63   1
  -3   5  -8 1484.35   19.52   1
   5  -8   3 1508.13   38.02   1
  -5   8   3 1567.59   33.55   1
   8  -3  -5 1520.42   22.07   1
   8   3   5 1588.63   24.49   1
   8   3  -5 1576.27   19.32   1
  -3  -5   8 1545.89   28.46   1
  -8  -3  -5 1547.33   26.68   1
   5  -8   3 1504.90   25.78   1
   8  -3  -5 1525.28   17.11   1
  -3  -5   8 1525.48   20.48   1
   3  -5  -8 1341.24   24.41   1
  -5  -8  -3 1573.54   32.77   1
  -8  -3   5 1517.78   14.69   1
   5  -8   3 1540.65   34.70   1
   3  -5   8 1528.10   36.84   1
  -3   5   8 1563.24   33.33   1
  -5  -8   3 1494.25   30.35   1
  -8  -3  -5 1572.13   30.74   1
   3  -5   8 1541.71   31.86   1
   5  -8   3 1546.41   20.85   1
  -5   8  -3 1507.11   23.13   1
   3   5   8 1558.63   21.98   1
  -8  -3   5 1485.38   23.77   1
  -3  -5   8 1601.16   31.29   1
  -3   5   8 1559.47   31.95   1
   3   5   8 1422.44   27.23   1
   5   8  -3 1544.81   16.80   1
   8  -3  -5 1565.39   24.28   1
   3   5   8 1528.28   33.32   1
   5   8   3 1468.36   20.69   1
   5   8  -3 1573.14   23.40   1
  -8  -3   5 1425.03   27.39   1
  -5   8   3 1599.69   31.52   1
  -8   3  -5 1559.12   21.56   1
  -8   3  -5 1573.68   20.64   1
  -3  -5  -8 1477.31   28.07   1
   7   8   3 5657.21   41.46   1
   3   7   8 5641.78   66.22   1
  -8   3  -7 5638.02   54.98   1
  -3   7   8 5653.05   64.74   1
   3  -7   8 5789.38   75.28   1
   8  -3  -7 5753.99   47.67   1
  -8  -3  -7 5439.20   52.66   1
   3   7   8 5613.66   59.42   1
  -7  -8   3 5493.08   64.25   1
  -8  -3  -7 5763.30   35.78   1
  -7   8   3 5615.73   61.15   1
   8  -3  -7 5780.54   28.89   1
  -8   3   7 5835.09   73.46   1
   7  -8   3 5559.53   39.54   1
   3  -7   8 5479.71   61.28   1
   8  -3   7 5726.69   69.03   1
  -3  -7  -8 5096.91   58.00   1
   3   7   8 5458.99   40.25   1
  -7  -8   3 5684.67   66.03   1
  -8   3  -7 5694.47   39.92   1
  -8  -3  -7 5533.10   58.79   1
   7  -8  -3 5635.79   64.50   1
  -3   7   8 5535.07   66.51   1
   7  -8   3 5572.08   70.18   1
  -3  -7   8 5615.52   65.70   1
   7   8   3 5631.03   58.44   1
   3   7  -8 5581.76   33.95   1
  -3   7  -8 5562.87   41.26   1
   7   8   3 5425.32   43.90   1
  -8  -3   7 5717.57   35.99   1
   7   8  -3 5257.22   43.28   1
  -8   3   7 5510.09   58.62   1
   8   3   7 5699.89   52.89   1
  -3  -7   8 5739.98   44.18   1
   7  -8   3 5324.78   49.21   1
  -8  -3   7 5462.30   46.49   1
  -7   8  -3 5634.22   48.09   1
   7   8  -3 5511.39   47.99   1
   7  -8   3 5405.94   68.83   1
  -7  -8  -3 5542.29   59.70   1
  -8   3  -7 5547.73   40.72   1
  -7   8  -3 5593.63   62.69   1
   7  -8  -3 5740.97   52.81   1
   8   3   7 5400.66   65.15   1
  -8  -3   7 5493.65   53.93   1
   8  -3   7 5649.17   63.28   1
  -7   8   3 5697.35   70.43   1
   3  -7   8 5235.50   77.07   1
   3  -7  -8 5522.68   55.65   1
   8  -3  -7 5464.31   45.51   1
  -7  -8  -3 5398.48   47.89   1
   7  -8  -3 5735.72   49.75   1
  -3  -7   8 5705.11   65.33   1
  -3  -7   8 5674.40   56.87   1
   8   3  -7 5695.28   37.22   1
  -7  -8  -3 5693.31   68.55   1
  -3   7   8 5650.52   59.71   1
   4   0   8  847.04   22.23   1
   0   8   4  841.46   11.81   1
   8  -4   0  882.23   19.37   1
  -8  -4   0  837.98    8.35   1
  -4   0   8  954.76   14.57   1
  -8   4   0  881.40   24.77   1
  -4   0  -8  837.40   15.16   1
   0   8   4  863.72   19.59   1
   0  -8   4  882.65   24.38   1
  -8   4   0  845.18   16.90   1
  -8   4   0  878.07   17.11   1
   4   0   8  928.41   24.83   1
   8   4   0  873.01   15.60   1
  -4   0  -8  868.37   17.41   1
  -8  -4   0  870.01    6.98   1
  -8  -4   0  879.99   23.42   1
   0   8  -4  875.27   14.58   1
  -8  -4   0  849.28   17.86   1
   0  -8   4  868.09   16.82   1
   0  -8   4  851.33   19.43   1
   4   0  -8  864.87   14.62   1
  -4   0  -8  859.21   13.50   1
   8  -4   0  833.69   19.09   1
   0   8   4  850.87   22.16   1
   0  -8   4  848.86   30.43   1
   0  -8  -4  881.18   21.44   1
  -4   0   8  840.29   17.89   1
   8  -4   2   33.43    4.60   1
  -4  -2   8   36.07    3.50   1
  -2   8   4   41.87    5.43   1
  -8  -4  -2   28.92    3.37   1
  -8   4  -2   29.19    3.19   1
  -4  -2  -8   37.96    4.10   1
  -8   4  -2   38.03    3.49   1
  -2  -8   4   37.57    4.27   1
  -4   2  -8   32.49    2.86   1
  -8  -4   2   32.37    4.81   1
  -2   8   4   32.08    2.19   1
   2   8   4   32.00    4.64   1
   4  -2  -8   45.26    1.51   1
  -8  -4   2   39.10    4.25   1
   4  -2  -8   35.17    3.56   1
  -4   2  -8   32.08    2.42   1
   2  -8  -4   30.01    4.24   1
   4   2   8   33.01    4.06   1
   4  -2  -8   37.99    2.47   1
  -2  -8   4   30.46    4.08   1
  -8   4   2   43.19    4.54   1
   4  -2   8   31.84    5.12   1
  -2  -8   4   37.25    5.54   1
  -8  -4  -2   31.83    4.98   1
   2   8  -4   81.97    4.23   1
  -4  -2   8   27.31    3.05   1
   2  -8   4   41.25    3.59   1
  -4  -2   8   31.16    3.78   1
  -8  -4  -2   30.14    1.87   1
  -4  -2  -8   38.21    4.31   1
  -2   8  -4   35.60    3.35   1
   4  -2   8   39.65    2.74   1
   2  -8   4   62.23    6.89   1
   8  -4  -2   32.30    3.52   1
   8   4   2   36.71    3.50   1
  -8   4  -2   41.67    5.55   1
  -2  -8  -4   33.74    4.92   1
   8   4  -2   41.00    3.41   1
   8  -4   2   33.93    4.41   1
  -4   2   8   60.56    5.60   1
   2   8   4   30.81    4.11   1
   4  -2   8   36.55    5.89   1
   8  -4  -2   28.93    3.70   1
   2   8   4   38.54    2.94   1
  -2  -8   4   35.02    6.71   1
   2  -8   4   39.76    4.55   1
   2  -8   4   36.39    7.53   1
  -4   2   8   51.53    6.31   1
   4   2   8   32.35    3.90   1
  -8   4   2   34.26    5.77   1
   4   2   8   44.24    5.82   1
   4  -4   8 7008.00   69.20   1
  -8  -4  -4 7047.86   32.21   1
  -8   4  -4 7321.92   64.83   1
   8  -4  -4 7440.59   49.12   1
  -4   4   8 7020.58   71.28   1
   8   4  -4 7122.29   43.27   1
   4  -8   4 7026.28   43.32   1
   4  -8  -4 6857.51   41.93   1
  -4   4  -8 7164.43   42.57   1
   4   8   4 6943.93   42.51   1
   4   4   8 6858.31   50.35   1
  -4  -4  -8 7167.32   54.90   1
  -8  -4  -4 7038.36   56.38   1
   4  -8   4 6801.08   57.66   1
   8  -4   4 6970.97   68.55   1
   4  -8   4 7092.04   85.98   1
  -8  -4  -4 6994.22   66.72   1
  -8  -4   4 6807.21   53.54   1
   4  -4   8 6970.73   77.92   1
   8  -4   4 7139.76   59.13   1
  -4  -8   4 6985.09   77.69   1
  -4  -8  -4 6930.66   67.31   1
   4  -8   4 7051.78   75.26   1
   4  -8  -4 7041.61   56.83   1
  -8  -4   4 6636.05   61.66   1
   8  -4  -4 7117.86   44.43   1
   4   8  -4 7177.42   35.62   1
  -4  -8   4 7441.51   62.64   1
  -4  -4   8 6911.36   46.33   1
   4  -4  -8 7017.45   52.48   1
  -4  -4   8 7032.49   60.64   1
   4   4   8 7014.04   71.15   1
   4   8   4 7124.14   62.55   1
  -8   4  -4 7254.53   44.06   1
   4   8   4 7185.22   57.67   1
  -4   8  -4 7139.04   48.00   1
  -4   4   8 6704.93   64.12   1
  -4  -4  -8 7156.55   60.03   1
  -8   4   4 7170.14   77.91   1
  -8   4   4 6957.59   61.39   1
   8   4   4 6932.31   62.93   1
  -4   8   4 7060.91   68.26   1
   4   8  -4 7281.73   48.38   1
  -4  -8   4 7046.70   62.02   1
   4   4   8 7175.36   58.12   1
  -4   8   4 7315.90   71.72   1
  -8   4  -4 7162.53   45.54   1
   8   4   4 7126.70   49.42   1
   8  -4  -4 7095.23   54.81   1
   4   4  -8 7174.23   32.58   1
   4  -8  -4 6902.78   73.38   1
   4   6   8 3373.60   33.11   1
  -8  -4   6 3337.61   38.03   1
   6  -8  -4 3371.56   49.49   1
   6  -8  -4 3404.84   33.95   1
  -6   8  -4 3373.35   35.62   1
  -4  -6  -8 3380.05   39.72   1
  -8  -4  -6 3449.01   26.00   1
   8  -4   6 3385.60   46.86   1
  -8   4  -6 3383.98   32.37   1
  -6  -8   4 3337.41   51.29   1
   8   4   6 3423.41   49.84   1
  -4  -6   8 3565.44   48.36   1
   6  -8   4 3487.00   58.33   1
  -6   8   4 3401.60   52.55   1
  -8   4  -6 3474.49   44.14   1
  -8   4   6 3119.93   44.66   1
   4  -6   8 3392.66   57.27   1
   8   4   6 3350.96   37.50   1
   8  -4  -6 3350.43   26.35   1
   6   8   4 3463.91   36.94   1
  -8  -4   6 3358.01   43.52   1
   6   8  -4 3434.76   35.10   1
   4   6  -8 3403.07   24.28   1
  -6  -8  -4 3250.02   49.45   1
  -6  -8  -4 3379.62   36.98   1
  -4  -6   8 3352.21   35.06   1
   6  -8   4 3432.85   29.71   1
  -6   8   4 3397.01   48.71   1
   8   4  -6 3336.68   15.85   1
   8   4  -6 3584.50   30.84   1
   6   8   4 3324.51   45.89   1
   4   6   8 3360.40   51.40   1
  -4   6   8 3307.22   49.81   1
   8  -4   6 3164.72   51.40   1
  -4   6  -8 3372.28   31.75   1
  -8   4  -6 3486.74   29.06   1
   6   8  -4 3251.50   32.91   1
  -4  -6   8 3360.97   45.24   1
   4  -6  -8 3347.37   40.76   1
  -6  -8  -4 3542.91   48.03   1
   6  -8  -4 3399.78   39.24   1
   4   6   8 3353.47   43.08   1
   6  -8   4 3298.41   41.02   1
  -4   6   8 3401.98   51.95   1
   6   8   4 3340.15   33.01   1
  -8   4   6 3456.74   56.05   1
  -8  -4  -6 3357.03   47.37   1
   6  -8   4 3300.46   54.65   1
   4  -6   8 3339.54   48.16   1
  -4  -6  -8 3297.98   45.42   1
   8  -4  -6 3419.64   36.04   1
  -4  -6   8 3297.65   41.82   1
   8  -4  -6 3487.94   39.12   1
  -8  -4  -6 3483.06   41.10   1
   6   8  -4 3373.40   21.88   1
   8  -4   6 3242.51   43.27   1
  -6  -8   4 3357.90   47.31   1
   5  -1   8 2672.12   42.77   1
  -1   8   5 2452.54   34.54   1
   1  -8   5 2695.03   26.80   1
  -8  -5  -1 2514.21   19.54   1
   1   8   5 2545.40   21.68   1
  -8   5   1 2815.96   47.26   1
  -8  -5  -1 2505.33   32.56   1
   8   5   1 2499.10   27.72   1
   8  -5  -1 2584.54   35.31   1
   5   1  -8 2679.72   20.09   1
  -1  -8   5 2688.50   43.21   1
  -1   8   5 2592.42   37.07   1
  -1  -8   5 2646.71   35.41   1
   1  -8   5 2644.10   44.33   1
  -8  -5  -1 2592.94   41.94   1
  -8   5  -1 2522.98   29.75   1
   1   8   5 2649.52   37.26   1
  -1   8  -5 2644.36   26.55   1
   5   1   8 2592.15   43.14   1
  -5  -1  -8 2507.43   30.08   1
  -8   5  -1 2666.20   43.23   1
   1  -8   5 2465.36   53.05   1
  -5  -1   8 2589.02   29.62   1
   1   8  -5 2601.81   24.31   1
   8  -5   1 2596.65   38.70   1
  -8  -5   1 2526.46   33.77   1
   8  -5  -1 2699.70   27.72   1
   5   1   8 2816.72   38.71   1
  -1   8   5 2573.75   18.99   1
  -8   5   1 2526.82   32.56   1
  -1  -8  -5 2435.53   37.39   1
  -5  -1  -8 2613.34   24.02   1
   1   8   5 2545.61   39.57   1
  -1  -8   5 2599.40   30.49   1
  -5   1  -8 2439.23   23.70   1
   5  -1  -8 2667.80   15.28   1
  -5   1   8 2739.20   43.37   1
  -1  -8   5 2590.54   52.74   1
   1  -8   5 2491.40   35.21   1
   8  -5  -1 2594.52   35.48   1
  -5  -1  -8 2693.58   32.31   1
   5  -1  -8 2492.83   27.09   1
   1  -8  -5 2650.49   37.44   1
  -8  -5   1 2505.88   40.47   1
   5  -1   8 2624.99   41.60   1
  -8  -5  -1 2701.54   13.53   1
  -5   1   8 2579.81   33.68   1
  -5   1  -8 2535.98   30.59   1
   8   5  -1 2572.69   27.38   1
  -1   8   5 2550.59   40.76   1
   8  -5   1 2606.85   36.45   1
  -5   1  -8 2526.45   26.06   1
  -5   3  -832683.20   91.55   1
  -3  -8   532621.60  144.47   1
   3  -8  -532658.90  127.82   1
  -5   3   832641.30  135.04   1
   5   3   832125.80  117.67   1
  -3  -8  -529797.70  137.81   1
   3  -8   530596.00  159.02   1
  -3   8   530500.70  141.58   1
  -3  -8   529687.70  166.39   1
  -5  -3   833025.20   95.56   1
  -3  -8   531161.60  118.08   1
  -8   5  -331190.50   99.96   1
  -3   8  -531119.90   97.51   1
  -8   5   332181.00  132.01   1
   3   8   531200.70   86.41   1
   3  -8   529862.40  186.20   1
  -3   8   529556.50  142.97   1
   5   3   830088.40  149.41   1
   3   8   530301.20  130.93   1
   3   8  -532310.60   79.48   1
  -8  -5  -331060.10  109.37   1
  -5  -3   831757.80  109.12   1
   5   3   832263.20  116.75   1
  -5   3   829926.70  151.39   1
  -5  -3  -831583.00  122.47   1
   8  -5  -332724.30  125.57   1
  -8  -5  -331800.00  147.73   1
  -5   3  -831879.50  107.25   1
  -5  -3   831515.30  104.86   1
   8  -5   331519.10  130.98   1
   3  -8   530261.90  126.67   1
  -8  -5   331811.60  141.61   1
  -8   5  -330692.40  139.49   1
  -3  -8   532324.70  123.22   1
   5  -3   830056.30  156.64   1
   3  -8   532014.00   86.48   1
   8   5   332522.90  103.87   1
  -3   8   532256.50   59.66   1
   5  -3  -830716.10  105.57   1
   8   5  -329998.40   92.72   1
   3   8   531642.20  131.02   1
   8  -5  -332068.10  112.37   1
   8  -5   331111.50  146.56   1
   8   5   330355.60  127.30   1
  -8   5   330832.10  162.21   1
   5  -3   831438.40  147.46   1
  -5  -3  -831876.90  115.75   1
  -5  -5   8 3811.37   44.21   1
  -8   5  -5 3866.74   48.11   1
   5   8   5 3763.61   33.69   1
   5  -8   5 3773.57   30.42   1
   5  -5  -8 3857.58   41.76   1
  -5  -5  -8 3397.14   45.50   1
   5  -8  -5 3693.24   27.04   1
   5  -8   5 3767.35   45.66   1
   5  -8  -5 3885.76   43.63   1
  -5   5   8 3801.81   52.37   1
   5   5   8 3919.90   55.40   1
   8  -5  -5 4000.61   39.33   1
  -5  -8  -5 3850.05   39.70   1
  -5   8   5 3830.56   52.93   1
  -8   5   5 3715.58   49.23   1
   5   5  -8 3975.64   24.11   1
  -5   5  -8 3593.83   37.76   1
   5   8   5 3944.50   43.21   1
  -8  -5  -5 4108.46   43.98   1
  -8  -5  -5 3835.81   52.24   1
  -5  -5   8 3691.67   42.66   1
  -5  -5   8 3925.92   39.77   1
   5   5   8 3658.78   42.74   1
  -5   8  -5 3914.40   37.27   1
   8  -5   5 3857.81   46.98   1
   8  -5   5 3813.11   56.77   1
   5   5   8 3759.69   38.30   1
  -5  -8   5 3775.75   47.20   1
   8  -5   5 3831.47   49.71   1
  -5   5  -8 3887.47   33.94   1
  -8   5  -5 3925.96   35.74   1
   5  -5   8 3802.53   60.76   1
   5   8  -5 3931.23   36.52   1
   5   8  -5 3864.32   35.63   1
  -5  -8  -5 3743.54   52.43   1
  -5   5   8 3896.10   56.90   1
   5  -8   5 3730.18   58.24   1
   8   5   5 3940.65   51.64   1
   8  -5  -5 3906.73   43.94   1
   5   8   5 3859.62   50.39   1
   5  -8   5 3845.68   64.31   1
   8  -5  -5 3803.71   34.09   1
  -8  -5  -5 3895.89   26.09   1
  -5   8   5 4022.98   56.67   1
  -8   5  -5 3971.89   30.47   1
  -8  -5   5 3904.62   43.97   1
   8   5  -5 3905.98   33.92   1
   5   8  -5 3771.10   24.23   1
   8   5   5 3917.30   38.65   1
  -8   5   5 3952.21   60.11   1
  -5  -5  -8 3989.38   43.02   1
   5  -5   8 3902.44   53.04   1
   5  -8  -5 3890.38   53.57   1
  -5  -8   5 3838.43   56.00   1
  -8  -5   5 3855.69   48.56   1
   8  -5  -7  181.08    9.24   1
   8  -5  -7  184.26    9.91   1
   7   8  -5  166.77    8.07   1
   5   7   8  176.78   10.40   1
   8  -5   7  186.75   11.64   1
  -7   8  -5  179.28   11.01   1
  -8  -5  -7  182.52   11.89   1
  -8  -5   7  183.32   10.48   1
  -7  -8  -5  189.68   12.65   1
  -8  -5   7  198.10   10.20   1
  -7  -8  -5  191.08    9.68   1
   5   7   8  162.77   12.15   1
   5   7   8  168.52    7.96   1
   7   8   5  170.37    8.18   1
   5  -7   8  188.41   14.51   1
   5  -7   8  171.71   11.32   1
  -7   8  -5  163.25    8.16   1
  -5   7  -8  178.36    7.95   1
  -8   5   7  178.61   11.93   1
   8  -5   7  171.35   13.40   1
  -8   5  -7  178.78    8.00   1
  -8   5  -7  198.46   11.04   1
   7   8  -5  172.08    4.35   1
  -7  -8  -5  176.62   10.40   1
   8  -5   7  160.03   11.33   1
   7  -8   5  164.92   13.45   1
  -5  -7   8  174.36   10.24   1
   8   5  -7  186.31    7.56   1
  -5   7   8  254.58   14.91   1
   5  -7  -8  185.96   11.15   1
  -5  -7   8  194.52   11.44   1
   8   5  -7  176.35    4.11   1
   5  -7  -8  165.74    9.60   1
  -5   7   8  172.69   12.57   1
  -7   8   5  179.26   12.23   1
   5   7  -8  169.91    5.56   1
  -5  -7   8  177.39    9.28   1
   8   5   7  170.25    9.07   1
  -5  -7  -8  184.58   12.06   1
   7  -8   5  159.78    9.79   1
   7   8  -5  162.29    7.75   1
   8  -5  -7  188.78    5.55   1
  -8   5  -7  198.99    6.21   1
  -7  -8   5  180.35   11.91   1
   7  -8   5  222.94    7.46   1
   5  -7   8  161.74   14.39   1
  -7   8   5  195.40   13.65   1
   7  -8   5  176.37   13.72   1
   8   5   7  200.21   13.15   1
  -7  -8   5  173.29   11.28   1
   7   8   5  180.87    8.78   1
  -8  -5  -7  187.16   10.07   1
  -5  -7  -8  203.39   10.27   1
   7  -8  -5  180.66    7.45   1
  -8   5   7  189.01   14.03   1
  -5  -7   8  171.43   10.99   1
   7  -8  -5  188.80    9.82   1
   7   8   5  308.74   15.28   1
   7  -8  -5  166.62   11.30   1
   8  -6   0 1074.35   17.65   1
   0  -8   6 1044.65   28.64   1
  -6   0  -8 1039.67   15.61   1
  -6   0  -8 1017.55   20.41   1
   0   8  -6 1043.72   16.28   1
   6   0   8 1042.51   27.66   1
   8   6   0 1017.77   18.03   1
  -6   0   8  998.89   19.92   1
   0   8   6  997.63   26.15   1
   6   0  -8 1050.62   11.61   1
  -8   6   0 1190.65   22.44   1
  -6   0  -8 1022.07   19.46   1
   6   0  -8 1005.20   16.94   1
   0   8   6  986.45   12.70   1
   0  -8   6 1033.40   34.08   1
   8  -6   0 1081.22   24.90   1
  -8  -6   0 1066.25   27.85   1
  -8   6   0 1065.08   29.28   1
   6   0   8  977.39   24.80   1
   0  -8   6 1033.44   17.09   1
   0  -8  -6 1051.29   24.74   1
  -6   0   8 1112.51   28.50   1
   0   8   6 1051.78   23.35   1
   0  -8   6 1027.34   23.54   1
  -8  -6   0 1015.83   22.95   1
   8  -6   0 1007.54   24.66   1
   0   8   6 1023.56   23.85   1
   6   2  -8 4223.10   27.98   1
  -8   6   2 4145.92   46.69   1
   2   8   6 4229.04   50.68   1
  -8  -6  -2 4201.56   19.76   1
   2  -8  -6 3988.31   47.26   1
   6  -2  -8 4053.88   36.96   1
  -8  -6   2 4044.13   46.75   1
   6  -2   8 4115.00   56.76   1
   8  -6  -2 4151.00   48.00   1
  -2   8   6 4074.98   21.36   1
  -6   2  -8 4068.14   40.52   1
   6   2   8 4209.58   46.40   1
  -8  -6   2 4086.39   53.84   1
   2  -8   6 4140.42   58.55   1
  -6   2  -8 4223.13   32.76   1
  -6   2   8 4238.45   46.94   1
  -6  -2   8 4190.82   40.01   1
   2  -8   6 4137.43   28.26   1
  -2  -8  -6 3980.04   50.09   1
  -8   6   2 4302.98   60.77   1
   8  -6   2 4216.65   32.34   1
  -2   8   6 3916.80   53.59   1
   8   6   2 4261.72   37.95   1
  -2   8   6 4139.95   46.40   1
   2   8   6 4026.75   41.04   1
   8  -6   2 4174.08   54.16   1
   6  -2  -8 4200.42   17.11   1
   6  -2   8 4108.34   54.45   1
   8  -6  -2 4118.08   45.42   1
   8   6   2 4201.03   46.09   1
  -2   8  -6 3746.46   32.92   1
  -6  -2   8 4118.53   35.66   1
  -2  -8   6 4357.04   56.17   1
  -6  -2  -8 4108.61   42.38   1
  -2   8  -6 4031.36   22.79   1
   2   8   6 4154.71   50.55   1
   8  -6  -2 4331.77   38.42   1
  -2  -8   6 4285.07   46.66   1
  -2  -8   6 4143.13   40.30   1
   6   2   8 4020.33   55.56   1
  -8   6  -2 4165.98   54.52   1
  -6   2   8 4272.84   58.51   1
   2   8   6 4039.74   29.77   1
  -6   2  -8 4152.24   32.00   1
   2   8  -6 4029.11   29.42   1
   2  -8   6 3953.14   69.04   1
   2  -8   6 4108.48   48.13   1
   8  -6   2 4129.96   50.74   1
  -8  -6  -2 4111.69   54.86   1
  -6  -2  -8 4032.36   43.70   1
  -2   8   6 4232.74   51.27   1
  -2  -8   6 4164.82   63.87   1
  -6  -2  -8 3789.18   29.45   1
   6  -2  -8 3779.32   29.12   1
  -8  -6  -2 3942.78   43.35   1
  -8   6  -2 3982.27   38.67   1
   8   6  -2 4139.69   36.31   1
   8  -6   4   60.71    7.33   1
  -4  -8   6   67.21    6.19   1
   8  -6   4   59.02    6.75   1
   4  -8  -6   89.02    8.65   1
  -8   6   4   83.86    9.07   1
  -6   4  -8   72.69    2.78   1
   4  -8  -6   68.63    6.24   1
  -4   8   6   63.52    7.21   1
  -6   4   8   67.69    7.18   1
   4  -8   6   83.77    9.10   1
  -8  -6   4   77.56    7.48   1
  -4  -8   6   73.73    6.18   1
   6   4   8   80.52    8.41   1
   6  -4   8   59.00    7.70   1
   8   6  -4   72.57    4.88   1
   6   4  -8   68.82    4.21   1
   8   6   4   87.75    5.06   1
   6   4   8   72.56    5.93   1
   8  -6  -4   70.10    5.46   1
   4  -8   6   78.92   10.41   1
   8  -6   4   71.87    3.97   1
  -4   8  -6   70.61    4.96   1
   8  -6  -4   76.41    6.62   1
  -6  -4  -8   72.01    7.02   1
  -6  -4  -8   74.74    6.16   1
  -4   8   6   77.77    2.43   1
   8   6   4   70.57    5.34   1
   6   4   8   56.25    5.16   1
  -4  -8   6   86.91    9.09   1
   8   6   4   74.90    7.00   1
  -6   4  -8   77.65    4.88   1
  -4  -8  -6   69.80    7.39   1
  -8   6  -4   66.77    6.89   1
   4   8   6   78.55    6.94   1
   8  -6   4   80.19    6.54   1
   4  -8   6   78.98    7.21   1
  -4  -8   6   72.79    7.03   1
  -8  -6  -4   90.67    6.75   1
   4   8   6   74.99    7.41   1
   4  -8   6   75.32    3.82   1
  -6   4   8   67.42    8.17   1
  -4   8   6   80.96    8.34   1
  -8  -6   4   62.85    6.15   1
   6  -4   8   97.50    8.81   1
  -6  -4   8   70.58    5.80   1
   4   8  -6   96.29    4.23   1
   6  -4  -8   71.18    5.58   1
  -4  -8  -6   98.30    6.64   1
  -6   4  -8   87.73    6.33   1
  -8  -6  -4  124.66    7.45   1
  -8   6  -4   74.83    5.39   1
  -8   6   4   66.43    7.06   1
   6   4  -8   76.91    3.31   1
  -6  -4   8   63.39    5.30   1
  -8  -6  -4   63.06    7.06   1
   8  -6  -4   62.34    5.18   1
   4   8   6   61.96    4.21   1
   8  -6   6  663.69   20.66   1
  -8  -6  -6  607.98   22.20   1
   8   6   6  652.71   22.58   1
  -6  -6  -8  632.79   21.52   1
   8   6  -6  615.68   14.35   1
   8  -6   6  636.64   22.90   1
  -8  -6  -6  629.09   15.66   1
   8  -6  -6  693.05   17.91   1
   6   8  -6  636.09   15.23   1
   6  -8   6  620.81   25.29   1
   6  -8   6  706.32   28.72   1
  -6  -6   8  638.65   17.79   1
  -6  -6   8  654.91   17.92   1
  -6   6  -8  644.56   14.91   1
   8   6   6  642.84   15.66   1
   8   6  -6  596.27    6.27   1
   6  -6   8  663.69   26.90   1
  -6   8  -6  637.66   15.60   1
   6   8  -6  642.51   15.19   1
  -6   6   8  604.95   22.17   1
  -6  -8   6  613.05   22.11   1
  -6   6  -8  660.71   17.97   1
   6  -6   8  671.28   22.37   1
  -8  -6   6  628.54   20.24   1
   6  -6   8  665.03   26.21   1
  -6  -6  -8  698.23   19.01   1
   8   6   6  655.55   16.65   1
  -6  -8  -6  641.82   19.42   1
   6  -8  -6  662.65   18.82   1
  -8  -6   6  688.54   19.86   1
   6   6   8  659.73   16.43   1
   8  -6  -6  662.73   19.39   1
  -8  -6  -6  683.23   18.79   1
   6   6   8  663.35   23.95   1
   6   6  -8  649.83    9.83   1
   8  -6   6  629.50   25.05   1
  -6  -8  -6  659.17   23.10   1
  -8   6   6  641.21   25.12   1
   6  -6  -8  739.11   20.25   1
   6   8  -6  623.76    9.54   1
   6   6  -8  642.61   14.21   1
   6   8   6  643.61   15.43   1
   8  -6  -6  648.05   12.74   1
  -6   8   6  691.73   25.12   1
  -8   6  -6  651.36   15.50   1
   6  -8   6  615.14   19.80   1
  -6  -8   6  657.88   20.51   1
  -6  -8  -6  668.02   17.85   1
   6  -8  -6  663.49   22.36   1
   6   8   6  655.33   18.14   1
   8  -6   6  662.95   10.88   1
   6   8   6  621.72   21.96   1
   6  -8   6  675.21   12.20   1
  -8   6  -6  638.53   20.04   1
   6  -6  -8  657.43   18.34   1
  -6   6   8  654.40   24.88   1
   6   6   8  674.53   19.00   1
  -8   6   6  612.53   21.67   1
  -6   8  -6  641.63   19.18   1
  -6   8   6  623.55   22.72   1
  -6  -6   8  625.97   19.14   1
   6  -8  -6  597.25    8.27   1
  -7  -1  -8 2301.85   33.05   1
   8  -7  -1 2530.26   40.69   1
   7  -1   8 2396.89   42.12   1
  -7  -1  -8 2514.68   34.11   1
  -7   1  -8 2438.53   33.37   1
   1   8  -7 2328.93   23.97   1
  -7   1   8 2381.48   33.77   1
   8  -7   1 2429.09   27.21   1
  -8  -7  -1 2437.21   12.85   1
  -1   8   7 2338.99   18.06   1
   7   1   8 2352.82   43.21   1
   1  -8   7 2414.12   45.52   1
  -7  -1  -8 2361.67   24.22   1
   7  -1  -8 2360.16   27.98   1
  -1   8   7 2289.68   41.89   1
  -8  -7  -1 2399.68   43.52   1
  -7   1   8 2277.41   43.58   1
  -8  -7  -1 2358.41   36.94   1
  -1   8   7 2450.94   39.21   1
   1  -8   7 2427.74   38.24   1
  -8  -7   1 2331.35   37.94   1
  -8   7   1 2365.40   35.11   1
   8   7   1 2383.97   29.06   1
  -7  -1   8 2365.65   32.02   1
  -1  -8   7 2559.21   45.92   1
  -1   8  -7 2260.31   25.21   1
  -1   8   7 2382.47   38.10   1
  -1  -8  -7 2303.63   38.30   1
   1   8   7 2323.42   40.13   1
   8   7  -1 2289.56   28.20   1
  -8  -7   1 2421.93   43.44   1
  -8   7  -1 2357.95   32.23   1
   1   8   7 2317.89   34.40   1
  -7  -1   8 2363.24   28.98   1
  -7   1  -8 2303.89   24.73   1
   1   8   7 2330.78   21.65   1
  -1  -8   7 2491.17   50.94   1
   8  -7   1 2354.01   41.47   1
   8   7   1 2323.56   34.15   1
   1  -8   7 2323.90   52.55   1
  -7  -1   8 2366.33   27.04   1
   8  -7  -1 2358.63   38.28   1
  -7  -1   8 2292.85   41.91   1
  -7   1  -8 2275.98   28.71   1
   1   8   7 2408.16   40.01   1
   1  -8  -7 2340.70   37.40   1
   8  -7   1 2401.14   40.87   1
  -1  -8   7 2341.48   36.97   1
   7  -1  -8 2347.08   16.61   1
   8  -7  -1 2357.91   28.72   1
   1  -8   7 2377.71   20.36   1
  -8   7   1 2406.94   45.61   1
  -1  -8   7 2355.75   26.47   1
   8   7  -1 2129.22   30.56   1
   7   1  -8 2398.01   20.25   1
  -8   7  -1 2463.40   44.48   1
   7   1   8 2409.70   38.61   1
   7  -1   8 2417.19   42.74   1
   7  -3  -8  245.82   10.05   1
  -7   3  -8  268.90    8.99   1
  -8  -7   3  270.94   13.25   1
  -8  -7   3  235.55   13.43   1
   7   3   8  238.18   14.28   1
   3  -8   7  198.74   14.00   1
   3   8  -7  252.56    7.39   1
  -7   3   8  261.97   15.78   1
  -7   3   8  250.61   12.62   1
   7  -3  -8  240.13    6.24   1
  -7  -3   8  271.92    8.68   1
   8  -7   3  239.19   14.40   1
  -3  -8   7  266.48   14.45   1
  -8  -7  -3  262.70   14.70   1
  -7   3  -8  264.37   11.34   1
   8   7  -3  249.49    9.31   1
  -7  -3  -8  246.41   11.11   1
   8  -7  -3  256.48   10.31   1
  -3  -8  -7  254.51   13.59   1
   8  -7  -3  247.35   11.48   1
   7   3   8  233.04   10.97   1
  -7  -3  -8  250.56    7.83   1
  -3   8   7  240.56   12.05   1
  -3   8   7  236.53   14.03   1
  -7  -3  -8  267.06   12.70   1
  -7  -3   8  228.56    9.40   1
   8  -7  -3  248.27   12.81   1
   3   8   7  248.99    8.28   1
   7  -3  -8  243.24    9.69   1
   7  -3   8  255.37   13.96   1
   7  -3  -8  248.48    4.50   1
   7   3  -8  259.76    7.82   1
  -8   7  -3  249.06   10.06   1
  -3   8  -7  240.42    8.95   1
  -8   7  -3  271.05   14.26   1
  -3  -8   7  246.84   10.26   1
   8  -7   3  253.29    8.22   1
   8   7   3  242.73    9.58   1
  -3   8   7  265.65   14.02   1
  -8   7   3  261.75   13.14   1
   3   8   7  253.48   12.89   1
   3   8   7  257.77   10.66   1
  -3   8   7  231.01    7.22   1
  -8   7   3  256.71   15.37   1
  -7  -3   8  212.04   10.18   1
   3  -8   7  268.14   18.52   1
   3  -8  -7  232.65   11.71   1
  -3  -8   7  251.33   11.87   1
  -8  -7  -3  229.61   11.12   1
  -3   8   7  260.83    4.40   1
  -7   3  -8  265.25    7.72   1
  -8  -7  -3  283.00   11.61   1
   3   8   7  261.67   14.06   1
   8   7   3  260.16   12.75   1
   8   7   3  253.41    7.72   1
   8  -7   3  244.00   14.15   1
   8  -7   3  242.36   10.61   1
   3  -8   7  228.98   12.21   1
  -3  -8   7  252.13   15.31   1
   7  -3   8  245.32   15.01   1
   8  -7   5 3946.61   58.84   1
  -5   8   7 4085.49   59.54   1
   7  -5   8 3841.19   56.99   1
   7  -5  -8 4017.00   44.60   1
  -5  -8   7 4165.39   51.67   1
   7   5   8 3863.68   42.92   1
  -7  -5  -8 4055.92   46.30   1
   8   7  -5 4008.91   37.73   1
  -5  -8   7 4054.57   57.57   1
   7  -5  -8 3891.50   42.88   1
  -5  -8  -7 4264.28   45.59   1
   8   7   5 4219.31   56.06   1
  -8  -7  -5 3977.90   43.86   1
  -7  -5   8 3990.95   45.32   1
   7   5  -8 4070.66   34.16   1
   5  -8  -7 4020.12   54.92   1
   5  -8   7 3894.57   51.06   1
   7  -5   8 4100.73   65.27   1
  -8   7   5 4050.51   62.80   1
   5  -8   7 3869.18   63.92   1
   7  -5   8 3849.31   19.65   1
  -5  -8   7 3926.79   46.29   1
  -8   7  -5 4158.32   40.60   1
  -8  -7   5 4033.37   51.52   1
   7  -5   8 4140.28   55.70   1
   8  -7  -5 3995.08   50.65   1
   5  -8   7 4098.08   71.62   1
  -8  -7   5 4074.21   53.79   1
  -8   7   5 3951.70   55.16   1
  -7   5   8 4241.82   64.68   1
   8  -7   5 4119.05   30.24   1
  -7   5   8 3968.50   55.35   1
  -7  -5  -8 3973.11   53.24   1
  -5  -8   7 4053.56   45.29   1
   7   5   8 4033.27   59.22   1
  -5   8   7 3945.72   58.00   1
   8   7   5 3911.69   39.91   1
  -7   5  -8 4146.30   46.60   1
  -7  -5   8 3966.33   44.33   1
  -8   7  -5 4128.34   53.03   1
   8  -7   5 3865.76   62.05   1
   5   8   7 4071.19   57.28   1
  -5   8   7 4011.59   47.55   1
   8  -7   5 4040.62   48.23   1
   5   8  -7 3867.29   26.46   1
  -7   5  -8 4129.00   37.60   1
   7   5   8 4016.35   43.74   1
   5   8   7 3904.81   36.80   1
   8  -7  -5 4101.99   43.88   1
  -8  -7  -5 3863.40   57.55   1
   8   7   5 4039.97   37.42   1
   7   5  -8 4105.11   23.12   1
   8  -7  -5 3910.94   37.29   1
   8   7  -5 3737.92   36.66   1
  -5  -8  -7 3847.04   55.31   1
  -5   8  -7 4108.75   38.72   1
   5   8   7 4083.96   48.73   1
  -8  -7  -5 4107.44   45.34   1
   5  -8  -7 4011.69   47.54   1
  -7   8   7  380.97   19.96   1
   7   8  -7  336.57   11.48   1
   7  -7  -8  368.81   15.93   1
   7  -7   8  360.34   16.99   1
  -7   8  -7  346.67   12.08   1
   8  -7   7  343.08   20.29   1
  -7  -7   8  366.46   15.63   1
  -8   7   7  341.67   19.15   1
   7  -7   8  346.11   20.62   1
   7  -7  -8  343.00   14.01   1
   7   7   8  380.39   19.01   1
  -7   8   7  322.45   17.33   1
  -7  -8  -7  385.29   14.13   1
  -8  -7  -7  361.58   14.40   1
   7  -8   7  337.04   19.84   1
  -7  -8   7  324.61   15.02   1
  -7   7  -8  348.25   11.80   1
  -7   7   8  373.66   19.64   1
  -7  -8  -7  337.29   17.63   1
  -7  -8  -7  378.69   14.44   1
  -8   7  -7  379.98   15.92   1
  -7  -7  -8  389.92   14.96   1
   8  -7   7  352.80    8.18   1
  -7  -7   8  325.74   12.81   1
  -7   7   8  355.30   18.26   1
  -8   7  -7  364.69   12.30   1
   7  -8  -7  360.93   16.67   1
   7  -8   7  354.39   21.13   1
   8   7  -7  355.85   11.28   1
   8   7   7  358.67   12.98   1
   8  -7  -7  382.71   16.19   1
  -7   8  -7  365.80   15.26   1
  -8   7   7  334.42   17.45   1
   7   8  -7  361.67   11.97   1
   7  -7   8  384.17   21.65   1
   7   7   8  386.37   13.35   1
   8  -7  -7  297.20   12.70   1
  -7  -7  -8  348.21   17.34   1
  -7  -8   7  357.60   16.69   1
  -8  -7  -7  344.27   17.78   1
   7  -8   7  363.70   16.14   1
  -7  -7   8  358.62   14.74   1
   7   7  -8  357.01    7.40   1
   7   8   7  379.80   18.53   1
   8  -7   7  377.33   19.79   1
  -8  -7  -7  359.68   12.37   1
  -8  -7   7  387.78   16.01   1
   7   8   7  341.76   12.16   1
   8  -7   7  346.98   15.96   1
   7  -8  -7  374.21   14.87   1
   8   7   7  352.27   12.99   1
   8   7   7  363.05   18.33   1
  -8  -7   7  380.19   16.15   1
   8   7  -7  352.65   11.51   1
  -7   7  -8  355.34   14.60   1
   7   7   8  341.32   13.89   1
   7   7  -8  363.54   11.44   1
   7   8   7  347.16   13.98   1
   0   8   8  905.89   26.47   1
   8   8   0  955.98   22.25   1
   8  -8   0  977.97   27.08   1
   0  -8   8 1010.94   30.22   1
   0   8  -8  850.92   15.53   1
  -8   0  -8  956.94   16.15   1
   8   0  -8  992.04   12.74   1
   0  -8  -8  972.71   25.20   1
  -8   0  -8  945.30   21.99   1
  -8   0  -8  988.10   21.64   1
   0   8   8  993.24   24.44   1
   0  -8   8 1002.44   33.52   1
   8  -8   0  941.60   18.56   1
  -8   8   0  937.87   22.20   1
   8   0   8  988.42   28.12   1
   0   8   8  988.58   26.72   1
   8   0   8  961.28   26.33   1
  -8   0   8 1032.85   18.09   1
  -8   0   8 1000.76   22.23   1
   0  -8   8  954.51   24.78   1
  -8   0   8 1020.24   29.71   1
   0   8   8  977.88   13.72   1
  -8  -8   0  953.73   25.77   1
  -8   0   8  938.56   20.13   1
  -8   8   0  966.48   29.33   1
  -8  -8   0  962.12   28.60   1
   0  -8   8  986.31   12.90   1
   8   8   0 1009.45   19.57   1
   8  -8   0  966.76   27.60   1
   8   8   2 3787.48   28.13   1
   2   8   8 3817.36   52.30   1
  -2  -8   8 3861.29   56.63   1
   2  -8  -8 3729.22   48.60   1
   8  -8   2 3758.61   34.66   1
  -8   8   2 3810.25   59.00   1
   8   2  -8 3852.98   28.93   1
   8  -8   2 3548.28   55.74   1
  -8   8   2 3907.28   49.75   1
  -8  -2   8 3923.75   44.16   1
  -8  -2  -8 3816.11   47.20   1
   2  -8   8 3907.17   61.43   1
  -8  -8  -2 3741.64   49.31   1
  -8   2   8 3817.93   59.36   1
  -8   2   8 3793.25   46.50   1
  -8  -8  -2 3677.68   42.12   1
  -8   2  -8 3671.72   44.06   1
   8  -2  -8 3816.26   38.07   1
   2   8  -8 3831.98   30.62   1
  -2   8   8 3964.80   20.98   1
   8  -8  -2 3834.50   48.58   1
   8  -8  -2 3802.40   53.40   1
   8   8   2 3936.29   48.26   1
  -2  -8   8 3964.33   61.25   1
   8  -8   2 3447.94   37.82   1
  -8   8  -2 3732.89   41.73   1
  -8   2  -8 3919.05   36.52   1
   8   8   2 3807.31   37.98   1
   8  -2   8 3826.84   54.32   1
  -2   8   8 3611.19   55.09   1
  -2  -8   8 3929.52   49.04   1
  -2   8  -8 3818.42   34.85   1
   8  -2  -8 3926.01   22.18   1
  -8  -8   2 3740.52   55.35   1
  -2   8   8 3785.58   50.60   1
  -2   8   8 3946.78   53.15   1
   2   8   8 3811.12   31.60   1
   2   8   8 3724.64   43.54   1
  -8  -2  -8 3908.54   31.54   1
  -8  -8   2 3729.62   51.98   1
   8   8  -2 3714.17   37.48   1
  -8   8  -2 3947.06   56.69   1
  -8  -2   8 3916.39   55.88   1
   8  -8   2 3671.85   56.00   1
   2  -8   8 3645.54   67.36   1
  -2  -8  -8 3741.21   50.82   1
  -8   2  -8 3911.00   34.15   1
   2   8   8 3863.64   54.70   1
  -8  -2  -8 3888.83   44.83   1
   8  -2   8 3944.47   57.57   1
   8  -8  -2 3817.99   40.03   1
   8   2   8 3893.36   48.45   1
   2  -8   8 3813.25   50.88   1
   8   2   8 3863.43   56.98   1
  -8  -8  -2 3869.76   58.12   1
   8  -2  -8 3981.42   38.57   1
  -2  -8   8 3827.97   35.04   1
   8   8  -2 4011.47   42.85   1
  -8  -2   8 3803.47   34.65   1
  -8  -2   8 3820.60   37.56   1
  -8  -8  -4   89.16    9.33   1
   4  -8   8   83.74    8.24   1
   4  -8  -8   74.73    6.91   1
   4   8  -8   76.49    4.18   1
   8  -8   4   74.22    4.64   1
  -4  -8  -8   86.51    6.97   1
   8  -8  -4   70.52    5.91   1
   8   8  -4   67.79    5.20   1
  -8   4  -8   79.72    4.16   1
  -8  -8  -4   73.05    6.90   1
   8  -8   4   73.89    9.30   1
  -8  -4  -8  127.38    5.83   1
  -8  -8   4  138.55   10.79   1
  -4  -8   8   65.43    5.79   1
   8  -8   4   73.38    8.79   1
   8   4   8   92.88    7.33   1
   8  -4   8   77.60    7.87   1
   8  -4   8  103.98   10.45   1
   8  -8  -4   88.62    6.67   1
   4   8   8   76.00    5.28   1
  -8  -4  -8   73.44    7.53   1
  -8  -8   4   70.08    7.49   1
  -4   8  -8   72.93    5.31   1
   4  -8  -8   57.69    7.17   1
   8  -8  -4   70.23    7.43   1
  -4   8   8   73.65    7.10   1
  -4   8   8   69.80    8.24   1
  -8  -4   8   80.46    6.23   1
   8  -4   8   79.23    8.42   1
   8  -8   4  116.79    7.96   1
   8  -4  -8   75.85    6.09   1
  -4  -8  -8   67.62    7.43   1
  -8   4  -8   72.38    6.59   1
   4  -8   8   86.88   11.70   1
   4   8   8   85.44    9.24   1
  -8  -8  -4  102.66    7.28   1
   8   8  -4   61.16    5.41   1
  -4  -8   8   79.89    8.72   1
  -8   8   4  124.32   11.28   1
  -8   4   8   70.04    7.43   1
  -8   4  -8   73.96    5.12   1
  -8   8  -4   80.70    6.13   1
   8   4   8   70.22    8.27   1
  -4   8   8   76.36    8.53   1
   8   4  -8   76.62    4.71   1
  -8  -4   8   66.96    7.39   1
  -8  -4   8  123.70    8.42   1
  -8   8  -4  123.04    9.91   1
   4   8   8   68.47    6.92   1
  -8  -4  -8   75.47    6.70   1
   8   8   4   80.05    5.92   1
   8   8   4   81.41    5.24   1
   8  -4  -8   77.14    6.25   1
   8   8   4  183.77   11.75   1
  -4  -8   8   75.81    7.10   1
   4  -8   8   76.85    9.34   1
  -4  -8   8   87.18    8.52   1
  -8   8   4   56.53    6.98   1
  -8   4   8   73.59    8.81   1
   8   6   8 2007.83   31.61   1
   8  -6  -8 1919.21   32.02   1
   8   8   6 1915.52   29.30   1
  -8  -8  -6 2044.39   33.45   1
  -8  -8  -6 2004.58   43.42   1
  -6   8  -8 1993.19   33.42   1
   8   8   6 2028.55   30.01   1
   8  -8   6 1964.18   21.57   1
   8  -6   8 2009.78   39.41   1
  -8  -8  -6 1954.64   32.62   1
  -8   8  -6 2041.97   30.05   1
  -6  -8   8 1967.25   33.85   1
   6  -8  -8 2072.23   40.05   1
   6  -8  -8 2020.95   35.06   1
  -6   8  -8 2000.67   28.40   1
  -8  -6   8 1987.58   34.75   1
   8   6   8 1910.44   31.11   1
  -6  -8  -8 2068.05   33.92   1
  -8  -6   8 1985.94   33.92   1
   8  -6   8 2066.56   45.13   1
   6  -8   8 2025.56   39.25   1
  -6  -8   8 1988.29   39.45   1
  -6   8   8 1956.68   43.67   1
  -8   8   6 1881.57   40.84   1
  -6  -8  -8 1947.93   41.22   1
   6  -8   8 1925.33   47.61   1
   8  -8  -6 1951.83   38.29   1
   8  -6   8 1986.94   47.74   1
   8  -6  -8 2082.59   35.11   1
  -6   8   8 1954.44   43.06   1
   8  -8   6 1987.37   36.06   1
  -8   8  -6 2019.73   38.25   1
   8  -8  -6 2059.07   33.60   1
  -8   6  -8 1972.33   35.12   1
  -8  -8   6 1977.22   38.42   1
   6   8  -8 1992.95   19.03   1
   6   8  -8 1919.35   27.15   1
   8  -8   6 2027.33   46.99   1
   6  -8   8 1963.43   51.28   1
  -8   6   8 1971.35   41.62   1
   6   8   8 2092.60   29.77   1
   8   6  -8 1928.49   15.40   1
  -8   8   6 1955.30   45.07   1
  -8   6   8 2096.93   47.67   1
  -6  -8   8 1985.71   33.09   1
  -8  -8   6 1972.34   38.31   1
  -8   6  -8 2022.71   28.32   1
   8   8  -6 1997.87   28.15   1
   8   6  -8 2021.44   26.43   1
   8  -8   6 1989.56   47.83   1
   8   8  -6 1934.12   27.55   1
  -8  -6  -8 2028.45   41.50   1
  -6   8   8 1981.04   35.39   1
   6   8   8 1963.57   34.82   1
   8   6   8 1990.94   43.58   1
  -8  -6  -8 1956.29   33.75   1
   6   8   8 1954.69   42.35   1
   8   8   6 1962.83   40.97   1
  -8  -8  -8 1286.17   28.41   1
  -8   8  -8 1357.28   24.87   1
  -8   8   8 1227.17   35.36   1
   8   8   8 1262.91   36.08   1
   8  -8   8 1211.77   40.13   1
  -8   8   8 1272.35   37.82   1
   8  -8  -8 1279.85   28.39   1
  -8  -8   8 1255.72   30.03   1
   8  -8   8 1237.77   31.19   1
  -8  -8  -8 1206.24   23.52   1
   8   8  -8 1268.83   22.54   1
  -8   8  -8 1334.03   30.54   1
  -8  -8  -8 1279.40   35.76   1
   8   8   8 1260.51   26.93   1
   8  -8  -8 1302.06   31.85   1
   8   8  -8 1274.55   22.95   1
  -8  -8   8 1285.43   31.00   1
   8   8   8 1284.17   25.70   1
   8  -8   8 1275.35   40.98   1
  -9   0  -1  673.27   13.49   1
  -9   0  -1  682.34   20.28   1
  -9   0   1  641.30   21.02   1
  -9   0   1  677.18   12.97   1
   0   1   9  673.29   17.37   1
  -1  -9   0  680.97   17.37   1
  -9   0  -1  669.11   18.26   1
   1   9   0  693.28   16.02   1
  -9   0   1  690.57   18.49   1
   0   1   9  653.38   18.11   1
  -1   9   0  702.76   17.04   1
   0   1   9  630.06   16.74   1
   1  -9   0  651.52   18.18   1
   1  -9   0  657.15   27.08   1
  -1  -9   0  700.11   19.09   1
  -1   9   0  707.73   15.38   1
   1   9   0  708.93   16.71   1
  -9   0  -1  643.03   11.37   1
   9   0  -1  643.61   13.23   1
   9   0   1  663.39   14.69   1
   0  -1   9  674.37   16.36   1
   0  -1   9  689.66   20.43   1
  -1  -9   0  655.74   27.19   1
   1  -9   0  712.60   18.06   1
   0  -1   9  698.21   20.89   1
   0  -1  -9  696.85   15.08   1
  -9   0   1  726.80   14.57   1
   0   1  -9  667.09   12.50   1
   9   0   3  695.68   16.75   1
   9   0  -3  744.15   13.06   1
  -3   9   0  758.60   18.43   1
  -9   0  -3  757.64   19.40   1
  -3  -9   0  766.62   21.38   1
   0  -3   9  766.17   22.15   1
  -9   0  -3  778.37   12.73   1
  -9   0  -3  786.56   14.11   1
  -9   0   3  762.49   19.72   1
   0   3   9  782.29   19.84   1
   0   3  -9  783.97   12.71   1
   0   3   9  772.29   20.25   1
   0   3  -9  784.90   10.63   1
   3   9   0  791.93   17.42   1
   0   3   9  809.57   17.71   1
   3   9   0  788.71   18.58   1
   3   9   0  763.93   14.54   1
   0   3  -9  704.22   10.88   1
  -3   9   0  760.39   15.47   1
  -3  -9   0  756.32   28.09   1
  -9   0   3  772.50   15.35   1
   0   3   9  750.64   22.55   1
   0  -3  -9  739.10   17.80   1
  -9   0  -3  809.01   21.50   1
   3  -9   0  785.48   18.16   1
   3  -9   0  747.12   28.00   1
  -9   0   3  816.80   25.46   1
   0  -3   9  809.53   23.80   1
   3  -9   0  785.45   20.93   1
  -9   0   3  756.83   15.73   1
   0  -5   9 3608.11   53.63   1
   5  -9   0 3918.36   61.53   1
   5  -9   0 3872.65   39.26   1
   5   9   0 4364.12   46.49   1
  -5   9   0 3828.75   34.12   1
   0   5   9 3815.16   33.42   1
  -9   0  -5 3854.02   43.68   1
  -9   0  -5 3766.99   29.52   1
  -5  -9   0 3852.73   59.65   1
   9   0  -5 3943.14   28.53   1
   0   5  -9 4058.59   17.06   1
  -9   0   5 3957.44   38.50   1
   5  -9   0 3940.46   49.88   1
  -5  -9   0 3937.04   52.67   1
  -9   0   5 3976.39   44.72   1
  -5   9   0 3813.04   43.27   1
   0  -5   9 3946.59   50.64   1
  -9   0   5 4063.12   36.10   1
  -9   0  -5 3833.75   46.37   1
   0   5   9 3734.75   45.74   1
   5   9   0 3900.95   36.64   1
   0   5  -9 3904.27   29.85   1
   0   5   9 3963.88   53.71   1
   9   0   5 3898.68   44.41   1
   0   5   9 3844.23   48.97   1
   5   9   0 3794.55   34.75   1
   0  -5  -9 3944.69   45.01   1
  -9   0   5 3941.22   57.84   1
  -7  -9   0 4137.95   59.03   1
  -7  -9   0 4070.90   58.20   1
  -9   0   7 3951.03   40.56   1
  -9   0   7 4013.19   60.57   1
   7  -9   0 4010.40   53.93   1
  -9   0  -7 4015.60   47.87   1
  -9   0  -7 3929.64   32.20   1
   0   7   9 4068.95   56.70   1
  -9   0  -7 3905.86   44.77   1
   9   0  -7 4059.17   27.69   1
   0  -7   9 3934.65   59.44   1
   0  -7  -9 3853.78   49.25   1
   9   0   7 4073.94   55.45   1
   0  -7   9 4052.25   52.09   1
   0  -7   9 3979.88   61.33   1
   7  -9   0 3972.29   60.21   1
   7   9   0 4063.83   28.96   1
   0   7  -9 3954.87   32.56   1
   0   7   9 3984.81   54.74   1
   7  -9   0 3966.06   39.62   1
  -7   9   0 4076.34   47.04   1
   0   7   9 4036.67   50.14   1
   9   0   7 4061.78   51.47   1
  -9   0   7 4142.92   46.20   1
  -7   9   0 3953.42   34.58   1
   0   7   9 4122.98   30.82   1
  -9   0   7 4222.69   38.01   1
   7   9   0 3951.28   38.62   1
   7   9   0 3930.29   45.38   1
  -7   9   0 4140.96   58.35   1
  -9  -1   0  100.42    8.09   1
  -9   1   0   84.77    6.33   1
  -1   0   9   86.01    6.09   1
  -9   1   0   89.15    4.84   1
  -1   0   9   86.56    6.74   1
   1   0  -9   93.61    5.06   1
  -1   0  -9   87.52    4.88   1
   0  -9  -1   89.62    6.83   1
   1   0   9   94.89    6.31   1
  -9  -1   0   96.24    7.50   1
   0  -9   1  103.96    7.18   1
   0   9  -1   93.85    5.70   1
   9   1   0   81.14    4.81   1
   1   0   9   83.90    7.31   1
   0  -9  -1   99.81    6.53   1
   0  -9  -1   96.59   10.86   1
  -9   1   0   90.15    8.10   1
  -9  -1   0   93.82    5.42   1
   0   9   1   89.50    6.06   1
   0  -9   1   89.75   10.53   1
  -9  -1   0   90.29    4.12   1
   0   9  -1   82.17    5.56   1
   0   9   1   93.10    6.90   1
   0  -9   1   82.00    6.90   1
   9  -1   0   99.21    5.69   1
  -9   1   0  111.00    5.50   1
   1   0   9   94.95    8.37   1
   1   2   9 2643.11   35.23   1
  -9   1   2 2544.17   29.00   1
   1   2  -9 2781.35   22.98   1
  -9  -1  -2 2691.83   37.85   1
  -2  -9   1 2635.43   34.92   1
   1  -2  -9 2684.19   31.04   1
  -2   9   1 2741.67   36.56   1
   2  -9  -1 2682.06   53.33   1
  -1  -2   9 2824.58   32.53   1
  -1  -2  -9 2647.82   31.33   1
  -1   2  -9 2760.09   21.23   1
   2  -9  -1 2601.21   34.80   1
  -1   2   9 2675.73   35.99   1
   2  -9   1 2733.67   40.09   1
  -2   9   1 2725.75   30.95   1
   2   9   1 2781.32   35.24   1
   2   9  -1 2794.34   30.63   1
   2  -9   1 2605.98   53.88   1
  -1   2   9 2692.32   37.12   1
   1   2   9 2696.53   33.50   1
   9  -1   2 2711.36   32.72   1
  -1   2   9 2735.69   32.16   1
   2  -9  -1 2686.57   34.87   1
  -1  -2   9 2678.15   40.58   1
   1  -2   9 2671.81   41.72   1
   9   1  -2 2656.27   25.83   1
  -9  -1  -2 2648.57   27.14   1
   1   2   9 2692.97   42.97   1
  -9  -1   2 2694.60   37.80   1
   9  -1   2 2649.94   29.88   1
  -9   1   2 2766.02   28.03   1
  -2  -9  -1 2615.40   53.04   1
  -1  -2   9 2779.65   40.38   1
  -9   1   2 2695.12   45.37   1
  -9  -1   2 2688.38   43.40   1
   9   1   2 2617.05   29.59   1
   1  -2   9 2737.17   43.84   1
  -9  -1   2 2694.74   29.03   1
   2  -9   1 2739.08   33.49   1
   2   9  -1 2649.56   31.16   1
  -2  -9  -1 2678.51   39.02   1
  -9  -1  -2 2643.01   38.54   1
  -9   1   2 2637.09   35.26   1
  -9   1  -2 2776.16   35.32   1
  -2   9  -1 2693.09   32.20   1
  -2  -9   1 2743.01   38.24   1
  -9  -1   2 2592.62   25.18   1
   9  -1  -2 2661.73   25.82   1
  -9  -1  -2 2712.96   21.74   1
  -2   9  -1 2708.50   29.09   1
  -1   2  -9 2603.39   23.34   1
   2   9   1 2722.83   26.16   1
  -9   1  -2 2814.25   25.28   1
  -9   1  -2 2604.69   39.69   1
  -2  -9   1 2665.47   54.24   1
   9  -1   4   45.12    4.18   1
   1   4  -9   98.06    3.63   1
   1   4  -9   45.81    3.22   1
  -9   1  -4   41.40    3.27   1
   1  -4   9   41.03    6.47   1
  -9  -1  -4   47.73    5.56   1
  -1   4   9   43.99    5.67   1
   4   9  -1   40.76    3.85   1
   4  -9   1   40.04    4.17   1
  -1  -4   9   49.75    6.34   1
  -4   9   1   57.22    5.46   1
  -4  -9   1   49.27    5.83   1
   4  -9  -1   45.09    6.90   1
  -9  -1   4   87.05    5.59   1
  -4  -9  -1   49.06    6.03   1
   4  -9   1   40.30    7.23   1
   4   9   1   42.81    3.67   1
   9   1  -4   43.40    3.16   1
   4   9   1   39.20    4.40   1
  -9  -1   4   42.99    5.29   1
  -9   1  -4   53.60    5.86   1
   9  -1   4   33.93    4.34   1
  -1   4   9   39.43    3.36   1
   1   4   9   81.22    6.94   1
  -4   9   1   46.42    3.98   1
   1   4   9   42.99    4.89   1
  -9  -1  -4   40.74    4.87   1
  -1   4  -9   42.49    3.22   1
  -1  -4   9   59.48    6.36   1
   1   4   9   47.74    6.37   1
   9  -1  -4   42.65    3.12   1
   4  -9   1   68.35    6.94   1
  -9   1   4   57.74    7.47   1
  -9   1   4   35.25    4.15   1
  -4  -9   1   42.54    6.84   1
  -4   9  -1   51.05    4.83   1
   4  -9  -1   44.51    4.99   1
  -1   4   9   47.98    5.83   1
   4   9  -1   56.93    4.39   1
   4   9   1   46.31    4.56   1
   1  -4   9   52.81    6.21   1
   4  -9  -1   60.45    5.34   1
  -9   1  -4   46.22    4.72   1
  -9  -1  -4   43.97    3.01   1
  -4   9  -1   48.58    3.92   1
  -1  -4  -9   76.12    6.01   1
  -9   1   4   46.20    4.06   1
   4   9  -1   38.53    4.57   1
  -9  -1   4   54.92    4.04   1
   9   1   4   53.05    4.99   1
   1  -4  -9   45.40    4.71   1
  -9  -1   4   46.34    6.71   1
  -4  -9  -1   43.84    6.83   1
  -9   1   4   45.94    5.06   1
   1   4   9   39.57    4.03   1
  -1   4   9   56.82    6.05   1
   1  -6  -9 9884.91   74.90   1
   6   9   1 9593.80   57.52   1
  -6   9  -1 9632.10   83.87   1
  -1   6  -9 9622.97   50.22   1
  -6  -9   1 9707.53   92.32   1
  -1   6   9 9862.32   84.69   1
  -9   1   6 9761.70   94.58   1
   6  -9   110001.50   98.73   1
  -9  -1  -6 9327.32   46.68   1
   9   1  -6 9881.39   45.85   1
  -9   1  -6 9772.73   65.94   1
   6  -9  -1 9768.20   93.78   1
  -9   1  -6 9955.28   74.92   1
  -1  -6  -9 9703.72   75.13   1
   1  -6   9 9678.23   82.08   1
  -1  -6   9 9874.54   89.87   1
  -9   1   6 9778.96   68.42   1
  -6  -9  -1 9994.04   88.85   1
   1   6   9 9680.88   86.91   1
   6  -9   1 9707.08   84.95   1
  -9  -1   6 9725.48   71.35   1
  -6  -9  -1 9790.19   91.59   1
   6   9  -1 9630.29   57.89   1
   1   6   9 9860.35   52.83   1
   6  -9  -1 9607.71   75.95   1
   9  -1  -6 9971.31   43.15   1
  -6   9   1 9983.97   87.11   1
   1  -6   910049.40   94.54   1
  -9  -1  -6 9724.18   73.53   1
  -1   6   9 9986.74   79.99   1
   6  -9   1 9740.18   59.82   1
   6  -9  -1 9823.44   63.91   1
   6   9  -110133.60   51.09   1
   9  -1   610058.40   80.80   1
  -9  -1   6 9809.04   91.46   1
  -9  -1   6 9822.04   55.42   1
   9  -1   6 9771.29   81.10   1
   6   9   1 9977.62   72.02   1
   9   1   6 9774.10   71.70   1
   1   6  -9 9744.36   47.61   1
  -1  -6   9 9500.23   36.87   1
   1   6   9 9917.70   80.99   1
  -9   1  -6 9855.90   51.14   1
  -9  -1   610007.30   59.10   1
   6   9   110201.10   56.99   1
  -6   9  -1 9723.41   68.50   1
  -1   6   9 9773.34   83.33   1
   1   6   9 9484.42   71.54   1
  -9  -1  -6 9512.73   73.15   1
  -1   6   9 9786.03   45.87   1
  -9   1   610674.80   57.58   1
  -6   9   1 9573.36   54.73   1
   9   1   6 9797.89   83.20   1
  -9   1   610009.80   70.64   1
  -6  -9   110262.60   88.39   1
  -1  -6   9 9780.20   78.62   1
  -9  -1   8 4192.70   39.23   1
  -1  -8   9 4063.24   52.12   1
   1   8   9 3907.38   55.78   1
  -9  -1  -8 4101.90   33.81   1
   9   1   8 3915.40   52.45   1
   8   9  -1 4006.74   40.44   1
  -1   8   9 4062.80   27.18   1
  -1  -8   9 4144.45   64.91   1
   8   9  -1 4033.94   46.08   1
   9  -1   8 4073.19   57.59   1
  -8   9   1 4062.10   60.95   1
  -1   8   9 4031.24   56.67   1
   8   9   1 3984.72   49.09   1
   1   8  -9 3942.76   33.09   1
  -9  -1   8 3979.82   38.55   1
  -9   1  -8 3965.74   42.26   1
   1   8   9 4063.38   32.56   1
   1   8   9 4092.15   58.91   1
  -9   1   8 4011.18   45.72   1
  -9  -1   8 4120.37   46.90   1
   1  -8  -9 3804.31   50.78   1
  -8  -9  -1 4074.91   61.60   1
  -8   9   1 4023.77   50.20   1
   8  -9   1 4019.33   39.05   1
   9   1  -8 4015.46   29.10   1
   9  -1  -8 4108.01   26.32   1
  -9   1   8 4253.97   37.50   1
  -9   1  -8 3918.26   34.55   1
  -1  -8   9 4179.62   62.55   1
   1  -8   9 3948.96   53.38   1
  -9  -1   8 4116.94   61.13   1
   9   1   8 4019.52   58.53   1
  -9  -1  -8 3999.79   48.43   1
  -1  -8   9 4136.55   28.35   1
  -9   1  -8 3964.84   48.64   1
  -8   9  -1 4121.43   60.56   1
   1  -8   9 4119.56   69.82   1
  -1   8   9 3990.86   52.86   1
  -1   8   9 3873.37   57.03   1
   8  -9   1 3707.72   38.51   1
   9  -1   8 4019.93   56.97   1
   8  -9   1 3929.77   57.79   1
   8  -9  -1 3954.51   59.83   1
   8   9   1 3952.18   27.37   1
   1  -8   9 4002.41   62.94   1
  -8  -9   1 4147.15   61.17   1
  -1   8  -9 4041.50   35.50   1
  -1  -8  -9 4030.80   53.49   1
   8   9   1 3999.48   40.20   1
   8  -9  -1 3963.28   41.30   1
  -8  -9   1 3921.20   56.63   1
   8  -9  -1 4043.94   53.96   1
   8  -9   1 3973.64   61.17   1
  -8  -9  -1 4127.88   56.68   1
  -8   9  -1 4016.82   46.47   1
  -9   1   8 3989.54   62.04   1
   1   8   9 3940.08   48.48   1
  -9  -1  -8 4085.79   48.71   1
  -1   9  -2 5134.37   39.98   1
  -2   1  -9 4784.06   32.53   1
   1  -9  -2 4812.89   71.36   1
   2  -1   9 4855.05   57.61   1
   1  -9   2 4873.65   75.21   1
   9  -2  -1 4831.32   38.91   1
  -1  -9   2 4728.80   73.91   1
  -9  -2  -1 4901.84   53.21   1
   1  -9   2 4887.33   44.85   1
   2   1   9 4789.14   45.86   1
   1   9  -2 4990.17   38.84   1
  -9   2   1 4756.96   38.83   1
   1   9   2 4763.58   32.83   1
  -2   1   9 4831.94   50.39   1
  -1   9   2 4853.87   51.14   1
  -2  -1   9 4852.16   43.09   1
   1  -9  -2 4998.12   50.14   1
   9  -2   1 4788.52   41.83   1
   2   1  -9 4735.74   33.00   1
  -9   2   1 4933.29   60.30   1
   2  -1  -9 4898.32   38.52   1
  -9  -2   1 4770.63   28.37   1
   1  -9   2 4954.79   55.60   1
   9  -2   1 4687.67   43.03   1
  -1   9  -2 4966.02   40.56   1
  -9  -2  -1 4737.68   52.12   1
  -9   2  -1 4778.88   56.41   1
  -9  -2   1 4922.12   40.26   1
  -9  -2   1 4742.01   52.21   1
  -2  -1   9 4845.18   47.95   1
  -9  -2  -1 4901.06   26.70   1
  -9   2  -1 4945.27   45.25   1
   2   1   9 4782.84   51.60   1
  -1  -9  -2 4831.03   51.57   1
   1   9  -2 5029.45   40.71   1
   9   2  -1 4774.00   35.97   1
  -1  -9   2 4860.44   53.25   1
  -2   1  -9 4959.44   31.87   1
  -2  -1  -9 4911.61   39.79   1
   2   1   9 4843.00   57.85   1
   1  -9  -2 4673.47   41.20   1
  -9   2   1 4917.48   45.83   1
   9   2   1 5037.28   39.20   1
  -2   1   9 4816.40   46.75   1
  -9  -2   1 4646.08   54.52   1
  -1  -9   2 4976.32   48.72   1
   1   9   2 5113.68   47.41   1
  -9   2  -1 4600.83   34.88   1
  -9  -2  -1 4734.03   38.45   1
  -2   1   9 4862.48   41.03   1
   1   9   2 4946.21   50.22   1
  -1  -9  -2 4776.76   71.72   1
   9  -2  -1 4876.08   41.86   1
   2  -1   9 4897.65   57.74   1
   3   9   2 3480.32   40.80   1
   3  -9  -2 3534.09   59.56   1
   2  -3   9 3591.61   49.78   1
  -9  -2   3 3552.26   25.68   1
  -2  -3   9 3390.06   44.50   1
   3   9  -2 3689.15   32.27   1
  -9  -2  -3 3546.12   45.59   1
  -2   3   9 3535.88   27.55   1
   3  -9  -2 3453.45   38.08   1
  -9   2  -3 3541.33   30.02   1
   9  -2   3 3268.47   40.50   1
   2   3  -9 3534.32   24.64   1
  -9  -2  -3 3616.15   44.22   1
  -9   2   3 3669.48   56.16   1
   3  -9  -2 3473.53   40.61   1
   9   2   3 3442.20   35.82   1
  -3   9   2 3519.53   44.57   1
  -9   2  -3 3323.23   45.08   1
   2   3   9 3438.56   41.58   1
  -9  -2  -3 3485.31   31.56   1
   2  -3  -9 3519.70   37.48   1
   2   3  -9 3555.53   25.79   1
   2   3   9 3505.13   39.08   1
   2   3   9 3384.23   37.43   1
  -3  -9   2 3417.91   59.93   1
  -2  -3   9 3613.44   46.54   1
  -9  -2   3 3723.58   45.65   1
  -2   3   9 3509.56   47.02   1
  -2  -3  -9 3329.50   37.90   1
   3  -9   2 3557.44   36.24   1
   3   9   2 3497.23   41.16   1
   2  -3  -9 3289.30   16.28   1
  -3   9  -2 3599.27   36.71   1
   9  -2  -3 3547.13   29.93   1
   2  -3   9 3550.83   53.65   1
  -2   3   9 3642.33   44.62   1
   9  -2   3 3670.92   37.39   1
  -9   2   3 3373.29   38.07   1
   3   9   2 3451.69   30.11   1
  -3  -9  -2 3544.79   47.46   1
   3  -9   2 3595.21   49.02   1
  -2   3  -9 3439.79   27.99   1
  -3  -9   2 3617.00   44.92   1
  -9  -2   3 3397.74   50.24   1
   2   3   9 3534.92   50.95   1
  -9  -2  -3 3596.07   24.48   1
  -9   2   3 3458.30   39.47   1
   3  -9   2 3505.38   38.06   1
  -9   2  -3 3524.72   37.78   1
   9  -2  -3 3599.20   36.33   1
   3   9  -2 3490.37   35.75   1
  -9  -2   3 3500.24   34.96   1
   3  -9   2 3576.50   63.86   1
   9   2  -3 3629.31   29.67   1
  -3   9   2 3748.49   38.21   1
  -3  -9  -2 3511.70   59.35   1
  -5   9  -214685.50   78.91   1
   9  -2   514555.40   96.34   1
  -9  -2  -515481.60   55.12   1
   5  -9   214232.60   77.24   1
   5   9  -214266.00   77.68   1
   5  -9   214764.50  124.54   1
   2   5   914022.80   82.43   1
  -2   5  -914987.00   62.36   1
  -5   9   214771.20   94.40   1
  -2  -5   914366.60   93.28   1
  -9  -2  -514972.50   89.93   1
  -9   2  -514746.30   63.51   1
   2  -5   914569.20  114.75   1
  -9  -2   514475.10  108.29   1
   2   5   915175.90  108.18   1
  -9   2   514505.00  114.36   1
   5   9   214284.00   67.24   1
   9   2   514926.00   82.19   1
  -5  -9   213454.60   96.13   1
   5   9  -215820.10   72.06   1
   5  -9  -214685.40   81.66   1
  -2   5   914354.00   97.86   1
  -9   2  -514763.50   76.26   1
  -9  -2  -514830.10   94.43   1
  -9  -2   514915.10   91.41   1
  -9   2  -514135.80   91.76   1
   9  -2  -515430.70   55.80   1
   2   5  -915200.80   55.32   1
   5  -9   214897.20   73.00   1
  -9  -2   514733.40   56.07   1
  -5  -9  -215114.10  105.12   1
  -5   9   214472.60  101.45   1
   5  -9   214235.30  103.78   1
  -2  -5   914724.20   54.80   1
  -2  -5   914882.60  103.72   1
  -5  -9   214211.30  115.50   1
  -5  -9  -214689.30  113.10   1
   9  -2   514174.00   77.25   1
   5   9   215408.10   79.86   1
   2   5   914853.10   71.19   1
   2  -5  -914475.50   85.26   1
   5   9   214581.70   88.00   1
  -9   2   514338.00   85.34   1
   9   2   514438.70   97.19   1
   5  -9  -214697.50  115.08   1
   9  -2  -515036.20   75.52   1
  -2   5   914732.50   99.63   1
   9   2  -515459.20   60.39   1
  -9   2   515254.60   85.10   1
   5  -9  -214941.70   85.40   1
  -9  -2   514493.00   73.43   1
   5   9  -215250.90   64.43   1
   2   5   914517.70   92.60   1
  -2   5   914509.80   98.70   1
   2  -5   915157.80  103.01   1
  -2  -5  -914919.30   89.62   1
  -9  -2  -7 1433.83   30.14   1
  -7  -9   2 1651.68   37.01   1
  -9   2  -7 1615.17   22.18   1
   7  -9  -2 1629.73   31.04   1
   7  -9   2 1515.53   25.55   1
   2  -7   9 1593.51   42.02   1
   7  -9  -2 1604.33   26.77   1
   7   9   2 1570.86   30.82   1
   7   9   2 1656.55   22.44   1
  -2  -7   9 1638.20   37.12   1
   2   7   9 1603.04   22.32   1
  -9  -2  -7 1604.71   19.88   1
  -7   9  -2 1654.32   28.18   1
   7   9  -2 1537.19   24.29   1
   7   9  -2 1698.31   15.06   1
  -7   9   2 1626.70   32.81   1
   7  -9   2 1634.84   24.11   1
  -2  -7   9 1698.99   37.06   1
   9  -2  -7 1645.07   25.60   1
  -7  -9  -2 1636.99   37.99   1
  -2   7  -9 1592.54   22.13   1
  -7  -9  -2 1703.88   36.49   1
   7  -9  -2 1564.36   36.93   1
   9  -2   7 1653.56   34.87   1
  -2  -7   9 1659.15   32.37   1
   2   7   9 1612.75   36.59   1
   2   7  -9 1616.62   19.60   1
   2  -7   9 1578.78   33.93   1
   7  -9   2 1582.51   37.07   1
   2  -7   9 1650.34   40.56   1
  -9   2  -7 1619.10   30.86   1
  -2   7   9 1654.86   34.98   1
  -7   9   2 1639.44   37.81   1
  -7  -9   2 1550.45   36.72   1
   2  -7  -9 1552.75   31.08   1
  -2   7   9 1633.21   34.90   1
  -9   2   7 1634.72   30.76   1
   2   7   9 1642.59   33.87   1
   9  -2   7 1649.80   36.03   1
  -2  -7   9 1629.69   19.62   1
   7  -9   2 1638.13   40.56   1
   2   7   9 1564.78   28.91   1
   7   9   2 1551.06   24.08   1
   9   2  -7 1594.03   19.41   1
  -9   2   7 1670.03   40.08   1
  -9  -2   7 1581.19   21.19   1
  -2  -7  -9 1614.39   32.92   1
   9  -2  -7 1604.73   16.62   1
  -9  -2   7 1639.57   37.44   1
  -9  -2   7 1550.45   29.22   1
  -2   7   9 1543.41   35.19   1
  -7   9  -2 1600.28   35.77   1
   9   2   7 1619.34   30.03   1
  -9   2  -7 1597.13   24.87   1
  -9  -2   7 1615.60   24.95   1
   9  -2   7 1548.99   27.31   1
  -9  -2  -7 1616.80   30.22   1
   9   2   7 1620.36   35.89   1
  -3   0   9  931.02   22.60   1
  -9  -3   0  910.29   10.79   1
   0   9   3  942.68   23.47   1
  -9  -3   0  912.48   17.92   1
  -3   0   9  916.55   19.58   1
   3   0  -9  985.21   16.31   1
   0  -9   3  968.70   25.39   1
  -9  -3   0  985.67   10.58   1
   0  -9   3  981.08   21.05   1
   0  -9   3  976.29   20.29   1
   3   0   9  963.81   26.39   1
   0   9  -3  968.46   16.82   1
  -3   0  -9 1000.59   19.19   1
  -9  -3   0  890.82   23.55   1
  -3   0   9  938.89   18.03   1
  -9   3   0  937.95   26.32   1
  -9  -3   0  949.73   23.61   1
   0  -9   3  942.88   33.45   1
   9  -3   0  969.33   20.10   1
   9   3   0  982.45   17.12   1
   0  -9  -3  987.95   32.53   1
  -9   3   0  980.18   17.96   1
  -9   3   0  962.04   19.64   1
   0   9   3  970.21   13.90   1
  -3   0  -9 1003.34   16.76   1
   9  -3   0  919.52   19.62   1
   0   9   3  962.44   20.90   1
   0  -9  -3  994.78   23.62   1
   3   0   9  952.94   24.96   1
   3  -2   9 3750.98   54.22   1
  -2   9   3 3909.23   40.68   1
   2  -9   3 3803.28   41.03   1
   9  -3  -2 3806.07   38.94   1
   9   3  -2 3863.26   32.38   1
  -3   2   9 3857.21   49.12   1
  -2   9   3 3567.96   46.80   1
  -3   2   9 3897.42   44.26   1
   2  -9  -3 3728.25   34.29   1
   2   9   3 3804.53   30.02   1
  -9  -3  -2 3784.92   22.61   1
  -3  -2   9 3762.63   42.56   1
   2  -9   3 3900.96   68.34   1
  -3   2  -9 3892.63   30.19   1
   9  -3   2 3846.69   40.30   1
  -2  -9  -3 3810.45   48.43   1
   2   9  -3 3886.30   31.97   1
  -9  -3  -2 3804.32   35.37   1
   3  -2   9 3572.15   19.62   1
   2  -9  -3 3680.08   43.44   1
  -3  -2  -9 3933.31   39.93   1
  -2   9  -3 4005.48   36.43   1
   9  -3   2 3791.11   44.18   1
   2  -9   3 3909.09   52.75   1
  -9  -3   2 3677.80   37.29   1
  -3   2   9 3919.90   26.75   1
  -3   2  -9 3745.34   23.62   1
  -9   3   2 3562.64   38.47   1
  -9   3   2 3600.07   39.05   1
  -9   3  -2 3771.15   50.19   1
   2   9  -3 3979.84   36.85   1
  -3  -2   9 3932.10   37.09   1
  -9   3   2 3837.84   56.77   1
   2  -9   3 3796.77   37.36   1
   3   2  -9 3850.09   28.53   1
  -9  -3  -2 3417.09   46.47   1
  -2  -9  -3 3771.61   62.88   1
   3  -2   9 3910.86   52.87   1
  -9  -3  -2 3850.60   45.78   1
  -2  -9   3 3934.16   49.24   1
  -3   2  -9 3782.12   35.51   1
   9  -3  -2 3859.52   35.37   1
   3   2   9 3665.92   41.67   1
  -9  -3   2 3982.24   49.07   1
  -9   3  -2 3661.79   32.46   1
  -9  -3   2 3875.28   18.56   1
   3   2   9 3940.70   54.06   1
   3  -2  -9 3790.21   36.24   1
  -2  -9   3 3729.36   64.65   1
  -2  -9   3 3883.04   43.89   1
   3  -2  -9 3542.45   22.70   1
   9   3   2 3779.79   35.56   1
   2   9   3 3779.28   43.01   1
  -9   3  -2 4097.00   39.36   1
  -3  -2  -9 3895.05   39.29   1
   3   2   9 4037.27   45.32   1
   2  -9  -3 3802.64   62.52   1
   2   9   3 3927.69   46.38   1
  -9  -3  -4  189.69    5.68   1
   4   9  -3  195.55    6.90   1
  -4  -9   3  189.05   11.11   1
   9   3  -4  181.14    3.88   1
  -4   9   3  259.64   13.40   1
  -3   4   9  204.44   11.45   1
   4  -9  -3  193.80    9.78   1
  -3  -4  -9  195.16    9.48   1
  -9  -3   4  201.76    4.64   1
   4  -9   3  182.29    8.05   1
  -9  -3  -4  192.46   10.16   1
   3   4   9  202.85    9.20   1
  -9   3   4  168.63   12.64   1
  -3  -4   9  182.54   10.66   1
   4  -9  -3  198.23    8.78   1
  -9  -3  -4  199.33   11.55   1
   4   9   3  173.98    9.89   1
   9  -3  -4  193.37    7.09   1
   9  -3  -4  195.27    8.96   1
   3  -4  -9  183.10    9.02   1
  -9  -3   4  199.06    8.98   1
   3   4   9  200.66   12.82   1
  -3  -4   9  191.15    7.07   1
  -4   9   3  176.55   10.85   1
  -4  -9   3  170.13   13.22   1
   3   4   9  185.45   10.33   1
  -4   9  -3  199.04    8.73   1
  -3   4  -9  207.07    7.40   1
  -9  -3   4  202.96   11.33   1
  -9   3   4  226.25   10.31   1
  -9   3  -4  221.43   11.82   1
   4  -9  -3  212.38   14.37   1
   4  -9   3  195.04   12.40   1
   4   9   3  195.28   10.01   1
   9  -3   4  186.36    9.43   1
  -4  -9  -3  237.38   13.13   1
  -9  -3  -4  207.24    7.95   1
   9   3  -4  199.59    7.33   1
   3  -4   9  188.35   13.37   1
  -9   3   4  193.68   10.25   1
   3   4  -9  191.28    5.94   1
  -9   3  -4  190.66    7.46   1
  -3  -4  -9  186.00    9.79   1
   4   9  -3  198.25    8.10   1
   9   3   4  228.67    9.48   1
  -3   4   9  187.96   11.69   1
  -4  -9  -3  188.90   13.49   1
   4   9  -3  206.37    8.78   1
   9  -3   4  173.64   10.91   1
   4  -9   3  197.91   15.23   1
   4  -9   3  179.15    9.07   1
  -3  -4   9  196.72   10.63   1
  -4   9   3  195.27    9.27   1
   3  -4   9  292.18   14.60   1
  -9   3  -4  188.39    8.29   1
   4   9   3  187.70    7.35   1
   6  -9  -3   95.76    6.69   1
  -3  -6   9  101.44    5.64   1
  -9   3   6  109.30   10.62   1
  -9   3   6   97.18    7.94   1
   3   6   9  109.27    8.49   1
   3   6   9   93.60    5.89   1
   6   9   3  110.01    8.33   1
  -9  -3   6  105.42    9.49   1
   6   9   3   99.60    6.40   1
  -9  -3   6  126.22    7.40   1
   3  -6  -9  103.31    7.85   1
   9   3  -6   95.30    5.07   1
   9  -3   6   84.38    7.00   1
   3  -6   9   96.93    8.80   1
   9  -3  -6  117.07    7.17   1
  -9  -3  -6  105.10    7.80   1
  -6   9  -3   93.42    6.47   1
   3   6  -9   95.88    4.49   1
  -9   3  -6  104.58    6.09   1
   6  -9  -3  106.58    7.28   1
  -3  -6   9   92.40    7.95   1
  -6   9   3  115.76   10.07   1
  -3   6   9  112.83    9.22   1
  -9   3  -6   94.07    5.46   1
  -3  -6   9   82.39    7.87   1
   6  -9   3   68.38    9.23   1
   9  -3   6  102.59    9.04   1
  -6  -9   3  103.68    9.25   1
   6   9   3  104.82    6.12   1
   6   9  -3   90.72    6.43   1
  -3  -6  -9  241.52   12.37   1
  -6  -9  -3  106.71    9.65   1
  -6  -9   3   96.19    9.86   1
  -3   6   9   93.30    8.76   1
   9  -3   6  103.11    8.47   1
   6  -9   3   99.14    7.16   1
   9  -3  -6  106.57    4.79   1
  -9  -3  -6   95.33    4.61   1
  -6   9   3   80.54    7.74   1
  -9  -3  -6   93.92    8.34   1
  -3  -6   9  117.06    8.57   1
   6  -9  -3   89.11    9.17   1
   3   6   9  114.56   10.48   1
   9   3   6  107.33    7.39   1
  -9  -3   6   98.40    7.72   1
   6   9  -3  102.20    4.78   1
   3  -6   9   98.38   10.35   1
   6  -9   3  106.30   10.07   1
  -9  -3   6   97.88    4.32   1
  -6  -9  -3  113.87   10.03   1
   6  -9   3  121.58    6.50   1
  -9   3  -6  166.27   10.20   1
   6   9  -3   95.65    5.92   1
  -3   6   9   98.02    8.85   1
   9   3   6   97.16    8.87   1
   9  -3  -6   99.20    6.23   1
  -9  -3   8 3300.24   37.50   1
  -3  -8   9 3333.53   53.21   1
   9  -3  -8 3271.37   23.08   1
   8   9   3 3278.69   36.90   1
   8   9   3 3338.26   32.10   1
   8  -9   3 3193.38   39.74   1
  -8  -9   3 3277.53   52.59   1
   3   8  -9 3327.01   28.73   1
  -8   9   3 3318.38   56.55   1
   3  -8   9 3259.13   65.51   1
   8   9   3 3330.42   48.01   1
  -8   9  -3 3302.96   40.38   1
  -8  -9  -3 3392.74   49.29   1
   8  -9   3 3329.54   33.60   1
  -9   3  -8 3321.39   32.55   1
  -3   8  -9 3289.98   33.99   1
   8  -9  -3 3276.64   40.06   1
  -3  -8   9 3494.43   55.46   1
   8  -9  -3 3294.04   53.43   1
   9  -3   8 3196.90   44.26   1
  -3  -8  -9 3228.41   49.68   1
  -8  -9   3 3306.71   53.96   1
  -3   8   9 3331.45   52.03   1
   3   8   9 3325.41   54.76   1
  -3   8   9 3377.80   50.43   1
   3  -8   9 3354.76   60.61   1
  -9  -3  -8 3345.57   29.77   1
  -3  -8   9 3411.54   34.44   1
   8  -9  -3 3318.01   43.51   1
  -9   3   8 3331.58   58.83   1
   9   3   8 3252.03   44.58   1
  -9  -3  -8 3398.51   44.73   1
   9  -3   8 3278.08   51.38   1
   9  -3   8 3343.09   56.78   1
  -9  -3  -8 3269.46   48.23   1
  -9   3   8 3348.85   47.70   1
   3   8   9 3378.43   33.80   1
  -9  -3   8 3387.88   30.13   1
   3   8   9 3323.82   49.39   1
   9   3  -8 3380.97   30.04   1
  -9  -3   8 3334.14   43.44   1
  -3   8   9 2688.59   49.45   1
  -9   3  -8 3325.73   33.77   1
   9  -3  -8 3189.38   37.27   1
  -8   9   3 3269.02   49.72   1
   9  -3  -8 3308.94   38.71   1
   3  -8  -9 3400.03   47.58   1
   8  -9   3 3155.29   55.93   1
  -8  -9  -3 3344.97   41.11   1
   3  -8   9 3230.81   49.92   1
  -9  -3   8 3341.72   52.84   1
  -8   9  -3 3324.64   52.69   1
   9   3   8 3293.60   54.78   1
  -9   3  -8 3328.49   45.56   1
   8  -9   3 3296.31   58.38   1
   8   9  -3 3156.98   36.14   1
  -3  -8   9 3422.79   47.25   1
  -4   1   9  877.55   12.54   1
  -9   4  -1  868.00   25.29   1
  -4  -1   9  876.13   18.31   1
   1  -9  -4  822.64   29.58   1
  -1   9  -4  844.87   15.88   1
  -9  -4  -1  832.50   21.68   1
   9   4  -1  835.98   15.93   1
   1   9  -4  888.43   15.22   1
  -9  -4  -1  835.75   23.87   1
   4  -1   9  861.65   25.44   1
   4   1   9  893.57   26.15   1
  -9   4   1  890.98   27.25   1
  -1   9   4  833.49   12.00   1
   1   9   4  839.29   22.86   1
  -4  -1  -9  863.13   18.69   1
  -1  -9  -4  867.07   22.95   1
   1  -9   4  874.46   25.71   1
  -1  -9   4  888.84   19.63   1
  -4   1  -9  845.65   14.22   1
  -9   4   1  910.24   19.00   1
   4   1  -9  832.62   14.49   1
   1  -9   4  832.89   20.04   1
  -1   9   4  743.85   22.00   1
   4  -1  -9  868.45   16.59   1
   9  -4   1  848.51   19.93   1
   9   4   1  819.61   16.54   1
  -9   4   1  925.35   19.46   1
   9  -4  -1  884.55   20.25   1
  -9   4  -1  917.40   18.23   1
   9  -4  -1  830.17   18.96   1
  -4  -1  -9  913.59   18.03   1
   1  -9  -4  908.79   22.41   1
   1   9   4  866.26   20.87   1
  -9  -4  -1  833.43   17.94   1
  -4   1   9  841.42   23.73   1
  -1  -9   4  867.32   20.09   1
  -4   1  -9  880.95   14.59   1
   1  -9   4  865.97   32.65   1
   9  -4   1  855.87   21.25   1
  -4   1  -9  886.26   18.07   1
   4  -1   9  861.36   25.45   1
   4   1   9  875.38   19.99   1
  -1  -9   4  829.30   31.35   1
   1   9   4  834.92   13.26   1
  -9   4  -1  809.56   16.67   1
  -1   9   4  881.35   20.46   1
  -9  -4   1  823.55   18.38   1
   1  -9   4  884.01   18.03   1
  -9  -4  -1  885.33    9.37   1
   4   1   9  875.43   22.92   1
  -1  -9   4  820.16   23.95   1
  -4  -1   9  875.51   17.59   1
  -9  -4   1  870.83   24.11   1
  -4   1   9  853.90   20.03   1
   9   4   3 1099.94   20.05   1
  -9   4   3 1020.27   23.12   1
  -9  -4   3 1013.09   21.04   1
   3  -9   4 1042.02   35.65   1
  -4  -3   9 1028.75   22.66   1
   4  -3   9 1063.99   30.50   1
  -3  -9  -4 1047.08   31.58   1
  -3  -9   4 1054.93   33.42   1
  -3   9   4 1082.59   26.23   1
   3   9  -4 1054.19   19.17   1
   3   9   4 1029.48   24.20   1
   3  -9   4 1036.52   28.78   1
   4  -3   9  977.69    7.13   1
  -3  -9   4 1065.24   25.99   1
  -3   9   4 1053.63   21.53   1
   4   3   9 1036.06   28.94   1
  -4  -3   9 1067.68   18.13   1
   3  -9  -4 1026.25   23.39   1
  -4  -3  -9 1043.64   21.58   1
  -9  -4  -3 1034.65   11.88   1
   4  -3   9 1075.79   28.41   1
   4   3   9 1064.30   23.00   1
   3   9   4  980.60   24.26   1
  -9   4  -3 1008.13   26.05   1
   9  -4  -3 1047.87   21.94   1
  -9  -4  -3 1015.59   26.69   1
  -3   9  -4 1025.10   18.78   1
  -9   4   3 1064.72   31.11   1
  -3  -9   4 1072.32   24.25   1
   3   9  -4 1024.10   15.51   1
   9  -4   3  999.32   25.25   1
  -4   3   9 1052.62   24.76   1
  -9  -4  -3 1026.19   23.49   1
   9   4  -3  983.54   16.93   1
  -9   4  -3 1035.95   18.56   1
   9  -4   3 1043.45   22.95   1
   3  -9   4 1011.44   22.61   1
   3  -9  -4 1094.84   32.82   1
   3  -9  -4 1031.07   16.43   1
  -4  -3  -9 1124.94   23.06   1
  -3  -9  -4  966.76   25.82   1
  -4   3  -9  985.65   16.18   1
   9  -4  -3 1052.86   19.25   1
  -4   3   9 1017.12   27.42   1
  -9  -4   3 1025.19   25.77   1
  -9  -4  -3  989.36   18.82   1
   4  -3  -9 1020.42   20.08   1
  -4   3  -9 1061.46    8.75   1
   4   3   9  976.66   22.21   1
  -4   3  -9 1040.27   19.14   1
   3   9   4 1008.96   16.26   1
  -4  -3   9 1088.29   19.02   1
  -9   4  -3  951.43   17.43   1
  -3   9   4 1016.34   26.49   1
   3  -9   4 1106.99   19.12   1
  -9  -4   5  625.97   20.11   1
  -9  -4  -5  612.33   18.19   1
   9  -4   5  582.84   21.47   1
   9  -4  -5  624.93   15.32   1
   4  -5   9  580.70   24.28   1
  -5  -9   4  603.66   24.03   1
  -5   9   4  647.21   22.70   1
   4   5  -9  621.30   10.56   1
  -4  -5  -9  644.46   17.84   1
  -5  -9  -4  614.59   22.60   1
   5  -9   4  587.98   17.58   1
   4   5   9  631.34   16.06   1
  -4  -5   9  598.58   18.37   1
  -4  -5   9  562.27   16.73   1
  -5  -9  -4  513.91   19.98   1
   5  -9  -4  594.41   13.94   1
  -4  -5   9  602.05   14.14   1
   9   4   5  632.18   16.39   1
   5   9   4  631.53   17.59   1
   5   9  -4  649.66   15.77   1
   9   4  -5  622.89   13.57   1
   9  -4   5  601.51   18.95   1
  -9   4  -5  632.71   20.15   1
   5   9  -4  589.38   14.38   1
   9  -4   5  636.67   18.88   1
   9   4   5  630.16   21.06   1
  -9   4   5  566.65   18.91   1
  -5   9  -4  589.34   15.21   1
   9  -4  -5  635.96   13.50   1
   5  -9   4  621.58   14.23   1
   5   9  -4  622.29   11.41   1
   5  -9  -4  629.72   18.06   1
   4   5   9  598.28   18.78   1
   5   9   4  596.86   13.84   1
   4  -5  -9  582.83   16.93   1
   5  -9  -4  630.26   23.73   1
  -4   5  -9  582.83   13.17   1
  -9   4  -5  620.38   13.81   1
  -4  -5  -9  597.53   18.99   1
  -9  -4  -5  573.20   20.36   1
  -9   4   5  648.18   24.94   1
   5   9   4  645.97   20.21   1
  -4  -5   9  608.76   19.79   1
   4  -5   9  588.21   21.20   1
  -9   4  -5  583.85   13.85   1
  -5   9   4  599.12   21.41   1
  -5  -9   4  596.67   20.07   1
   9  -4  -5  642.81   17.30   1
   5  -9   4  609.71   26.83   1
  -4   5   9  612.08   22.32   1
  -5  -9  -4  622.98   15.73   1
  -9  -4   5  576.82   16.20   1
  -4   5   9  611.40   20.97   1
  -9  -4  -5  590.09   13.79   1
   5  -9   4  605.37   23.41   1
  -5   9   4  596.11   15.90   1
  -9  -4  -5  620.12   10.75   1
   4   5   9  605.77   22.84   1
  -4   7  -9 5817.53   44.72   1
  -7  -9  -4 5736.42   71.58   1
   9  -4  -7 5688.36   35.33   1
  -9   4  -7 5980.07   45.81   1
   4   7   9 5810.66   62.01   1
   4   7  -9 5846.98   35.08   1
   9  -4  -7 5651.95   50.07   1
   4  -7   9 5537.78   82.10   1
   7  -9   4 5392.14   73.14   1
   7  -9   4 5966.63   43.23   1
   4  -7   9 5790.75   80.04   1
  -9   4  -7 5944.20   40.44   1
   4   7   9 5735.23   72.52   1
  -9   4   7 5791.58   77.47   1
   9  -4   7 5787.32   61.40   1
   7  -9  -4 5701.30   48.74   1
  -4  -7   9 5836.06   47.15   1
   7   9  -4 5716.12   47.45   1
  -7   9  -4 5643.55   64.48   1
  -4   7   9 5727.90   70.35   1
  -4  -7   9 5927.61   59.00   1
   7   9   4 5925.33   64.80   1
   7  -9   4 5555.06   54.50   1
  -4  -7  -9 5533.63   54.67   1
   4  -7  -9 5726.16   58.52   1
  -4  -7   9 6013.68   67.32   1
  -7  -9  -4 5931.30   52.22   1
   7   9  -4 5714.43   50.27   1
   9   4   7 5803.36   70.12   1
  -7   9  -4 5807.17   50.86   1
  -4   7   9 5861.94   64.30   1
  -7   9   4 5709.97   67.17   1
   9  -4   7 5848.98   65.64   1
  -9  -4  -7 5647.97   57.03   1
   7   9   4 5989.03   49.14   1
  -9   4   7 5734.82   64.23   1
   7  -9   4 5671.41   80.08   1
   9  -4  -7 5775.04   53.46   1
   9   4  -7 5816.38   41.58   1
  -4  -7  -9 5633.59   64.69   1
   9   4   7 5768.44   55.42   1
  -7  -9  -4 5897.64   65.15   1
  -9  -4  -7 5225.35   35.14   1
  -7  -9   4 5876.43   71.78   1
  -9  -4   7 5684.43   51.55   1
   7  -9  -4 5855.97   54.85   1
  -9  -4  -7 5701.83   65.68   1
   7   9   4 5692.72   46.66   1
  -9  -4   7 5903.03   59.71   1
  -7   9   4 5893.33   73.20   1
  -9  -4   7 5516.38   66.21   1
  -9   4  -7 5698.69   60.45   1
   7  -9  -4 5873.70   70.93   1
  -4   7   9 5777.08   70.48   1
  -7  -9   4 5702.26   67.40   1
  -4  -7   9 5914.12   64.87   1
   4  -7   9 5840.25   67.54   1
   9  -4   7 5737.66   73.52   1
   4   7   9 5702.52   46.38   1
   0  -9   513605.00  129.31   1
   5   0   913645.40  102.96   1
   0  -9   514205.90   84.76   1
   0  -9   514474.80  106.62   1
   5   0   914435.40   99.24   1
   5   0  -913937.50   64.12   1
   9   5   014271.50   68.47   1
   0   9   514008.70   98.61   1
   0  -9  -513774.30   91.72   1
   0   9   513973.70   86.98   1
  -9   5   014178.00  107.94   1
   0   9   514414.60   52.02   1
  -9  -5   013397.80   78.08   1
  -5   0  -914067.30   69.14   1
  -5   0   914020.20   77.21   1
  -9  -5   013895.00  100.91   1
   0  -9   514031.00   71.57   1
   9  -5   014324.00   86.74   1
  -5   0  -915039.90   60.60   1
   9  -5   014123.60   88.70   1
  -5   0   913641.20   96.48   1
   0   9   513836.50   82.29   1
  -5   0  -914041.70   75.70   1
   0   9  -514099.80   63.01   1
   5  -2  -9   18.93    2.94   1
   5   2   9   53.76    7.03   1
   5  -2  -9   22.89    1.19   1
   5  -2  -9   24.52    2.37   1
  -5  -2  -9   19.06    3.36   1
   2  -9   5   39.98    6.54   1
  -2   9   5   18.76    4.01   1
   9  -5   2   20.10    4.07   1
  -9   5   2   20.49    3.54   1
   2  -9   5   21.05    3.85   1
   5  -2   9   19.77    4.20   1
  -5  -2   9   25.38    3.26   1
  -5   2  -9   36.38    3.83   1
  -2  -9   5   22.47    3.69   1
  -2   9   5   19.68    3.63   1
  -5  -2  -9   23.49    3.54   1
  -2  -9   5   23.82    5.04   1
   2  -9   5   23.24    6.95   1
  -9   5  -2   17.69    2.82   1
   9  -5  -2   22.49    3.54   1
   2   9   5   23.55    4.54   1
   9  -5  -2   24.70    3.16   1
   2   9  -5   18.12    2.31   1
  -9  -5  -2   20.26    3.45   1
   9  -5  -2   28.93    4.20   1
  -5   2  -9   18.89    2.23   1
  -9   5  -2   58.42    6.97   1
  -9  -5   2   28.04    4.08   1
   2   9   5   19.23    3.22   1
  -5   2   9   29.95    5.34   1
   9  -5   2   17.58    3.50   1
   9   5  -2   22.51    2.97   1
  -9  -5   2   18.57    3.90   1
  -2   9  -5   20.63    2.84   1
   9   5   2   12.95    2.64   1
  -9   5   2   15.02    4.70   1
  -5   2   9   19.00    3.50   1
  -9   5  -2   25.11    3.08   1
  -5  -2   9   23.62    3.10   1
  -2  -9   5   21.06    3.29   1
  -2   9   5   25.32    2.08   1
   2  -9  -5   18.49    5.59   1
   5   2   9   21.11    3.62   1
   5   2   9   16.59    3.77   1
  -5   2  -9   15.60    2.24   1
   2  -9   5   30.14    3.17   1
   2  -9  -5   21.03    3.85   1
   5  -2   9   32.12    5.91   1
  -2   9   5   27.29    4.88   1
   2   9   5   18.08    2.27   1
  -9  -5  -2   22.23    1.63   1
  -9  -5  -2   31.93    4.32   1
  -9  -5  -2   30.18    5.02   1
   2   9   5   17.19    3.17   1
  -2  -9  -5   11.85    3.35   1
  -2  -9   5   36.96    7.31   1
  -5  -2   9   18.31    2.92   1
   4  -9  -5 4683.78   65.44   1
   4  -9   5 4611.25   37.01   1
  -4   9   5 4516.94   59.20   1
  -5   4   9 4626.29   55.73   1
   9  -5  -4 4705.79   49.51   1
   5  -4  -9 4591.54   45.01   1
   9  -5   4 4499.97   52.92   1
  -9  -5   4 4605.53   48.02   1
   5   4   9 4506.06   48.44   1
   5  -4   9 4827.12   61.16   1
   5   4   9 4935.59   48.20   1
  -4   9   5 4801.97   59.89   1
   4  -9   5 4462.14   50.23   1
  -4   9  -5 4729.61   41.43   1
  -9   5  -4 4688.23   40.77   1
   9   5   4 4448.83   42.41   1
   4  -9   5 4717.53   65.40   1
  -5  -4  -9 4617.83   51.40   1
  -5   4  -9 4619.91   36.80   1
  -5  -4   9 4593.69   41.09   1
  -5  -4   9 4382.31   42.46   1
  -4  -9  -5 4621.88   59.36   1
  -4  -9   5 4665.13   52.85   1
  -5  -4  -9 4925.90   48.78   1
   4  -9  -5 4707.04   50.94   1
   9  -5   4 4710.60   61.23   1
   9  -5  -4 4851.40   43.07   1
  -5   4  -9 4515.08   42.10   1
   4   9  -5 4742.79   41.08   1
   9   5   4 4785.00   55.72   1
   9  -5   4 4436.24   48.01   1
   9  -5  -4 4677.84   42.58   1
   4   9  -5 4729.11   31.67   1
   4   9   5 4715.71   51.61   1
  -5   4   9 4733.25   62.93   1
   4  -9   5 4968.70   78.48   1
  -4  -9   5 4679.81   68.20   1
  -9   5   4 4654.77   54.37   1
   4   9   5 4364.52   35.74   1
  -9   5   4 4734.24   67.46   1
  -4  -9   5 5006.53   56.32   1
  -9   5  -4 4789.27   37.63   1
   5  -4   9 4495.97   66.54   1
  -9   5  -4 4696.89   56.97   1
  -9  -5  -4 4907.95   51.33   1
  -4  -9  -5 4677.97   43.64   1
   4   9   5 4402.91   53.98   1
  -4  -9  -5 4759.68   63.20   1
  -9  -5  -4 4537.00   41.66   1
   5   4  -9 4713.12   27.84   1
  -4   9   5 4565.30   46.58   1
  -9  -5   4 4730.37   56.89   1
  -9  -5  -4 4663.48   59.74   1
   9   5  -4 4601.15   38.20   1
   5   4   9 4841.63   64.17   1
  -9  -5  -4 4776.30   27.18   1
  -5  -4   9 4784.12   48.74   1
   9   5  -6 3664.65   34.32   1
   6   9  -5 3519.85   24.85   1
  -5  -6   9 3572.64   38.79   1
   5   6   9 3579.17   57.44   1
  -5  -6   9 3518.19   45.29   1
  -6   9  -5 3624.47   38.72   1
   6  -9  -5 3610.78   55.31   1
   6   9   5 3698.16   42.86   1
  -6   9   5 3381.90   39.67   1
   5  -6  -9 3571.59   43.87   1
  -9  -5  -6 3445.62   34.43   1
   5   6   9 3540.41   46.09   1
  -5   6   9 3598.27   56.49   1
  -9   5  -6 3591.58   48.87   1
  -6  -9  -5 3638.46   51.91   1
   9  -5   6 3559.05   49.88   1
   5  -6   9 3587.58   63.29   1
   6  -9  -5 3502.06   30.51   1
  -9   5   6 3621.57   61.20   1
  -5  -6   9 3568.42   44.70   1
  -9  -5  -6 3664.50   45.47   1
   6   9   5 3480.66   51.23   1
   9  -5  -6 3574.54   32.83   1
  -9  -5   6 3522.55   42.73   1
  -5   6  -9 3631.55   35.08   1
   5  -6   9 3508.23   52.63   1
   9   5   6 3587.58   53.46   1
   6   9  -5 3439.52   37.11   1
   6  -9   5 3652.87   66.35   1
  -6  -9  -5 3423.06   54.15   1
   6   9  -5 3685.47   37.23   1
   5  -6   9 3371.25   61.12   1
   5   6  -9 3548.25   25.51   1
   9  -5   6 3579.29   48.62   1
  -5  -6  -9 3723.45   44.45   1
   9   5   6 3644.34   40.93   1
  -9   5   6 3356.30   49.74   1
  -6  -9   5 3507.92   56.73   1
   9  -5  -6 3611.97   44.11   1
  -5   6  -9 3456.10   38.85   1
   6  -9   5 3383.81   58.53   1
   9  -5   6 3510.02   57.61   1
  -6   9   5 3645.24   54.76   1
  -6  -9  -5 3654.48   41.05   1
  -9  -5  -6 3469.19   52.57   1
   5   6   9 3320.75   38.07   1
  -9  -5  -6 3584.66   27.41   1
  -5  -6   9 3719.12   48.53   1
   6  -9   5 3488.91   45.32   1
   6   9   5 3479.23   35.28   1
  -5   6   9 3458.09   53.37   1
   6  -9   5 3557.74   32.50   1
  -5  -6  -9 3522.21   49.66   1
   6  -9  -5 3608.41   44.22   1
  -6  -9   5 3566.14   50.48   1
  -9   5  -6 3590.67   36.18   1
  -6   9   5 3723.38   57.60   1
  -9   5  -6 3619.51   30.33   1
  -9  -5   6 3574.90   48.31   1
  -9   5  -8 2798.22   43.18   1
   8   9   5 2773.99   47.82   1
   5  -8   9 2765.83   57.89   1
   9  -5  -8 2723.54   37.70   1
  -9   5  -8 2716.07   24.18   1
  -8   9  -5 2864.39   36.92   1
  -5  -8   9 2837.88   45.87   1
  -5  -8   9 2892.77   42.31   1
   9   5   8 2710.42   51.46   1
  -8  -9   5 2818.34   48.37   1
   5  -8  -9 2827.68   43.01   1
  -9  -5  -8 2807.62   48.68   1
  -8  -9  -5 2843.25   39.15   1
  -8  -9  -5 2850.27   43.51   1
  -8   9   5 2779.02   53.17   1
   9  -5   8 2853.04   48.97   1
  -9   5   8 2904.66   56.42   1
   9  -5  -8 2801.62   39.92   1
  -9  -5  -8 2937.22   27.83   1
  -9   5   8 2674.01   47.24   1
  -5   8  -9 2630.89   36.23   1
  -5   8  -9 2765.89   33.13   1
  -8   9  -5 2760.81   46.58   1
  -9  -5  -8 2903.59   42.16   1
   9  -5   8 2839.85   47.41   1
  -8  -9   5 2865.57   49.39   1
   8  -9  -5 2732.54   48.66   1
   8   9   5 2813.71   34.87   1
   5   8   9 2853.54   53.44   1
   9   5  -8 2801.72   30.45   1
  -5   8   9 2880.07   45.90   1
   5  -8   9 2786.76   62.55   1
   5   8  -9 2790.20   24.70   1
  -5   8   9 2699.40   51.20   1
   8  -9   5 2782.42   41.25   1
   5   8   9 2777.63   44.15   1
   8   9  -5 2784.02   35.72   1
   9  -5   8 2704.13   55.12   1
  -9  -5   8 2762.96   38.18   1
   5   8   9 2862.00   34.66   1
   8   9   5 2787.67   34.94   1
   8  -9   5 2853.34   57.65   1
  -8   9   5 2741.69   49.45   1
  -9  -5   8 2748.19   45.75   1
  -5  -8   9 2821.43   36.99   1
  -9   5  -8 2889.02   33.69   1
  -5  -8  -9 2775.99   48.88   1
  -5   8   9 2828.74   51.58   1
   8  -9   5 2810.08   29.15   1
   5  -8  -9 2694.06   46.47   1
  -9  -5   8 2741.01   41.77   1
   9   5   8 2867.05   40.32   1
  -5  -8   9 2904.75   48.00   1
   8   9  -5 2763.68   34.00   1
   8  -9   5 2729.94   55.63   1
  -8  -9  -5 2715.49   52.11   1
   8  -9  -5 2833.42   39.79   1
  -5  -8  -9 2787.63   40.16   1
   5  -8   9 2936.45   48.75   1
  -6   1  -9 5139.69   37.35   1
  -6  -1  -9 5122.85   48.31   1
  -1  -9   6 5082.36   77.98   1
   9  -6  -1 5317.02   42.20   1
  -1  -9   6 5152.12   53.33   1
   9  -6  -1 5147.88   55.43   1
  -9   6   1 5102.58   68.42   1
  -6  -1   9 5054.27   59.68   1
  -6  -1  -9 5025.94   36.09   1
   1   9  -6 5156.79   37.08   1
  -1   9   6 5039.07   62.42   1
  -6   1  -9 5139.40   47.09   1
  -1  -9   6 5353.29   65.71   1
   9   6   1 5099.41   42.98   1
  -1  -9   6 5099.73   44.98   1
   1   9   6 4935.19   48.94   1
  -1   9   6 5148.86   54.70   1
  -6   1   9 5104.05   63.48   1
   9  -6  -1 5111.38   54.88   1
   1  -9   6 5208.25   54.74   1
   6   1  -9 5209.25   29.19   1
   6   1   9 5168.69   58.44   1
  -1   9   6 5195.65   55.29   1
  -1   9   6 4972.38   28.37   1
   1  -9   6 4872.92   79.46   1
  -6   1   9 5116.78   50.40   1
  -9  -6  -1 4925.66   26.35   1
  -9   6  -1 5095.13   64.99   1
  -9   6  -1 4857.45   45.77   1
   9   6   1 5005.54   50.21   1
   6  -1  -9 5302.32   23.31   1
  -1   9  -6 5103.67   39.63   1
   1   9   6 5032.04   56.24   1
  -9  -6  -1 5107.72   18.64   1
   6  -1   9 5177.31   64.04   1
  -9  -6  -1 5027.06   63.78   1
  -9  -6  -1 4968.09   52.77   1
   1  -9   6 5019.98   66.22   1
  -6  -1  -9 5145.60   47.71   1
   9  -6   1 4989.98   59.08   1
  -6   1  -9 5062.55   40.72   1
   6  -1   9 5123.30   64.00   1
   1   9   6 5038.69   60.25   1
   1  -9  -6 4978.68   55.08   1
   9  -6   1 5260.78   56.55   1
   1  -9   6 5160.53   39.63   1
   6  -1  -9 4907.69   40.99   1
   1   9   6 4910.15   32.33   1
  -9  -6   1 5159.89   63.25   1
  -9  -6  -1 4941.33   49.82   1
   9   6  -1 5033.60   41.81   1
  -1  -9  -6 5102.23   58.20   1
  -6  -1   9 5151.39   44.83   1
  -9   6   1 5163.88   51.33   1
   6   1   9 5057.11   64.87   1
  -9  -6   1 4993.79   51.46   1
   9  -6   1 5296.75   39.21   1
  -3   9  -6 1916.09   25.84   1
  -6   3  -9 1921.45   17.88   1
  -6  -3  -9 1971.98   31.15   1
  -9   6  -3 2012.18   39.39   1
   6  -3  -9 1794.44   27.33   1
  -9  -6  -3 1931.83   39.73   1
   6   3  -9 1932.43   20.98   1
  -3  -9  -6 1741.34   35.88   1
  -9  -6  -3 1927.70   15.64   1
   3   9   6 1842.03   34.63   1
  -6  -3   9 1809.45   25.52   1
   3  -9   6 1885.80   21.61   1
  -6   3   9 1899.60   40.76   1
  -3   9   6 1867.29   14.81   1
  -3   9   6 1995.70   37.65   1
  -6  -3  -9 1852.13   31.73   1
   3   9   6 1821.42   35.96   1
   6   3   9 1914.88   40.67   1
  -9  -6  -3 1940.25   32.54   1
  -9  -6  -3 1820.95   29.15   1
  -9   6   3 1826.81   33.77   1
   9  -6  -3 1964.65   33.89   1
   3  -9  -6 1978.76   43.67   1
   9  -6  -3 1936.44   27.47   1
  -9   6   3 1895.53   42.42   1
  -9   6  -3 1883.28   27.09   1
  -3   9   6 1839.30   31.97   1
  -3  -9   6 1875.77   44.35   1
   6  -3   9 1850.64   41.59   1
  -6   3  -9 1932.23   23.89   1
  -3   9   6 1821.40   38.63   1
  -6   3   9 1913.37   34.60   1
   3  -9  -6 1863.60   33.61   1
   3  -9   6 1949.04   50.70   1
   3   9  -6 1819.61   20.83   1
   9  -6   3 1965.93   22.29   1
  -3  -9   6 1825.03   30.46   1
  -6  -3   9 1910.68   24.69   1
  -3  -9   6 1892.68   31.53   1
   9  -6   3 1898.75   36.10   1
   6  -3   9 1899.74   39.10   1
  -3  -9   6 2023.36   39.19   1
   3  -9   6 1878.91   34.07   1
  -6   3  -9 1910.14   28.95   1
  -9  -6   3 1911.56   37.83   1
   9   6   3 1932.52   34.29   1
   3  -9   6 1874.00   41.60   1
   9  -6  -3 1947.95   31.18   1
   6   3   9 1908.11   33.11   1
   9   6  -3 1905.14   25.78   1
  -9  -6   3 1853.39   32.11   1
   9   6   3 1883.07   27.20   1
   6   3   9 1867.37   30.67   1
   9  -6   3 1817.71   38.67   1
   3   9   6 1788.24   21.94   1
   6  -5   9  213.40   13.29   1
  -6  -5  -9  257.46   11.81   1
   5  -9   6  262.81   16.45   1
   5   9   6  216.82   11.31   1
   6  -5   9  188.49   14.92   1
  -5   9   6  235.79    4.75   1
   6   5  -9  217.33    5.96   1
  -6  -5   9  204.32   10.67   1
   5   9  -6  215.02    6.54   1
  -6  -5   9  208.09   10.30   1
  -5  -9  -6  199.60   12.94   1
   9   6   5  229.93   13.43   1
   5  -9  -6  243.33   14.95   1
   9  -6   5  196.47   10.99   1
   5   9   6  228.49   13.50   1
  -6   5  -9  157.17    7.30   1
   9  -6   5  301.90    8.25   1
  -5  -9  -6  207.54    9.96   1
   5  -9  -6  233.92   11.81   1
  -6   5   9  206.32   12.85   1
  -6  -5  -9  204.11   11.80   1
   9   6  -5  210.31    8.63   1
   5  -9   6  217.02   11.91   1
   5   9  -6  236.59    9.50   1
   5  -9   6  248.34   18.39   1
  -9  -6  -5  223.64   13.95   1
  -6   5   9  217.74   14.45   1
   6  -5  -9  199.59   10.03   1
  -5   9   6  216.59   13.91   1
  -5   9   6  219.90   14.16   1
  -6  -5   9  209.32    9.90   1
  -5  -9   6  206.66   14.34   1
   9  -6  -5  215.86    9.36   1
   6   5   9  208.95   10.87   1
   5  -9   6  197.09    7.19   1
  -9   6   5  203.61   14.64   1
  -6   5  -9  204.55   10.04   1
  -9   6   5  205.31   12.65   1
  -9  -6   5  208.12   12.51   1
  -9  -6  -5  208.78    9.42   1
  -9   6  -5  222.16   12.80   1
   9  -6   5  232.44   15.02   1
   9  -6  -5  223.87   11.70   1
  -9   6  -5  333.07   11.47   1
   9  -6  -5  217.43   10.06   1
   5   9   6  200.16    8.28   1
   6   5   9  216.20   14.31   1
  -9  -6  -5  212.57    6.25   1
  -5  -9   6  215.63   11.80   1
  -5   9  -6  213.23    9.31   1
  -9  -6  -5  239.86   11.61   1
   6   5   9  199.44   10.08   1
  -9  -6   5  206.35   11.09   1
   9  -6   5  192.54   12.42   1
   9   6   5  199.71    9.48   1
   6  -5  -9  192.52    9.69   1
  -5  -9  -6  224.33   13.16   1
  -5   9   6  207.09   10.68   1
  -7   9   6  315.68   17.93   1
   9  -6  -7  287.63   13.43   1
  -9   6  -7  293.87   14.50   1
   9   6  -7  286.85   10.32   1
   9  -6   7  297.70    7.47   1
   7   9  -6  267.77   10.40   1
  -7   9  -6  309.81   11.91   1
   7  -9   6  291.52   19.56   1
   7  -9   6  269.80   13.36   1
  -7  -9  -6  304.76   12.85   1
  -7  -9   6  297.19   16.34   1
  -6   7  -9  338.05   11.47   1
  -7  -9  -6  274.89   16.27   1
   9  -6   7  287.80   14.69   1
  -9  -6  -7  285.72   16.11   1
   6  -7  -9  283.46   13.16   1
  -6   7   9  304.20   17.46   1
   6   7  -9  273.15    7.22   1
   6  -7   9  295.41   19.68   1
  -9  -6   7  287.88   14.30   1
   6   7   9  275.84   13.52   1
   6  -7   9  303.31   15.87   1
   6   7   9  281.65   16.90   1
   7  -9  -6  292.74   13.31   1
  -9  -6  -7  292.11   13.43   1
   7   9   6  272.49   15.48   1
  -7  -9   6  258.11   14.14   1
  -6  -7   9  277.78   13.83   1
   9  -6  -7  274.61   12.01   1
   9   6   7  288.72   12.24   1
   7  -9   6  283.93    8.93   1
   6   7   9  290.40   11.73   1
  -9  -6  -7  261.90    9.94   1
  -9  -6  -7  285.71    8.38   1
  -6   7   9  264.42   15.63   1
   7  -9  -6  291.50   15.97   1
   6  -7  -9  281.56   13.83   1
   7   9   6  277.56   12.18   1
  -6  -7  -9  276.12   12.76   1
  -6  -7   9  274.46   12.02   1
  -9   6   7  239.99   14.57   1
  -6  -7   9  270.75   12.74   1
   7   9  -6  278.33   10.81   1
  -6   7  -9  282.42   12.41   1
   6  -7   9  294.33   19.27   1
   9   6   7  294.11   16.68   1
  -7  -9  -6  291.89   14.15   1
  -9   6  -7  288.64   10.86   1
   7   9   6  267.37   10.81   1
  -7   9  -6  276.42   14.13   1
  -9  -6   7  250.51   12.25   1
  -7   9   6  294.00   16.60   1
  -9   6   7  265.72   17.33   1
   7  -9   6  286.11   18.32   1
   9  -6   7  303.01   18.47   1
   0   9  -7 3081.06   30.30   1
   0  -9   7 3112.53   62.87   1
  -7   0  -9 3194.76   29.68   1
   9   7   0 3114.33   34.52   1
   0  -9  -7 3154.11   45.93   1
  -7   0   9 3158.86   37.78   1
   7   0   9 3255.06   52.64   1
  -9  -7   0 3255.83   52.75   1
   0   9   7 3086.33   24.05   1
  -9   7   0 3279.74   55.05   1
  -7   0   9 3290.64   52.21   1
   9  -7   0 3238.75   33.74   1
   9   7   0 3222.24   40.22   1
   0   9   7 3201.65   42.80   1
   7   0   9 3126.99   48.57   1
   7   0  -9 3254.86   21.82   1
   0   9   7 3106.55   46.14   1
   9  -7   0 3333.58   48.09   1
  -9   7   0 3136.32   39.86   1
  -7   0  -9 3122.05   36.98   1
  -7   0   9 3207.80   30.70   1
   0  -9   7 3177.36   30.96   1
   9  -7   0 3251.90   48.26   1
   0  -9   7 3396.50   55.18   1
   0  -9   7 3253.89   44.58   1
  -7   0  -9 3248.39   39.59   1
  -9  -7   0 3207.52   43.65   1
   7   0  -9 3110.78   32.04   1
   0   9   7 3092.57   49.80   1
  -9   7  -2 1992.97   40.92   1
  -7  -2   9 1958.84   26.00   1
   9  -7  -2 1936.52   34.50   1
  -9   7  -2 1922.07   29.43   1
  -2   9  -7 1945.16   25.53   1
   7  -2  -9 1997.66   13.30   1
  -7  -2  -9 1910.81   22.76   1
   9   7   2 1919.10   27.59   1
   2  -9  -7 1978.03   44.62   1
  -2  -9   7 1935.04   28.51   1
  -2  -9   7 2030.79   41.31   1
  -9   7   2 1934.24   43.19   1
   9   7   2 2049.28   35.13   1
   2   9   7 1891.57   30.47   1
   7  -2  -9 1952.54   26.14   1
   2   9  -7 1963.67   22.53   1
  -7  -2  -9 1992.10   33.12   1
  -7   2   9 1994.34   42.47   1
  -7   2  -9 1947.16   30.59   1
  -9   7   2 1982.03   34.92   1
  -9  -7  -2 1909.51   40.81   1
   9   7  -2 1802.83   27.88   1
  -9  -7   2 1915.40   34.48   1
  -9  -7  -2 1968.51   13.83   1
  -7  -2   9 1908.19   26.01   1
  -9  -7  -2 1936.58   32.71   1
  -2   9   7 1998.71   35.53   1
   9  -7   2 1945.44   37.78   1
   7  -2  -9 1864.16   27.17   1
   9  -7   2 1927.76   40.19   1
  -2  -9  -7 1881.83   37.21   1
   9   7  -2 1979.69   27.36   1
  -2  -9   7 1965.51   34.09   1
  -7   2   9 1947.37   33.56   1
   9  -7  -2 2014.07   36.93   1
  -7  -2  -9 1939.48   31.48   1
   2  -9   7 1927.83   35.69   1
  -2   9   7 2087.71   37.77   1
   2   9   7 1951.09   37.82   1
  -7  -2   9 1991.48   29.98   1
   9  -7  -2 2025.36   28.54   1
   2  -9   7 1925.35   51.01   1
   7   2  -9 2003.41   20.49   1
   9  -7   2 2007.88   24.62   1
   2  -9   7 1914.09   19.59   1
  -9  -7  -2 1926.97   32.67   1
  -2   9   7 1881.68   40.22   1
  -2  -9   7 1968.41   46.76   1
   2  -9   7 1589.42   38.60   1
   7   2   9 1989.90   35.48   1
   7  -2   9 2054.30   43.04   1
   2   9   7 1935.42   38.36   1
   7  -2   9 2002.80   40.47   1
  -7   2  -9 1978.23   23.94   1
  -9  -7   2 1920.40   39.94   1
   2   9   7 1919.20   21.87   1
   2  -9  -7 1883.62   35.14   1
   7   2   9 1944.25   41.65   1
  -7   2  -9 1923.51   23.85   1
  -7  -2   9 1991.36   38.53   1
  -2   9   7 1888.36   15.71   1
   4  -9   7  247.37    6.44   1
   4   9   7  263.05   14.75   1
   7  -4   9  256.90   16.66   1
  -4   9  -7  247.97    9.71   1
   4  -9   7  263.27   19.66   1
   4   9  -7  245.01    7.59   1
  -9  -7  -4  264.19   12.20   1
   9  -7   4  244.53   11.47   1
   7  -4  -9  263.66   11.06   1
   9   7  -4  322.56   13.32   1
   9   7   4  253.45   10.62   1
  -9   7   4  257.24   16.37   1
  -4  -9  -7  259.65   14.60   1
  -9   7  -4  256.03   14.46   1
   9  -7   4  246.14   15.57   1
  -4  -9  -7  261.53   11.49   1
  -7  -4   9  235.48   11.09   1
  -7   4   9  292.89   17.13   1
  -4  -9   7  280.81   14.79   1
   4  -9  -7  265.43   16.20   1
  -4   9   7  248.91   15.14   1
   9  -7   4  265.21    8.43   1
  -4   9   7  245.45    4.28   1
  -4  -9   7  270.57   16.76   1
  -9  -7   4  261.83   14.61   1
   7  -4  -9  271.39   11.37   1
  -4   9   7  266.51   14.97   1
  -7  -4  -9  250.40   11.80   1
   9  -7  -4  262.59   11.70   1
  -4   9   7  244.57   12.49   1
   9  -7  -4  259.57   13.36   1
  -4  -9   7  262.43   12.02   1
  -9  -7  -4  260.92    6.49   1
   9   7   4  288.78   14.24   1
   9   7  -4  258.39   10.01   1
  -9   7   4  251.33   13.94   1
   9  -7  -4  252.96   10.90   1
   4   9   7  250.55   13.12   1
   4  -9   7  251.59   16.60   1
   7   4   9  258.95   15.76   1
   4  -9   7  265.22   13.58   1
  -4  -9   7  338.40   13.77   1
   4   9   7  237.66    8.87   1
  -7   4  -9  248.73    9.21   1
   4  -9  -7  251.56   12.75   1
  -7   4  -9  245.47   11.25   1
  -7  -4   9  245.31   10.46   1
   7  -4   9  251.55   14.60   1
  -7  -4  -9  293.88   14.30   1
  -7   4  -9  246.85    5.82   1
  -9   7  -4  249.13   10.32   1
   7   4   9  271.83   12.50   1
  -9  -7  -4  253.16   15.38   1
  -7   4   9  284.87   14.81   1
   9  -7   4  237.82   14.32   1
  -9  -7   4  237.05   12.67   1
   7   4  -9  259.08    8.33   1
  -9  -7  -4  256.14   11.56   1
  -9   7   6 2148.09   42.90   1
   6   9   7 2273.45   30.15   1
  -6  -9  -7 2225.78   37.87   1
   9  -7  -6 2252.05   39.22   1
   7   6   9 2209.97   35.38   1
  -9   7  -6 2312.46   31.55   1
  -6   9   7 2290.11   47.30   1
  -7   6   9 2235.80   48.63   1
   7   6  -9 2197.78   27.20   1
  -7  -6   9 2197.32   34.66   1
   6   9  -7 2242.46   29.93   1
  -7   6  -9 2269.80   35.72   1
  -6  -9  -7 2244.88   45.22   1
   7  -6   9 2180.62   49.08   1
   7   6   9 2218.04   47.43   1
   6   9  -7 2172.26   20.23   1
  -9   7  -6 2381.17   41.90   1
  -7   6  -9 2347.94   30.20   1
   6  -9  -7 2268.43   37.62   1
  -9  -7  -6 2232.45   32.30   1
   6  -9   7 2216.74   55.67   1
  -9  -7   6 2236.91   38.58   1
  -7  -6  -9 2278.43   42.84   1
   6  -9   7 2033.06   48.54   1
  -7  -6   9 2118.33   33.23   1
  -6   9  -7 2300.95   31.47   1
  -9   7   6 2282.53   49.41   1
   7   6  -9 2265.04   18.99   1
  -6  -9   7 2239.60   38.51   1
  -6  -9   7 2231.52   45.01   1
  -7  -6  -9 2275.27   36.43   1
   9  -7  -6 2289.41   34.60   1
  -6   9   7 2212.62   36.36   1
   6   9   7 2214.34   44.34   1
   9  -7   6 2192.99   49.60   1
   9   7   6 2279.88   32.84   1
   7  -6   9 2202.49   42.83   1
   7  -6  -9 2213.60   36.26   1
  -9  -7  -6 2305.48   46.68   1
   6   9  -7 2238.61   29.82   1
   9  -7   6 2374.08   47.16   1
   6  -9  -7 2256.55   44.63   1
  -6   9  -7 2181.06   36.54   1
  -7   6   9 2184.65   44.33   1
  -7  -6   9 2236.81   36.14   1
  -6   9   7 2206.65   45.78   1
   7  -6   9 2314.95   52.95   1
   9  -7   6 2289.00   38.95   1
   9   7  -6 2148.69   28.49   1
   7   6   9 2323.60   35.00   1
   6   9   7 2260.65   37.01   1
  -9  -7   6 2267.46   41.69   1
   9   7   6 2371.24   45.53   1
   7  -6  -9 2243.43   35.36   1
  -6  -9  -7 2296.55   34.96   1
  -9  -7  -6 2213.87   36.37   1
   6  -9   7 2168.16   39.04   1
   9   7  -6 2196.50   29.24   1
   9  -7   6 2324.40   23.06   1
  -9   7  -8 1311.91   31.13   1
   8   9   7 1241.18   24.65   1
   8  -9   7 1243.64   30.22   1
   7   8   9 1270.96   29.11   1
   9   7  -8 1423.12   23.00   1
   9  -7  -8 1278.41   30.30   1
   7  -8   9 1203.30   39.63   1
   7   8  -9 1209.63   22.30   1
   8  -9   7 1216.74   39.66   1
   8   9   7 1282.63   35.37   1
   8   9  -7 1308.21   23.82   1
  -9   7   8 1318.45   39.33   1
  -9   7  -8 1366.30   24.82   1
  -7  -8  -9 1325.94   28.86   1
  -9  -7   8 1252.31   28.99   1
  -9   7   8 1230.89   34.68   1
  -8   9   7 1269.94   37.47   1
  -7  -8   9 1266.40   30.96   1
  -7   8  -9 1280.20   28.53   1
   8   9  -7 1248.47   23.54   1
   9  -7   8 1275.45   31.86   1
   9   7   8 1280.25   36.60   1
   7  -8   9 1256.14   32.44   1
  -8  -9   7 1246.32   32.43   1
  -8  -9  -7 1240.83   27.52   1
   8  -9  -7 1269.02   28.58   1
   8   9   7 1317.30   27.15   1
  -7   8   9 1221.92   35.63   1
  -7   8   9 1237.31   36.57   1
  -7  -8   9 1265.31   28.06   1
  -7   8  -9 1303.51   24.13   1
   9   7  -8 1269.47   22.57   1
  -9  -7  -8 1270.79   28.63   1
  -8  -9   7 1228.91   31.47   1
  -9  -7  -8 1177.63   21.80   1
   7  -8  -9 1239.59   28.78   1
   9   7   8 1224.82   25.56   1
  -8   9  -7 1292.34   25.07   1
   9  -7   8 1244.67   40.24   1
  -8  -9  -7 1290.82   27.44   1
   7   8   9 1270.11   25.36   1
  -8   9   7 1315.59   36.82   1
   8  -9  -7 1286.79   33.88   1
  -9  -7   8 1309.01   30.68   1
   8  -9   7 1351.57   43.12   1
  -7  -8   9 1272.16   27.19   1
   7  -8  -9 1293.69   32.21   1
   9  -7   8 1290.00   38.10   1
   9   7   8 1286.51   26.78   1
  -8  -9  -7 1262.89   36.47   1
   9  -7  -8 1252.90   27.46   1
   7  -8   9 1251.68   42.39   1
  -7  -8  -9 1181.31   33.90   1
  -8   9  -7 1310.00   31.79   1
   7   8   9 1251.46   36.92   1
  -9  -7  -8 1351.18   36.98   1
  -8  -1  -9  845.51   21.56   1
  -1   9   8  809.68   11.66   1
  -8   1  -9  829.15   18.54   1
  -8  -1  -9  831.01   15.56   1
  -1  -9   8  846.86   31.85   1
   1   9   8  800.80   25.39   1
  -9  -8  -1  806.96   27.44   1
  -1  -9  -8  829.76   24.70   1
   9  -8   1  819.66   26.48   1
  -8   1  -9  839.37   21.35   1
  -9   8  -1  813.34   20.64   1
  -1   9   8  847.21   25.28   1
   9   8   1  844.78   22.49   1
  -8  -1  -9  825.30   21.42   1
  -9  -8  -1  884.93   24.21   1
   8   1  -9  965.96   13.54   1
   9   8  -1  793.01   20.17   1
   9  -8  -1  827.16   18.38   1
  -1   9   8  763.19   26.09   1
   8  -1   9  863.57   27.33   1
  -8   1   9  848.22   16.25   1
   1   9   8  800.19   25.60   1
   9  -8   1  787.67   26.09   1
  -9  -8  -1  784.12    7.12   1
  -8  -1   9  922.41   28.42   1
  -8  -1   9  876.96   21.07   1
  -8  -1   9  851.33   17.31   1
  -1   9   8  868.62   24.35   1
   9   8   1  846.02   18.82   1
   8  -1   9  841.64   27.00   1
   1  -9   8  823.05   23.83   1
   1  -9   8  857.10   29.04   1
   9  -8  -1  879.96   25.58   1
  -8   1   9  772.84   20.30   1
  -9  -8   1  858.29   24.44   1
  -9   8   1  841.34   22.58   1
  -9   8   1  845.35   28.74   1
   1  -9   8  820.84   33.50   1
   8  -1  -9  799.00   17.64   1
   1   9  -8  801.32   15.35   1
  -8   1   9  869.22   28.80   1
  -1  -9   8  862.34   28.55   1
  -9   8  -1  825.59   27.85   1
  -9  -8   1  825.69   27.50   1
   1   9   8  793.65   21.65   1
   8   1   9  842.47   25.02   1
  -8  -1   9  808.41   18.19   1
   9   8  -1  823.87   18.25   1
   1  -9  -8  834.50   23.99   1
  -9  -8  -1  810.61   21.65   1
  -1  -9   8  857.82   16.12   1
  -1  -9   8  857.87   23.76   1
   9  -8  -1  831.98   25.74   1
   1   9   8  796.90   13.91   1
   8  -1  -9  839.23   10.68   1
  -1   9  -8  812.26   16.43   1
  -8   1  -9  807.60   15.68   1
   9  -8   1  839.23   17.36   1
   8   1   9  819.36   27.23   1
   3   9   8  182.96   12.67   1
  -9  -8  -3  206.57   10.93   1
  -8   3  -9  198.23   10.80   1
   3   9  -8  191.82    7.07   1
   3   9   8  173.59   11.72   1
  -8  -3  -9  186.13    7.41   1
   8   3   9  224.56   11.98   1
   9   8   3  196.23    9.34   1
   9   8   3  197.05   11.93   1
  -3   9   8  189.73   13.38   1
  -9   8   3  187.96   14.08   1
  -9  -8  -3  197.12   13.86   1
  -9   8  -3  197.50   13.29   1
  -3  -9  -8  209.71   13.15   1
   3  -9   8  195.33   14.83   1
   9   8  -3  187.85    8.77   1
   9  -8  -3  184.88   10.78   1
  -9   8   3  175.81   11.59   1
   8   3   9  253.54   15.71   1
   9  -8  -3  199.77   12.55   1
   8  -3   9  197.81   13.07   1
  -3  -9   8  193.53   11.26   1
   3  -9  -8  191.02   14.12   1
   3  -9   8  197.66   12.08   1
   9   8  -3  236.79   10.79   1
  -3   9  -8  200.31    8.68   1
  -8  -3  -9  188.03   10.46   1
  -8   3  -9  195.71    8.22   1
  -8  -3  -9  192.95   11.55   1
  -8   3  -9  269.82    8.47   1
  -3  -9   8  199.29    9.52   1
   9  -8   3  186.28    7.73   1
   8  -3   9  193.89   14.35   1
  -3   9   8  197.42   12.08   1
  -9  -8  -3  180.69   10.71   1
   3   9   8  174.16    7.46   1
  -3   9   8  218.45   13.21   1
  -8  -3   9  194.86    7.94   1
   3   9   8  173.03    9.83   1
  -3  -9   8  209.29   14.83   1
  -8  -3   9  195.04    9.11   1
   9  -8   3  176.35   13.15   1
  -9   8  -3  188.54    9.60   1
  -8   3   9  181.39   11.28   1
  -8  -3   9  199.65   12.95   1
   9  -8  -3  170.34    8.96   1
   8   3  -9  196.18    7.08   1
   9  -8   3  170.50   13.13   1
   9  -8   3  183.43    9.53   1
  -9  -8   3  176.77   11.42   1
   3  -9  -8  261.34   13.42   1
  -9  -8   3  185.18   12.99   1
  -8   3   9  191.50   14.30   1
   8  -3  -9  178.31    9.15   1
   3  -9   8  177.72   16.62   1
   8  -3  -9  202.42    9.38   1
  -3  -9   8  227.17   14.26   1
  -8  -3   9  184.47   10.01   1
   5  -9   8 3738.66   73.83   1
   8  -5   9 3488.87   57.08   1
   5   9   8 3582.59   49.90   1
   5  -9   8 3481.32   51.36   1
  -5  -9   8 3775.68   53.07   1
   9  -8   5 3508.06   45.74   1
   9   8   5 3707.80   41.59   1
   9  -8  -5 3500.30   38.99   1
  -5   9   8 3590.58   57.51   1
  -8   5  -9 3587.64   46.40   1
  -9  -8  -5 3730.92   46.49   1
   9  -8   5 3589.02   63.48   1
   8  -5  -9 3612.09   44.31   1
  -5  -9   8 3619.49   57.79   1
   8  -5   9 3555.03   64.57   1
   9   8   5 3526.05   35.73   1
   5  -9  -8 3526.38   57.14   1
   8  -5  -9 3490.03   43.01   1
  -5  -9  -8 3510.85   44.30   1
   9  -8  -5 3650.75   52.96   1
   9  -8   5 3688.52   31.89   1
   8   5   9 3552.27   60.24   1
   5  -9  -8 3557.91   48.73   1
  -8  -5  -9 3680.11   54.72   1
  -8  -5   9 3584.17   42.98   1
  -9   8   5 3593.05   62.09   1
   5   9  -8 3415.70   27.51   1
  -5   9   8 3708.30   50.69   1
   9   8   5 3560.03   53.79   1
   8  -5   9 3558.93   54.89   1
   8   5  -9 3512.78   22.77   1
  -8  -5  -9 3555.93   46.21   1
   9  -8  -5 3650.12   44.00   1
   8   5   9 3582.91   45.74   1
  -5   9  -8 3637.09   38.87   1
  -5  -9   8 3619.04   45.36   1
   9   8  -5 3541.16   38.41   1
  -8   5  -9 3621.58   37.41   1
  -9  -8  -5 3699.95   61.03   1
   5   9   8 3463.44   56.94   1
   9  -8   5 3693.28   60.73   1
  -8   5   9 3471.05   54.27   1
  -5  -9   8 3571.04   45.98   1
  -8  -5   9 3467.67   44.65   1
  -9   8  -5 3625.88   40.94   1
  -5   9   8 3414.85   58.13   1
  -9  -8  -5 3584.34   45.13   1
   5  -9   8 3527.98   64.21   1
  -9  -8   5 3472.21   50.53   1
  -9   8  -5 3845.10   56.03   1
  -9   8   5 3506.78   55.26   1
   9   8  -5 3483.99   39.89   1
  -5  -9  -8 3406.78   55.14   1
   8   5  -9 3627.26   33.93   1
  -8   5   9 3592.18   62.72   1
   5   9   8 3523.72   36.91   1
  -9  -8   5 3556.06   54.37   1
   9   8  -7  565.65   15.47   1
   7   9   8  592.01   24.62   1
   9  -8  -7  614.84   19.34   1
   9  -8   7  591.03   26.82   1
   9  -8   7  564.43   27.28   1
  -8   7  -9  609.56   20.32   1
   8  -7  -9  566.07   18.89   1
  -8   7   9  624.81   26.67   1
   7  -9   8  588.31   29.48   1
   7  -9  -8  671.14   24.71   1
  -7  -9   8  605.21   22.86   1
  -7   9   8  585.32   24.92   1
   8   7  -9  570.66   14.76   1
   8   7   9  537.97   24.21   1
   9  -8  -7  582.02   21.55   1
   8  -7   9  593.63   22.48   1
  -8  -7  -9  593.79   19.58   1
   7  -9   8  571.92   21.46   1
   7   9   8  566.20   19.32   1
   8   7   9  595.76   18.86   1
   8  -7   9  564.57   27.62   1
  -9  -8   7  577.79   20.77   1
  -9   8   7  590.02   26.33   1
  -9  -8  -7  588.55   19.43   1
   9  -8   7  572.19   20.57   1
  -8  -7   9  512.42   16.46   1
   7   9  -8  631.25   16.26   1
  -9   8  -7  602.83   17.01   1
  -8   7   9  558.72   23.75   1
   7  -9   8  534.42   26.37   1
   9   8  -7  578.01   15.82   1
   8  -7   9  574.23   27.22   1
  -9   8  -7  597.93   21.76   1
  -7   9  -8  589.62   20.09   1
  -7  -9  -8  610.16   19.47   1
  -9  -8  -7  577.60   24.93   1
   7  -9  -8  551.81   19.31   1
   7   9   8  550.60   16.31   1
   9   8   7  575.09   16.94   1
  -7  -9  -8  549.37   17.58   1
   7   9  -8  562.48   15.57   1
  -9   8   7  563.00   23.88   1
  -8  -7   9  577.54   19.31   1
  -9  -8   7  541.52   20.85   1
  -8   7  -9  609.64   16.48   1
  -8  -7  -9  534.97   22.67   1
  -7  -9  -8  553.35   23.81   1
   8  -7  -9  564.98   20.08   1
  -7   9  -8  586.51   16.59   1
   8   7   9  543.79   17.41   1
  -8  -7   9  554.43   19.28   1
  -7  -9   8  570.62   20.04   1
   9   8   7  603.04   17.81   1
  -7   9   8  550.34   24.20   1
  -9  -8  -7  581.62   17.16   1
   9   8   7  579.37   24.19   1
  -9   9   0 6365.50   79.42   1
   0   9   9 6543.43   66.07   1
  -9  -9   0 6401.94   79.70   1
   0   9   9 6317.70   73.87   1
  -9   0  -9 6377.19   58.07   1
   9   9   0 6584.31   62.91   1
  -9   0   9 6457.27   55.33   1
   9   0   9 6514.69   73.63   1
   0   9   9 6424.18   38.34   1
   0   9   9 6256.71   74.30   1
   9   0  -9 6419.30   34.31   1
  -9  -9   0 6285.75   69.62   1
   0   9  -9 6445.55   45.89   1
  -9   0  -9 6429.48   44.85   1
  -9   9   0 6289.11   61.94   1
  -9   0   9 6921.91   61.87   1
   9   0   9 6393.37   76.22   1
   9   9   0 6356.09   53.06   1
  -9   0  -9 6506.76   62.67   1
   9  -9   0 6278.13   72.68   1
   9  -9   0 6345.90   76.35   1
   0  -9   9 6457.49   89.84   1
  -9   0   9 6494.14   79.37   1
   0  -9  -9 6393.83   69.06   1
   0  -9   9 6480.50   81.50   1
  -9   0   9 6664.80   48.90   1
  -9   9   0 6066.63   42.97   1
   0  -9   9 6345.69   68.11   1
   9  -9   0 6512.60   52.44   1
   9   2  -9 1837.86   21.01   1
  -2   9  -9 1844.83   26.01   1
  -9  -2   9 1898.01   27.71   1
  -9   9  -2 1812.71   31.61   1
  -9  -9  -2 1855.15   32.96   1
  -9  -2   9 1906.44   32.54   1
   9  -9   2 1813.38   42.19   1
   9   9   2 1820.61   28.53   1
   9   9  -2 1873.40   31.73   1
  -9   2  -9 1874.57   25.49   1
  -9   2  -9 1806.01   33.45   1
   2  -9   9 1937.29   52.26   1
   9  -9  -2 1846.12   29.73   1
   2  -9  -9 1837.24   36.64   1
   9  -9  -2 1858.20   40.62   1
   2   9   9 1862.86   39.46   1
  -2  -9   9 1848.78   41.85   1
  -2  -9   9 1840.91   44.40   1
   9   9   2 1852.64   35.70   1
   2  -9   9 1937.37   45.66   1
  -9  -2   9 1854.58   26.01   1
   9  -9   2 1929.47   43.69   1
   9  -2   9 1827.76   39.74   1
   2   9   9 1780.82   23.37   1
   9  -9   2 1715.51   27.45   1
   2   9   9 1827.87   32.69   1
   9  -2  -9 1820.51   28.37   1
  -2  -9  -9 1894.57   38.99   1
   2   9  -9 1850.37   23.27   1
  -9   9  -2 1856.75   41.85   1
  -9  -9  -2 1890.81   44.12   1
  -2  -9   9 1895.04   24.58   1
  -9  -2  -9 1830.40   23.42   1
  -9   2   9 1905.76   44.75   1
  -9  -9   2 1823.65   38.24   1
   9   2   9 1873.26   42.58   1
  -9  -2  -9 1895.85   34.38   1
  -9  -2  -9 1733.66   34.01   1
   9   9  -2 1769.77   27.74   1
   2   9   9 1862.30   41.27   1
  -9  -9  -2 1906.23   37.10   1
  -9   2   9 1873.52   34.24   1
  -2  -9   9 1930.21   36.41   1
  -9  -9   2 1836.09   42.07   1
  -2   9   9 1920.25   39.73   1
   9  -9  -2 1904.30   36.57   1
  -9   9   2 1936.17   44.14   1
  -2   9   9 1750.05   40.90   1
   9  -2   9 1876.42   42.84   1
  -2   9   9 1873.29   38.15   1
   9  -9   2 1842.20   26.35   1
   9   2   9 1848.24   36.83   1
  -9   9   2 1936.32   37.59   1
   9  -2  -9 2025.24   29.48   1
  -9   2  -9 1808.62   26.30   1
  -9  -2   9 1895.04   41.46   1
   2  -9   9 1878.82   37.84   1
  -9  -4   9 2157.59   32.14   1
  -9  -4  -9 2114.33   41.03   1
   9  -4  -9 2124.22   33.18   1
  -9   4  -9 2143.45   37.22   1
   9  -4  -9 2205.72   34.17   1
   9  -4   9 2115.36   43.21   1
   4  -9   9 2041.48   55.83   1
  -9   9  -4 2170.86   33.47   1
  -9  -4   9 2101.86   35.53   1
  -4  -9   9 2160.98   45.36   1
  -4  -9   9 2174.23   31.63   1
   9   4  -9 2167.33   25.73   1
  -4  -9  -9 2069.14   34.89   1
   4   9  -9 2126.65   23.49   1
   4  -9   9 2190.29   51.05   1
  -4  -9   9 2184.40   37.83   1
   9   4   9 2133.67   37.30   1
  -9   9   4 2050.91   42.11   1
  -4   9   9 2210.96   41.60   1
   9   4   9 2127.46   46.84   1
   9  -9  -4 2123.43   33.95   1
   9  -9   4 2104.79   34.23   1
  -9   4   9 2206.60   49.71   1
   4   9   9 2102.68   28.54   1
  -9   4   9 2126.98   41.21   1
  -9  -9  -4 2062.03   46.74   1
  -9  -9  -4 2100.03   35.25   1
   9  -9   4 2092.10   26.54   1
   9   9   4 2198.45   41.89   1
  -4   9  -9 2106.77   29.40   1
   4  -9  -9 2144.20   39.47   1
   9   9   4 2115.92   31.40   1
   9  -9  -4 2117.99   43.38   1
  -9   9   4 2150.92   48.13   1
  -4  -9   9 2171.88   43.72   1
  -9   9  -4 2203.00   44.08   1
   9  -9   4 2065.16   47.37   1
   9  -4   9 2170.93   49.65   1
  -9  -9   4 2080.36   43.96   1
   9   9   4 2060.37   26.03   1
  -9  -4   9 2178.18   42.67   1
   9  -9   4 2056.17   48.17   1
  -9  -9   4 2120.55   41.92   1
  -9  -4  -9 2160.48   25.25   1
   4   9   9 1822.20   37.87   1
  -4   9   9 2067.86   45.95   1
  -4  -9  -9 2152.84   43.58   1
  -9  -9  -4 2137.19   37.91   1
   9  -9  -4 2095.27   33.67   1
  -4   9   9 2151.33   43.84   1
   4   9   9 2167.01   46.01   1
  -9  -4  -9 2121.45   36.59   1
   9   9  -4 2049.35   30.30   1
   9  -4   9 2066.33   40.79   1
   4  -9  -9 2083.89   45.39   1
  -9   4  -9 2165.34   28.92   1
   4  -9   9 2095.16   40.94   1
   9  -6   9 1240.60   36.53   1
  -9  -6  -9 1223.89   19.50   1
  -6  -9  -9 1253.53   35.35   1
   9  -9   6 1189.97   39.04   1
  -9   6  -9 1218.07   23.18   1
  -9  -9   6 1243.81   32.37   1
  -9  -9  -6 1283.92   28.22   1
  -6  -9   9 1196.06   27.43   1
   9  -6   9 1218.97   32.50   1
  -6   9   9 1249.42   31.01   1
   9  -9   6 1183.41   28.27   1
   9  -6  -9 1225.68   27.11   1
  -9  -9  -6 1241.31   27.99   1
   9  -6  -9 1265.35   28.66   1
   6  -9  -9 1256.41   30.06   1
   9   6   9 1236.93   28.08   1
  -9  -9  -6 1242.24   37.31   1
  -9   9  -6 1237.59   25.05   1
   6  -9  -9 1252.12   33.92   1
   9  -9  -6 1201.25   27.18   1
   9   6  -9 1231.20   21.49   1
  -6   9   9 1203.06   36.17   1
   6  -9   9 1233.57   44.24   1
  -9   9  -6 1277.75   32.96   1
   9   9   6 1229.00   25.07   1
   9  -9  -6 1219.77   32.93   1
  -9  -6   9 1197.29   28.41   1
  -6   9  -9 1238.32   23.74   1
   6  -9   9 1189.14   31.70   1
  -9   6   9 1259.66   38.64   1
  -9   6   9 1143.81   33.21   1
   6   9   9 1269.60   30.74   1
  -6   9  -9 1185.32   26.87   1
  -6  -9   9 1211.32   27.12   1
   6   9   9 1216.52   36.07   1
   6   9   9 1211.43   23.95   1
  -6   9   9 1200.55   35.34   1
  -9   9   6 1218.23   34.87   1
  -6  -9  -9 1254.05   28.06   1
   9  -9   6 1158.95   38.53   1
  -9  -6  -9 1182.29   28.19   1
   6  -9   9 1161.52   38.89   1
  -9   9   6 1236.01   37.29   1
   9   9  -6 1267.23   24.57   1
  -9  -6  -9 1252.27   34.56   1
   9   6   9 1220.16   36.54   1
  -9  -6   9 1181.90   26.51   1
  -9   6  -9 1238.85   29.67   1
   9   9   6 1239.31   23.85   1
   9   9  -6 1241.07   23.87   1
  -9  -9   6 1170.16   32.03   1
  -6  -9   9 1270.63   33.42   1
   9   9   6 1190.96   33.72   1
  -9  -9   8  498.37   20.51   1
   9  -8  -9  471.41   19.93   1
  -8   9   9  506.73   24.50   1
  -8  -9  -9  489.45   18.59   1
  -9  -9  -8  523.66   25.19   1
   8  -9  -9  481.03   21.32   1
  -9   8   9  492.51   23.48   1
  -8   9   9  463.14   23.25   1
  -9   8  -9  476.16   19.46   1
  -9  -9  -8  504.64   16.55   1
   9  -8  -9  479.72   18.37   1
   9   9  -8  449.39   14.47   1
   9   8   9  489.11   24.47   1
   9  -9  -8  498.20   18.84   1
  -9   9  -8  488.15   20.37   1
   9  -8   9  436.46   25.33   1
   9   9   8  473.00   16.95   1
   9   8   9  490.04   17.52   1
  -9   9   8  456.43   22.77   1
   8   9  -9  490.70   14.89   1
   8  -9  -9  475.84   18.80   1
   9  -9   8  496.28   27.20   1
   8   9   9  484.38   24.33   1
   8  -9   9  454.52   19.99   1
  -8   9  -9  446.98   15.16   1
   8   9  -9  473.16   14.75   1
   9  -8   9  480.10   26.45   1
  -9   8  -9  505.36   15.88   1
  -8   9  -9  486.78   19.13   1
  -9   8   9  483.12   24.53   1
   9  -9  -8  503.77   21.59   1
  -9  -8  -9  537.57   19.48   1
   9   9   8  471.99   16.64   1
   9   8  -9  482.12   14.77   1
   9  -8   9  497.34   21.15   1
  -9   9   8  465.07   23.83   1
  -9   9  -8  500.28   16.34   1
   9   9  -8  467.42   15.00   1
  -9  -9  -8  489.27   18.64   1
   8  -9   9  462.16   25.98   1
   9  -9   8  474.90   19.81   1
   8  -9   9  494.42   28.25   1
   9  -9   8  472.94   26.31   1
   8   9   9  468.14   16.40   1
   9   8   9  494.55   17.70   1
  -9  -8  -9  507.24   24.02   1
  -9  -9   8  466.76   19.86   1
   8   9   9  469.09   18.12   1
  -9  -8   9  460.65   18.72   1
  -8  -9   9  464.16   19.99   1
  -8  -9   9  455.79   18.53   1
   9   8  -9  470.01   14.27   1
  -9  -8   9  498.24   19.52   1
  -8  -9  -9  473.59   23.23   1
   9   9   8  470.54   23.50   1
 -10   0   033674.10  135.53   1
   0   0  1031078.00  147.78   1
   0 -10   033886.70  132.80   1
   0 -10   030149.00  194.20   1
 -10   0   030917.60  149.70   1
 -10   0   033774.70   91.94   1
   0 -10   031978.50  132.22   1
   0   0  1033883.20  119.78   1
   0   0  1033390.30  124.05   1
   0  10   033062.30  114.66   1
  10   0   034036.30  106.14   1
   0   0 -1033354.30  103.85   1
   0  10   034546.20  126.32   1
 -10   0   034446.80  103.37   1
   2  10   0 3163.97   30.24   1
 -10   0   2 3413.07   52.77   1
  -2 -10   0 3110.36   61.78   1
   0  -2 -10 3346.12   36.99   1
   0   2  10 3321.33   41.55   1
   0  -2  10 3374.11   49.39   1
   2 -10   0 3465.29   41.13   1
   2 -10   0 3246.21   43.15   1
   2  10   0 3478.25   39.51   1
   0   2 -10 3366.98   27.48   1
   0  -2  10 3341.40   48.54   1
   2  10   0 3396.08   39.43   1
 -10   0  -2 3374.62   31.31   1
 -10   0   2 3340.94   42.74   1
 -10   0   2 3202.51   32.12   1
 -10   0  -2 3202.62   41.95   1
  -2  10   0 3381.47   35.43   1
 -10   0   2 3471.31   33.83   1
   0   2 -10 3315.48   27.38   1
  10   0  -2 3220.15   30.44   1
  -2  10   0 3439.42   40.92   1
   0   2  10 3394.14   42.48   1
   0   2  10 3290.47   49.50   1
   0   2  10 3337.27   41.33   1
  -2 -10   0 3334.84   45.41   1
 -10   0  -2 3146.30   26.89   1
 -10   0  -2 3298.78   46.89   1
  10   0   2 3305.23   36.69   1
   2 -10   0 3169.42   62.50   1
   0   4  1010224.00   79.40   1
 -10   0  -411445.00   85.55   1
   0   4 -1011259.20   38.39   1
   0   4  1011570.70   95.47   1
   4 -10   011313.90   84.83   1
 -10   0  -410900.40   51.82   1
   0   4  1011039.00   80.16   1
 -10   0  -411264.70   78.71   1
  10   0  -411438.80   53.55   1
  10   0   411167.00   74.41   1
  -4 -10   010991.30  109.17   1
   0  -4 -1011665.50   76.20   1
   4  10   011710.60   70.87   1
  -4  10   011509.00   63.18   1
   0  -4  1010911.70   94.36   1
   4 -10   010778.60  112.07   1
   4 -10   011562.90   73.53   1
  -4 -10   011311.40   89.51   1
 -10   0   411606.70   63.51   1
 -10   0   411374.30   65.57   1
  -4  10   011693.20   78.01   1
   0   4  1011419.50   69.19   1
   0   4 -1011626.70   52.46   1
 -10   0   411282.90  102.25   1
   4  10   011223.50   60.32   1
 -10   0   411518.40   79.73   1
   0  -4  1011249.40   89.35   1
   0  -6  1017073.60  112.91   1
   6  10   016967.50   96.02   1
   6 -10   017025.80   87.76   1
  10   0   616641.20   80.25   1
  -6 -10   016845.60  130.08   1
   0   6  1017319.30  120.82   1
 -10   0   617326.00   98.63   1
   0  -6  1017422.00  125.26   1
 -10   0   617017.00  128.61   1
   6  10   016883.90   79.72   1
  -6  10   017706.10  100.98   1
   0   6 -1017123.20   67.97   1
  10   0   617139.80  104.72   1
   0  -6 -1016780.80  101.41   1
  -6  10   017288.70  114.75   1
 -10   0  -617358.00   97.55   1
   6  10   017958.80   79.52   1
 -10   0   618150.80   80.90   1
   0   6  1017425.50  112.92   1
  10   0   617158.60  111.12   1
  -6 -10   017168.80  121.18   1
   0   6  1017204.00   75.47   1
   0   6  1017266.40  104.93   1
   6 -10   017505.20  111.80   1
 -10   0   617404.50   85.78   1
   6 -10   017129.10  137.31   1
 -10   0  -616773.80  103.67   1
  -6  10   017501.40   77.09   1
  10   0  -618209.10   65.00   1
  -8  10   0 1831.08   41.09   1
   0  -8  10 1928.46   44.84   1
 -10   0   8 1885.28   33.23   1
  10   0   8 1839.79   40.07   1
 -10   0  -8 1809.56   34.77   1
  10   0   8 1760.74   28.00   1
   8  10   0 1838.42   28.35   1
  -8  10   0 1907.84   35.06   1
   0  -8  10 1897.68   45.30   1
   0   8  10 1842.31   35.90   1
   0  -8 -10 1870.65   36.89   1
   0   8  10 1825.16   39.88   1
 -10   0   8 1944.12   27.25   1
   0   8  10 1779.77   40.83   1
  10   0  -8 1833.79   19.85   1
   8 -10   0 1854.66   29.08   1
  -8 -10   0 1871.50   41.43   1
   8 -10   0 1814.72   38.93   1
   0   8  10 1906.14   22.98   1
   0   8 -10 1805.76   23.78   1
 -10   0  -8 1848.75   32.52   1
  10   0   8 1787.85   37.62   1
  -8  10   0 1829.17   25.00   1
 -10   0   8 1858.32   43.43   1
 -10   0   8 1857.72   29.51   1
  -8 -10   0 1859.65   43.17   1
   8 -10   0 1881.23   44.63   1
 -10   0  -8 1834.71   23.93   1
   8  10   0 1778.78   33.14   1
   0  -8  10 1880.49   37.68   1
 -10  -1   1 2592.98   39.28   1
  -1   1  10 2542.67   35.80   1
   1 -10   1 2603.18   40.05   1
  10  -1   1 2452.85   31.44   1
   1  10   1 2926.60   37.59   1
   1   1  10 2600.02   36.15   1
 -10   1   1 2619.00   36.64   1
 -10   1   1 2762.34   29.30   1
   1 -10   1 2619.98   57.52   1
   1 -10  -1 2698.33   38.03   1
  -1  10  -1 2719.53   34.15   1
   1  10  -1 2722.47   33.18   1
  -1  -1  10 2633.99   33.78   1
 -10  -1   1 2599.31   29.71   1
   1  -1  10 2614.19   43.58   1
   1   1 -10 2655.12   26.56   1
 -10  -1  -1 2575.33   39.24   1
 -10   1  -1 2705.58   26.78   1
 -10   1   1 2732.15   46.68   1
  -1   1  10 2590.33   42.46   1
  10  -1  -1 2610.10   29.48   1
   1  -1  10 2618.95   43.77   1
  -1 -10   1 2735.72   39.43   1
   1  10   1 2687.88   26.81   1
 -10  -1   1 2517.04   24.88   1
   1  10   1 2613.30   36.66   1
   1  -1  10 2732.47   35.34   1
  -1  -1 -10 2546.86   29.97   1
   1   1  10 2693.90   40.70   1
   1  -1 -10 2657.62   30.58   1
  -1  -1  10 2636.30   42.19   1
 -10   1   1 2669.58   29.13   1
  -1  -1  10 2516.97   33.54   1
  -1 -10   1 2570.16   56.80   1
   1 -10  -1 2625.86   35.65   1
   1   1  10 2594.51   44.22   1
 -10  -1  -1 2504.76   22.47   1
  -1   1  10 2682.91   36.55   1
   1  10  -1 2512.32   31.22   1
  10   1  -1 2683.70   28.61   1
  -1  10   1 2671.22   37.49   1
  -1  10  -1 2736.44   31.53   1
 -10   1  -1 2611.34   43.54   1
  -1   1 -10 2663.77   25.76   1
 -10   1  -1 2510.14   35.48   1
  10   1   1 2604.48   30.40   1
 -10  -1  -1 2678.55   42.65   1
 -10  -1   1 2736.41   45.28   1
   1 -10  -1 2555.88   55.90   1
  -1   1  10 2587.70   36.78   1
  -1  -1  10 2706.47   40.22   1
  -1 -10   1 2546.00   37.65   1
  -1 -10  -1 2635.80   56.79   1
 -10  -1  -1 2639.44   28.92   1
  -1  10   1 2673.79   33.23   1
   1   1  10 2409.39   33.55   1
  -1 -10  -1 2516.38   38.76   1
   1 -10   1 2640.85   36.17   1
  -1   3  10   11.33    3.42   1
 -10  -1   3   30.08    3.29   1
   3 -10  -1   21.87    3.77   1
   3  10   1    9.86    1.88   1
  -3 -10  -1   18.72    4.16   1
  -1  -3  10   18.16    4.59   1
 -10  -1  -3   15.45    2.27   1
 -10  -1   3   13.18    3.53   1
   3  10  -1   14.22    2.54   1
  10  -1   3   30.77    3.82   1
   3 -10   1   16.84    3.18   1
   1  -3 -10   16.85    3.37   1
  -1  -3  10   12.85    3.93   1
  10   1   3    8.58    2.48   1
  -1   3 -10   21.35    1.78   1
 -10   1  -3   15.56    3.30   1
  -3  10   1    8.68    2.48   1
   3  10   1   20.80    3.97   1
 -10   1  -3   26.08    4.79   1
  -3  10   1   13.16    2.53   1
  -3  10  -1    9.74    2.52   1
   3 -10   1   20.22    4.22   1
  10  -1   3   10.08    2.61   1
  -3  10  -1   14.14    2.52   1
   3 -10   1   13.80    5.43   1
   1   3 -10   23.68    2.24   1
 -10   1   3   26.17    4.32   1
  -1   3 -10    9.46    1.31   1
 -10  -1  -3   13.47    3.60   1
   1   3  10   19.77    4.15   1
 -10   1   3   16.10    2.52   1
 -10  -1   3   14.73    4.53   1
 -10   1   3   17.72    3.31   1
   3  10  -1   16.26    3.24   1
   1  -3  10   17.45    4.44   1
 -10  -1  -3   11.36    1.79   1
  -3 -10   1   13.92    5.84   1
   1   3  10   15.16    3.40   1
   3 -10  -1    8.13    2.39   1
  -1   3  10   13.86    3.58   1
   1   3  10   19.53    3.70   1
   3 -10  -1   21.61    6.10   1
  10  -1  -3   20.99    2.58   1
 -10  -1   3   20.16    2.84   1
  -1  -3 -10   30.80    4.16   1
   1   3 -10   10.65    1.82   1
  10   1  -3   22.89    2.65   1
  -1   3 -10   12.29    1.95   1
 -10   1  -3   12.33    2.09   1
  -1   3  10   34.52    3.91   1
  -3 -10   1   35.20    5.21   1
   3  10  -1   23.75    3.41   1
 -10  -1  -3   31.60    4.71   1
  -3 -10  -1   26.41    6.26   1
   3  10   1   16.18    3.43   1
  -1   3  10   14.94    3.73   1
 -10   1   3   30.65    6.16   1
   1   3  10   12.90    4.24   1
 -10  -1   5 3224.71   54.41   1
  10  -1   5 3020.13   43.03   1
  -5 -10   1 3120.94   57.44   1
   5 -10  -1 3170.02   43.39   1
 -10   1   5 3249.25   41.86   1
   1   5  10 3179.70   35.89   1
   5 -10  -1 3226.31   59.26   1
  -1   5  10 3200.49   46.28   1
  10   1   5 3150.13   46.31   1
 -10  -1   5 3159.25   34.56   1
   1   5 -10 3214.50   20.46   1
  -1   5 -10 3110.86   28.74   1
 -10   1  -5 2823.80   27.92   1
  -5  10  -1 3144.09   39.88   1
 -10  -1  -5 3260.85   44.73   1
   5  10  -1 3733.85   46.46   1
 -10  -1   5 3167.54   43.28   1
  -5 -10  -1 3179.05   49.91   1
   1  -5  10 3346.71   55.24   1
   5  10  -1 3223.78   33.94   1
  -1   5  10 3181.63   50.40   1
 -10   1  -5 2993.05   44.49   1
 -10  -1  -5 3181.47   27.50   1
   1   5 -10 3089.98   27.11   1
   1  -5  10 3130.37   48.14   1
  -5  10   1 3140.81   43.52   1
 -10  -1   5 3203.28   32.09   1
 -10  -1  -5 3262.85   45.30   1
   5  10   1 3153.66   32.97   1
  -1  -5  10 3156.31   50.81   1
  -5 -10  -1 3194.77   57.36   1
   5  10   1 2967.18   40.54   1
  -5  10   1 3103.66   46.88   1
  10  -1  -5 3183.56   27.57   1
   1   5  10 3196.80   51.97   1
  -5 -10   1 3272.42   50.64   1
  10   1  -5 3145.58   27.92   1
 -10   1  -5 3242.29   40.19   1
   1  -5 -10 3131.12   41.73   1
   5  10  -1 3238.84   34.54   1
   5  10   1 3202.03   37.87   1
   5 -10   1 2996.32   59.43   1
 -10   1   5 3415.81   33.93   1
 -10   1   5 3127.16   38.69   1
  10  -1   5 3126.43   44.64   1
 -10   1   5 3189.28   55.38   1
   5 -10  -1 3144.32   39.16   1
  -1  -5 -10 3155.76   42.21   1
  10   1   5 2962.53   39.87   1
  -1   5  10 3208.61   31.15   1
  -5  10  -1 3335.37   33.44   1
   1   5  10 3186.29   42.52   1
  10  -1   5 3151.85   36.11   1
  -1   5  10 3239.69   47.62   1
   5 -10   1 3118.62   47.75   1
   1   5  10 3175.11   45.94   1
  -1  -5  10 3264.06   47.62   1
 -10  -1  -5 3144.07   29.47   1
  -5  10   1 3220.72   34.11   1
   5 -10   1 3227.18   37.46   1
  10   1  -7 6027.48   37.89   1
   7 -10  -1 5998.10   64.46   1
   7  10   1 5781.90   48.32   1
   7  10  -1 5859.25   56.93   1
 -10  -1  -7 5908.60   40.28   1
   7 -10   1 5834.49   69.91   1
 -10  -1   7 6019.84   46.47   1
  -7  10  -1 5744.71   57.24   1
  10  -1   7 5777.19   51.71   1
  -1   7 -10 5805.57   42.02   1
  -1  -7 -10 5889.87   63.72   1
 -10  -1   7 6047.22   48.82   1
   7  10   1 5769.52   59.76   1
   1  -7  10 5781.16   76.65   1
   7 -10   1 5946.14   50.31   1
 -10   1  -7 5958.08   62.72   1
 -10   1   7 6140.52   58.78   1
  -1  -7  10 5917.04   70.45   1
  -7  10   1 6103.25   63.05   1
   1  -7  10 5898.11   76.96   1
   1  -7  10 5798.33   66.71   1
  -1   7  10 5911.49   71.59   1
 -10  -1  -7 5668.36   60.76   1
  10  -1  -7 6098.95   35.91   1
  -7 -10   1 5729.78   74.39   1
 -10   1   7 6328.16   47.42   1
   1   7  10 5788.83   59.94   1
  -1  -7  10 6011.54   65.46   1
  -7 -10  -1 6176.99   76.16   1
  -7  10  -1 6054.13   45.09   1
   7  10  -1 5869.50   49.12   1
  10   1   7 6068.12   63.12   1
  -7 -10  -1 5848.21   73.80   1
   7  10   1 6236.43   44.22   1
   1  -7 -10 5844.41   62.07   1
 -10   1   7 6078.56   78.98   1
  10  -1   7 5948.21   68.02   1
 -10  -1  -7 5736.93   60.00   1
  -1  -7  10 5909.10   74.02   1
   7 -10  -1 5835.12   77.62   1
 -10  -1   7 6061.01   59.18   1
  -1   7  10 5694.72   37.59   1
  -7  10   1 5941.32   46.23   1
 -10   1   7 6037.03   56.36   1
  10  -1   7 6049.13   68.79   1
 -10   1  -7 5948.78   42.86   1
  -7  10  -1 5999.28   70.62   1
   7  10  -1 6163.90   38.09   1
 -10  -1   7 5979.05   76.38   1
   1   7 -10 5895.29   40.19   1
 -10   1  -7 5946.99   54.30   1
   1   7  10 6223.20   45.72   1
  -7 -10   1 6049.56   73.86   1
  -1   7  10 5954.10   69.93   1
  -1   7  10 5855.56   65.39   1
   7 -10  -1 6023.08   53.46   1
  -7  10   1 6087.33   72.57   1
   1   7  10 5944.36   67.90   1
   7 -10   1 5936.77   81.72   1
   1   7  10 5784.12   73.03   1
  10   1   7 5960.91   69.66   1
  10   1   7 5903.21   47.01   1
 -10   1  -9   68.25    7.05   1
  -1  -9 -10   71.26    8.00   1
   1   9  10   78.24    9.37   1
   9  10   1   94.48    8.46   1
  -9  10  -1   78.06    7.32   1
  10  -1   9  105.22   10.18   1
 -10  -1  -9   64.62    4.68   1
  10   1   9   65.46    8.40   1
  -9 -10  -1   82.02   10.30   1
   9 -10  -1   72.94    6.28   1
 -10  -1  -9   64.66    6.87   1
  10  -1   9   79.47    6.80   1
 -10  -1   9   71.34    9.10   1
   1   9  10   82.61    5.36   1
   9 -10   1   68.07    8.38   1
  -1  -9  10   86.95   10.08   1
 -10   1   9   75.21    6.72   1
  10  -1  -9   89.71    4.29   1
   1   9  10   60.38    7.83   1
  -9  10  -1   71.15    5.07   1
  -1  -9  10   75.57    7.95   1
  -9 -10  -1   74.51    8.65   1
  -9  10   1   75.27    8.94   1
  -9 -10  -1   73.94    7.05   1
   9  10   1   78.60    6.29   1
   1  -9  10   73.99   10.73   1
   9 -10   1   61.10    8.45   1
 -10  -1   9   73.36    5.87   1
 -10  -1   9   73.27    6.87   1
   1   9 -10   75.90    5.14   1
 -10  -1   9   75.85    5.76   1
 -10   1  -9   84.45    5.66   1
  -9  10   1   69.81    7.42   1
   9  10  -1   75.88    6.13   1
 -10  -1  -9   72.53    7.11   1
   1  -9  10   65.41    7.50   1
   9 -10  -1   93.31   10.38   1
 -10   1  -9   90.31    6.98   1
  10  -1   9   77.72    8.95   1
   9  10  -1   65.51    7.06   1
  -1   9 -10   74.19    5.38   1
  -9 -10   1   86.23    9.12   1
   1  -9  10   88.04   10.66   1
  -1   9  10   73.74    8.81   1
  -1   9  10   85.25    9.64   1
  -1   9  10   75.50    8.12   1
   1  -9 -10   75.57    8.04   1
   1   9  10   81.27    7.73   1
  -9  10   1   68.25    5.20   1
  -9  10  -1  114.51   11.21   1
  -9 -10   1   77.30    9.62   1
  -1  -9  10   77.80    9.98   1
  10   1  -9  121.28    5.43   1
  10   1   9   67.06    7.81   1
  10  -1  -9   79.09    6.15   1
   9 -10   1   67.02    5.72   1
   9 -10  -1   78.29    8.42   1
   0  10   2  451.37   16.36   1
   0 -10   2  401.25   23.21   1
  -2   0 -10  395.57   10.93   1
   2   0  10  424.22   14.34   1
 -10   2   0  430.02   14.42   1
   2   0  10  439.24   18.50   1
  -2   0  10  405.39   13.80   1
   0 -10   2  437.26   14.96   1
   2   0  10  442.40   17.89   1
 -10   2   0  407.56   11.51   1
 -10  -2   0  407.61   16.84   1
   0  10   2  516.22   16.79   1
 -10  -2   0  410.37   12.04   1
   2   0 -10  437.49   11.51   1
   0  10  -2  416.67   12.52   1
  -2   0  10  418.02   15.19   1
   0 -10   2  432.33   16.94   1
  -2   0 -10  428.91   13.02   1
  10   2   0  424.10   11.83   1
 -10   2   0  407.78   18.12   1
  10  -2   0  412.18   12.95   1
 -10  -2   0  415.75    8.70   1
  -2   0  10  414.73   13.84   1
   0  10  -2  443.92   12.78   1
  10  -2   0  413.92   12.85   1
   0 -10  -2  410.70   15.61   1
  -2   0  10  509.70   18.30   1
   0 -10  -2  421.61   22.55   1
 -10  -2   0  411.45   16.25   1
   2 -10   2 7179.60   96.14   1
   2   2 -10 7007.38   40.41   1
 -10   2  -2 7311.91   58.23   1
   2   2  10 7038.22   60.86   1
   2  10   2 7398.20   63.83   1
 -10   2  -2 7051.78   71.08   1
  -2  10  -2 7351.11   53.83   1
  10   2  -2 7319.73   46.36   1
  -2 -10  -2 6856.73   67.59   1
  -2   2  10 7202.28   62.52   1
  -2   2  10 7167.93   48.76   1
  10  -2   2 7166.29   54.25   1
   2   2  10 7132.76   75.26   1
   2  10  -2 7221.95   50.19   1
 -10  -2  -2 7254.22   35.85   1
 -10   2   2 6791.69   52.80   1
   2  -2 -10 7048.88   52.46   1
  -2 -10   2 7243.43   64.88   1
  -2   2 -10 7063.38   49.81   1
  -2 -10  -2 6748.11   89.53   1
 -10   2   2 7157.80   79.58   1
   2  -2  10 7101.77   72.98   1
   2  -2  10 7065.30   77.23   1
  -2  10   2 7180.20   66.28   1
 -10  -2  -2 7093.36   48.05   1
  -2  -2  10 7183.79   68.67   1
  -2   2 -10 7094.87   34.74   1
 -10  -2   2 7201.45   39.11   1
  -2  -2 -10 6965.25   53.46   1
   2 -10  -2 7150.82   55.32   1
   2  10   2 7327.53   60.42   1
  10  -2  -2 7240.70   48.64   1
  10  -2  -2 7234.59   53.78   1
  -2  -2  10 7278.27   54.60   1
  10  -2   2 7116.72   59.64   1
  -2  10  -2 7435.69   50.46   1
  -2 -10   2 7271.55   65.02   1
 -10   2  -2 7052.91   44.83   1
   2 -10   2 7369.36   57.73   1
   2 -10  -2 7242.79   62.41   1
   2 -10  -2 7243.15   92.21   1
   2  10   2 6992.86   43.80   1
 -10  -2   2 7024.70   51.37   1
 -10  -2   2 7289.19   67.47   1
  -2   2  10 6925.48   69.29   1
  -2   2  10 7067.06   65.45   1
 -10  -2   2 7144.44   74.02   1
  -2 -10   2 6493.98   89.76   1
  -2  -2  10 6949.25   64.37   1
   2 -10   2 7352.61   71.70   1
 -10  -2  -2 7104.65   67.35   1
  -2   2 -10 6982.92   41.25   1
  10   2   2 7242.60   52.43   1
   2   2  10 7145.93   64.81   1
 -10  -2  -2 7065.90   67.32   1
 -10   2   2 7262.17   59.82   1
   2  10  -2 7140.28   52.58   1
  -2  -4 -10  608.73   17.76   1
 -10   2  -4  610.27   20.37   1
   4 -10  -2  599.66   17.74   1
 -10   2   4  603.68   24.32   1
  -2   4  10  602.43   21.12   1
  -4 -10  -2  631.55   26.01   1
 -10  -2  -4  603.66   20.00   1
   2  -4  10  640.32   22.29   1
   4  10  -2  600.77   14.63   1
 -10   2  -4  688.19   14.12   1
 -10   2   4  574.04   17.17   1
  -2   4 -10  585.86   12.53   1
   2   4  10  631.12   17.46   1
   4  10  -2  631.81   16.78   1
   4 -10  -2  595.44   17.21   1
 -10  -2  -4  588.41   19.18   1
  10  -2   4  637.90   19.84   1
   2   4  10  582.24   22.52   1
  -2   4  10  604.58   20.48   1
  -2   4  10  638.62   20.56   1
   2  -4 -10  574.68   16.92   1
  -2  -4  10  608.56   19.99   1
   4 -10   2  600.32   21.39   1
  -4 -10   2  587.13   25.66   1
   4 -10   2  561.34   27.07   1
  10   2  -4  645.18   13.23   1
 -10  -2   4  630.44   23.61   1
  10   2   4  587.45   16.52   1
   4 -10  -2  636.76   26.93   1
 -10   2   4  623.53   17.89   1
  -4  10   2  626.93   16.12   1
  10  -2  -4  606.46   12.87   1
  -4  10   2  603.39   19.54   1
  -2   4  10  631.75   11.00   1
   2   4  10  623.38   17.83   1
 -10  -2   4  639.89   15.76   1
   4 -10   2  606.68   16.06   1
  10  -2   4  611.49   16.49   1
  -4  10   2  624.67   20.61   1
 -10   2  -4  618.34   16.61   1
 -10  -2  -4  612.60   13.70   1
  -4 -10   2  622.70   21.08   1
 -10  -2  -4  635.13   11.48   1
  -4  10  -2  609.01   16.55   1
  -4 -10  -2  625.20   21.72   1
 -10  -2   4  603.67   11.48   1
   4  10   2  614.96   18.06   1
  -2  -4  10  634.64   21.31   1
  10  -2  -4  619.86   16.14   1
   4  10  -2  630.87   14.73   1
   4  10   2  591.30   13.67   1
   2  -4  10  609.03   24.00   1
   2   4 -10  590.35   10.25   1
   2   4 -10  614.39   11.46   1
 -10  -2   4  660.07   20.11   1
   2   4  10  630.17   19.52   1
   4  10   2  627.00   18.39   1
 -10   2  -6  777.29   18.47   1
   2   6  10  787.22   27.14   1
 -10   2  -6  786.49   15.71   1
  -6  10  -2  781.59   19.88   1
 -10   2  -6  808.99   23.24   1
   2  -6  10  741.14   27.51   1
 -10  -2  -6  739.88   14.48   1
   6 -10   2  791.42   30.95   1
  -6 -10   2  770.18   28.28   1
   6  10   2  776.86   17.00   1
  -6  10   2  827.56   25.80   1
  10  -2   6  768.12   19.43   1
   6 -10   2  792.04   26.18   1
   2   6  10  766.35   20.79   1
 -10  -2  -6  774.03   13.77   1
  10  -2  -6  782.66   13.44   1
  -2  -6 -10  775.00   22.36   1
   6 -10  -2  782.37   19.95   1
   2   6  10  789.92   23.65   1
  -2   6 -10  771.80   15.28   1
  -6 -10   2  878.15   26.97   1
   6 -10  -2  831.97   21.70   1
 -10  -2   6  897.76   19.27   1
  -2   6  10  806.01   24.77   1
 -10  -2   6  741.62   21.45   1
   2  -6 -10  766.69   21.57   1
 -10  -2   6  797.88   14.23   1
  -2   6  10  838.32   26.03   1
 -10   2   6  821.95   28.99   1
  10  -2   6  758.95   23.95   1
  -6  10   2  796.81   23.67   1
  -2  -6  10  775.91   23.25   1
 -10  -2   6  796.05   27.05   1
  10  -2   6  844.21   24.14   1
   2   6  10  786.84   17.65   1
   2   6 -10  735.56   13.30   1
  10   2   6  796.26   24.87   1
 -10   2   6  756.57   21.10   1
   6 -10  -2  772.41   28.28   1
   6 -10   2  759.66   17.69   1
  10   2  -6  784.14   14.43   1
   6  10  -2  792.03   17.56   1
   6  10   2  776.31   18.06   1
  10   2   6  795.02   20.96   1
  -6 -10  -2  819.70   26.71   1
  -6 -10  -2  812.45   27.89   1
  -6  10  -2  727.75   23.49   1
  -2   6  10  771.04   24.84   1
   6  10   2  790.42   21.87   1
   6  10  -2  775.61   20.05   1
  -6  10   2  830.26   18.06   1
   6 -10   2  768.85   18.83   1
 -10   2   6  779.44   20.71   1
  10  -2  -6  818.54   18.76   1
   2  -6  10  800.67   24.91   1
 -10  -2  -6  705.54   21.99   1
  -2  -6  10  821.88   26.41   1
  -2  -6  10  740.22   22.00   1
   6  10  -2  830.95   15.74   1
 -10  -2  -6  801.68   22.49   1
  10  -2  -8  278.27    7.44   1
   2  -8  10  289.16   15.32   1
  -2  -8  10  315.35   17.21   1
 -10   2   8  269.98   17.12   1
   8 -10   2  270.52   10.60   1
  10   2   8  261.44   15.75   1
   2   8  10  279.13   16.77   1
   8 -10  -2  282.55   17.14   1
   8 -10   2  294.05   18.62   1
   8  10  -2  281.15   11.23   1
   8  10   2  280.69   14.23   1
  10  -2   8  275.70   12.46   1
 -10  -2   8  279.27   13.05   1
  -8 -10  -2  307.52   16.57   1
  -2  -8 -10  288.34   15.08   1
   2  -8 -10  293.33   14.81   1
  10  -2   8  319.04   17.35   1
 -10  -2  -8  274.55   13.66   1
 -10  -2   8  307.06   17.35   1
  10   2  -8  296.50    8.96   1
 -10   2  -8  296.69   11.46   1
  -2  -8  10  315.07   17.38   1
 -10   2  -8  278.72    9.94   1
  -8 -10   2  278.32   16.68   1
 -10   2  -8  276.95   13.94   1
   2  -8  10  274.35   17.58   1
  -2   8 -10  271.84    9.82   1
  -8 -10   2  264.34   16.18   1
  -2   8  10  278.57   16.18   1
  -8  10   2  298.57   17.25   1
 -10   2   8  277.70   13.46   1
   2   8  10  278.25   10.02   1
  10   2   8  300.02   14.56   1
   8  10  -2  274.08   12.59   1
   8  10   2  286.24    9.32   1
  -8 -10  -2  280.00   12.08   1
 -10  -2  -8  289.07    9.19   1
 -10  -2   8  264.77    9.41   1
  10  -2  -8  269.52   10.94   1
   2   8  10  275.67   15.13   1
   2  -8  10  285.09   19.44   1
  10  -2   8  303.85   16.06   1
 -10  -2  -8  273.80   14.12   1
  -2   8  10  295.04   16.36   1
  -2   8  10  288.75   15.45   1
  -8  10  -2  266.53   12.52   1
  10   2   8  275.04   10.15   1
  10  -2  -8  291.06   11.58   1
   2   8 -10  282.28    9.06   1
 -10  -2   8  273.24   11.06   1
   2   8  10  290.91   13.44   1
  -8 -10  -2  269.96   16.88   1
   8 -10   2  263.20   11.17   1
  -8  10   2  273.43   14.46   1
  -8  10   2  271.91   10.45   1
   8 -10  -2  300.22   14.28   1
  -8  10  -2  296.96   16.64   1
   8 -10  -2  292.56   12.28   1
   8 -10   2  263.26   16.19   1
  -2  -8  10  289.87   14.70   1
   8  10   2  279.05   11.21   1
  -1 -10   326083.90  184.29   1
   3   1  1026318.90  133.09   1
  -1 -10  -326293.70  177.21   1
  -3  -1 -1026935.10   99.41   1
 -10   3  -127923.70   97.49   1
 -10  -3  -128316.40   64.61   1
  -3  -1  1025691.60  126.34   1
 -10   3  -128733.10  111.59   1
   1 -10   326405.90  109.47   1
  -3  -1 -1027827.50  109.08   1
  -1  10  -328728.30  102.02   1
 -10  -3   126928.80   61.66   1
  -3   1  1028284.60  119.24   1
   1 -10   326492.60  187.28   1
  10   3  -128055.40   94.95   1
   3  -1 -1027686.00   97.64   1
 -10  -3   126873.90  138.30   1
  10  -3   128111.80  118.85   1
   1 -10  -327412.40  126.66   1
 -10  -3   127475.30  103.84   1
  -3  -1  1026791.40  111.76   1
   1 -10   327885.00  143.62   1
  10   3   128638.60  100.54   1
   3   1  1028118.30  117.75   1
   3  -1  1027742.20  146.28   1
  -1 -10   327199.00  137.28   1
  -3   1  1025664.20  126.60   1
   3  -1  1025923.00  144.71   1
   3   1  1026924.80  146.68   1
  -1  10   327299.70  133.74   1
  -3   1 -1027113.90  102.06   1
  -3   1 -1027790.30   83.87   1
  -1  10   326755.10  114.10   1
 -10  -3  -127318.50  100.14   1
  -1 -10   328158.60  120.54   1
   1  10   327978.30  118.16   1
  -3   1  1026678.70   91.95   1
 -10  -3  -125175.00  127.67   1
  -3   1 -1027858.60   82.32   1
   1 -10  -326302.20  176.69   1
 -10  -3   126790.10  133.59   1
   3   1 -1027041.20   85.76   1
  10  -3   128380.70  112.75   1
   1  10   327361.70  130.89   1
 -10  -3  -127097.10  135.88   1
  -3  -1  1028558.00  111.22   1
  -1 -10  -326902.10  131.62   1
 -10   3   127814.40  112.33   1
 -10   3   126704.10  152.94   1
 -10   3   127826.60  105.45   1
 -10   3  -126363.10  144.12   1
  10  -3  -128612.40  108.12   1
   3   3  10 8957.67   70.76   1
  -3   3  10 8835.86   79.31   1
  10  -3  -3 8920.56   54.72   1
  -3  10   3 8998.58   74.80   1
  -3 -10  -3 8851.42   98.88   1
   3  10   3 9343.75   74.09   1
  10   3   3 8944.32   60.85   1
   3   3 -10 8688.50   43.46   1
   3  10   3 8808.61   50.61   1
  -3  10  -3 9219.98   61.39   1
   3   3  10 9036.63   70.33   1
 -10  -3  -3 8805.17   73.75   1
   3  10  -3 9386.30   60.87   1
   3  -3  10 9194.91   85.31   1
 -10   3   3 9155.18   94.07   1
   3   3  10 8883.13   86.58   1
   3 -10   3 8973.07   84.14   1
 -10  -3   3 8851.46   84.19   1
  -3 -10   3 9164.65   74.79   1
 -10   3   3 8913.72   68.18   1
  -3   3 -10 8793.99   48.52   1
   3 -10   3 9223.71   61.68   1
 -10  -3   3 8940.55   29.93   1
  10  -3  -3 9158.85   63.75   1
  10  -3   3 8929.91   74.00   1
   3  -3  10 9165.91   92.61   1
  10   3  -3 8848.40   51.38   1
 -10  -3   3 8890.79   60.71   1
 -10  -3  -3 9014.55   55.19   1
  -3  10   3 8797.62   77.59   1
  10  -3   3 9006.49   65.73   1
 -10  -3  -3 8911.38   39.02   1
  -3  -3  10 8839.69   72.11   1
 -10   3  -3 9053.12   80.57   1
   3  10  -3 9396.66   53.32   1
   3 -10  -3 8828.05   99.85   1
   3 -10   3 8798.63   65.11   1
 -10  -3  -3 9056.15   79.95   1
  -3  -3 -10 8628.40   65.27   1
  -3  -3  10 8951.00   74.20   1
   3 -10  -3 8799.33   70.38   1
  -3   3  10 8675.63   77.09   1
  -3  -3 -10 9210.67   66.06   1
  -3 -10  -3 8962.30   81.04   1
  -3   3 -10 8725.15   55.74   1
   3 -10  -3 8864.11   58.46   1
 -10  -3   3 9191.11   77.62   1
  -3 -10   3 8655.92  101.05   1
 -10   3   3 8930.62   65.92   1
   3 -10   3 8774.75  108.12   1
 -10   3  -3 8267.92   51.38   1
   3  10   3 9021.44   71.16   1
  -3  10   3 9439.54   66.34   1
  -3   3  10 9099.99   74.29   1
   3  -3 -10 9191.23   62.68   1
 -10   3  -3 9156.19   61.52   1
  -3 -10   3 9143.03   75.49   1
  -3   5  10 4918.02   60.56   1
   3   5  10 5042.67   48.49   1
   5  10  -3 5208.83   39.27   1
 -10   3  -5 4970.83   40.13   1
   3   5  10 4984.06   56.35   1
  10  -3   5 4903.93   60.22   1
  10  -3   5 4867.19   55.10   1
   5  10  -3 5191.51   44.15   1
 -10  -3  -5 4759.41   58.57   1
  10   3  -5 4873.55   37.60   1
 -10  -3   5 5018.54   26.93   1
  -5  10   3 4866.16   59.84   1
  -5 -10  -3 4911.46   63.79   1
   5 -10   3 5027.58   44.75   1
  10   3   5 5051.18   49.39   1
   5  10   3 5039.86   51.01   1
  10   3   5 4934.32   59.73   1
  10  -3   5 4635.09   49.73   1
  -3   5  10 4906.34   62.23   1
   5 -10   3 4735.91   48.18   1
 -10  -3  -5 4870.70   55.11   1
   5 -10  -3 4968.69   51.76   1
  -3   5 -10 4528.45   39.27   1
  -5 -10   3 4921.75   73.30   1
   5 -10   3 4967.68   65.78   1
  -3   5  10 4929.34   60.04   1
 -10  -3  -5 5007.43   39.79   1
   3   5 -10 5014.37   32.68   1
  -3  -5  10 5009.73   56.61   1
   5  10   3 4839.85   40.81   1
   5  10  -3 5175.16   47.88   1
  -3  -5  10 5057.06   36.70   1
 -10   3   5 4964.25   71.34   1
 -10  -3  -5 4720.98   31.56   1
   3  -5  10 4877.93   70.91   1
  -5  10   3 5091.54   62.73   1
  -3  -5  10 4948.74   59.82   1
  -3   5 -10 4837.10   37.95   1
  10  -3  -5 5047.88   48.01   1
 -10   3  -5 5096.49   45.04   1
   5 -10   3 4901.81   79.16   1
   3  -5 -10 4886.02   51.33   1
   3  -5  10 4939.23   63.05   1
  -5  10   3 5770.81   53.90   1
  -3  -5 -10 4974.07   55.05   1
  -5 -10  -3 4994.97   69.82   1
 -10  -3   5 4858.05   65.81   1
  -5  10  -3 4944.96   47.30   1
   5 -10  -3 4811.10   46.53   1
  -5 -10   3 5189.14   62.28   1
   5  10   3 4799.89   54.72   1
 -10  -3   5 5059.29   56.91   1
 -10   3   5 5146.96   52.29   1
   3   5  10 4988.23   67.50   1
  10  -3  -5 4995.86   37.30   1
 -10   3   5 4749.30   53.67   1
   5 -10  -3 4959.03   72.14   1
 -10   3  -5 4958.52   58.85   1
 -10  -3   5 4990.58   46.74   1
  -3  -7  10 2415.49   40.40   1
  10   3   7 2315.37   44.90   1
  10  -3   7 2349.93   46.33   1
 -10   3  -7 2267.11   28.21   1
  10  -3   7 2437.76   37.66   1
   7  10  -3 2361.85   35.46   1
   7 -10  -3 2369.70   35.45   1
  -7 -10  -3 2390.26   45.47   1
 -10   3  -7 2370.67   40.59   1
   7 -10   3 2332.26   30.06   1
 -10   3   7 2296.92   39.76   1
   3  -7  10 2410.17   44.68   1
 -10  -3  -7 2302.15   41.72   1
   7  10  -3 2351.53   31.20   1
  -3  -7  10 2365.68   44.69   1
  -7  10   3 2313.48   42.86   1
   7 -10  -3 2372.67   35.70   1
  -7 -10  -3 2229.36   31.99   1
 -10  -3  -7 2100.68   24.79   1
   3  -7  10 2277.80   50.54   1
  10  -3  -7 2328.21   23.35   1
   7  10   3 2281.50   30.47   1
  10   3  -7 2339.12   26.03   1
  10  -3   7 2350.74   42.32   1
   7 -10   3 2336.67   53.05   1
 -10  -3  -7 2344.88   38.75   1
  -3  -7  10 2369.89   26.23   1
   7 -10   3 2252.78   33.80   1
 -10  -3   7 2267.08   38.15   1
 -10   3  -7 2348.54   29.91   1
  -7  10   3 2309.42   45.84   1
   3   7  10 2365.21   47.93   1
  -3   7  10 2315.25   45.13   1
  -7  10   3 2673.44   36.37   1
  -3  -7 -10 2243.68   40.69   1
 -10   3   7 2294.78   49.75   1
   3   7 -10 2112.87   22.73   1
  -7  10  -3 2293.05   43.36   1
  10   3   7 2274.67   36.95   1
  -3   7  10 2409.03   44.61   1
   3  -7  10 2219.24   51.29   1
 -10  -3   7 2341.39   22.72   1
  -7  10  -3 2300.40   34.61   1
  -7 -10  -3 2436.73   48.32   1
  -7 -10   3 2374.08   45.98   1
 -10  -3  -7 2341.16   24.67   1
  10  -3  -7 2348.29   33.54   1
   3  -7 -10 2310.67   38.82   1
  10  -3  -7 2287.87   31.45   1
  -3   7  10 2432.63   44.76   1
  -7 -10   3 2255.57   47.13   1
   7  10   3 2433.10   31.35   1
   3   7  10 2351.40   30.87   1
   7 -10   3 2328.03   47.65   1
   7 -10  -3 2323.49   48.22   1
   3   7  10 2303.79   41.37   1
  -3  -7  10 2412.60   42.26   1
 -10  -3   7 2362.59   46.51   1
 -10  -3   7 2336.88   32.59   1
  -3   7 -10 2285.25   28.06   1
   7  10   3 2360.34   40.38   1
   9  10   3 2319.34   42.93   1
  -3   9  10 2390.13   46.33   1
  -3   9  10 2447.37   46.38   1
  -9  10  -3 2337.43   36.95   1
  10  -3   9 2328.91   40.58   1
   3   9  10 2259.34   44.18   1
  10   3   9 2215.67   48.05   1
  -9  10  -3 2346.01   47.79   1
   3   9 -10 2273.52   25.88   1
  -3   9  10 2213.48   47.80   1
  10  -3  -9 2187.14   33.33   1
   9 -10  -3 2345.95   48.65   1
 -10   3  -9 2262.58   29.62   1
   3  -9  10 2325.54   44.89   1
   3   9  10 2215.10   48.64   1
   9  10   3 2206.78   32.67   1
  10   3   9 2404.69   42.26   1
  -9  10   3 2274.98   49.33   1
  -3   9 -10 2268.05   30.37   1
  -9 -10   3 2340.98   48.97   1
  10  -3   9 2406.80   52.00   1
  -3  -9  10 2405.27   41.48   1
  -9 -10  -3 2434.99   38.06   1
  -3  -9  10 2368.27   47.92   1
  -9 -10   3 2333.57   46.56   1
   9 -10  -3 2303.76   38.59   1
   9 -10  -3 2333.63   36.01   1
   9 -10   3 2321.66   52.50   1
  -9 -10  -3 2435.50   52.44   1
  -3  -9 -10 2333.50   45.86   1
  10  -3   9 2312.02   45.73   1
 -10  -3  -9 2358.14   27.03   1
 -10  -3   9 2398.01   33.30   1
 -10   3  -9 2237.92   39.94   1
 -10   3   9 2435.41   52.67   1
  -3  -9  10 2422.22   49.07   1
  -9 -10  -3 2344.17   43.03   1
   3  -9 -10 2279.45   42.23   1
  10   3  -9 2377.35   26.43   1
   3  -9  10 2335.30   53.01   1
  10  -3  -9 2320.77   34.55   1
 -10  -3   9 2301.91   26.68   1
 -10   3   9 2279.13   41.30   1
   3   9  10 2402.29   30.67   1
  -9  10   3 2338.15   45.22   1
   9 -10   3 2217.58   33.83   1
   9 -10   3 2255.75   49.76   1
 -10  -3   9 2320.28   38.14   1
   9  10  -3 2274.27   33.13   1
 -10  -3  -9 2346.62   40.07   1
 -10  -3  -9 2293.84   42.74   1
   9 -10   3 2329.00   30.66   1
   9  10  -3 2329.18   36.96   1
 -10   3  -9 2331.23   28.74   1
   3  -9  10 2263.56   57.92   1
 -10  -3   9 2408.13   47.88   1
   0 -10  -4  449.75   23.41   1
 -10  -4   0  356.00   16.23   1
   4   0  10  384.26   18.22   1
   0 -10   4  479.43   15.63   1
   0  10   4  423.10   17.38   1
 -10  -4   0  458.50    6.90   1
  -4   0 -10  412.17   13.28   1
   0 -10   4  450.96   18.71   1
 -10  -4   0  401.57   16.48   1
   0 -10   4  393.22   13.61   1
  -4   0  10  437.21   11.81   1
   0 -10   4  356.68   22.26   1
  10   4   0  381.80   11.73   1
  -4   0 -10  478.03   11.21   1
   0 -10  -4  412.12   16.29   1
   0  10   4  391.33    9.28   1
  -4   0  10  402.04   16.33   1
   4   0 -10  387.93   11.21   1
  -4   0 -10  416.25   11.60   1
   0  10  -4  409.57   11.63   1
 -10  -4   0  382.47   12.85   1
   4   0  10  404.93   17.71   1
 -10   4   0  420.23   19.00   1
 -10   4   0  396.88   13.09   1
 -10   4   0  438.63   13.31   1
  10  -4   0  393.47   14.34   1
   0  10   4  623.84   17.01   1
  10  -4   0  392.86   14.24   1
 -10  -4   0  357.54    6.39   1
   0  10   4  513.14   16.59   1
  -4   0  10  356.27   12.95   1
  -4  -2 -10   69.92    5.99   1
  10   4   2   63.41    5.16   1
 -10  -4  -2   71.07    3.19   1
 -10   4   2   71.88    6.16   1
  -4   2 -10   61.06    4.23   1
  -4   2 -10   63.52    5.04   1
  -4  -2  10   66.60    5.76   1
  10  -4  -2   68.95    5.68   1
  -4  -2 -10   77.23    5.88   1
 -10  -4   2  100.38    6.96   1
  -2  10   4   63.15    6.54   1
 -10   4   2   63.11    5.54   1
   2 -10   4   58.07    7.41   1
   2 -10  -4   55.12    5.90   1
 -10  -4   2   62.27    6.68   1
  -2 -10   4   49.17    8.90   1
  -2  10   4   65.35    3.60   1
  -2 -10   4   63.13    6.10   1
   4   2  10   62.74    6.13   1
  -4   2  10   60.48    6.04   1
  -2  10  -4   68.04    5.21   1
   2  10  -4   79.79    4.93   1
   2 -10   4   63.78    5.93   1
  -2 -10  -4   55.21    8.44   1
  10  -4   2   55.95    6.05   1
  10  -4  -2   61.52    5.66   1
 -10   4  -2   62.31    4.94   1
   2  10   4   54.30    5.89   1
  -2 -10  -4   84.01    7.88   1
   4  -2  10   69.97    7.96   1
  -4  -2  10   64.33    6.64   1
   2  10   4   89.24    7.87   1
  -2  10   4   71.37    7.59   1
  -2 -10   4  124.00    9.58   1
  10   4  -2   64.88    4.73   1
   2 -10   4   58.10    5.00   1
 -10  -4  -2   62.58    6.52   1
   2  10   4  124.52    5.74   1
 -10   4  -2   89.07    8.67   1
   2 -10  -4   49.83    8.61   1
   2 -10   4   87.62   11.93   1
 -10   4   2   70.44    8.92   1
  -4   2  10   69.31    7.51   1
  -4  -2  10   62.89    5.18   1
   4   2  10   72.45    7.04   1
   4   2  10   71.49    8.53   1
 -10  -4  -2   69.24    5.56   1
 -10  -4  -2   48.55    6.13   1
   4   2 -10   61.97    4.04   1
   4  -2  10   60.28    8.15   1
  -4  -2  10   61.50    5.93   1
   4  -2 -10   68.19    5.31   1
  -4   2 -10   82.01    4.05   1
 -10   4  -2   69.85    5.41   1
 -10  -4   2   58.73    6.82   1
  -2  10   4   66.69    6.02   1
  10  -4   2   61.75    6.02   1
   2  10  -4   68.60    5.32   1
  -4  10   4 5041.86   48.79   1
   4 -10  -4 4958.05   72.81   1
  10   4   4 4991.82   58.01   1
   4 -10  -4 4752.29   39.48   1
   4   4  10 5096.85   52.48   1
  -4   4  10 4903.11   58.21   1
   4   4  10 4808.28   66.71   1
 -10   4  -4 4751.11   40.90   1
  -4  10   4 5066.16   60.93   1
  -4 -10  -4 5048.42   70.73   1
  -4   4  10 4899.64   62.41   1
 -10  -4   4 4796.97   47.62   1
 -10   4  -4 4891.00   59.76   1
  -4  10  -4 4867.28   45.19   1
   4 -10   4 4792.82   81.82   1
  -4 -10  -4 4711.97   42.95   1
  -4  -4 -10 4763.27   52.10   1
  10   4  -4 4811.23   39.21   1
  10  -4   4 4803.54   52.46   1
  -4   4 -10 4736.24   42.30   1
  -4  -4  10 4980.69   55.24   1
 -10  -4   4 4946.84   58.89   1
  -4 -10   4 4855.69   74.03   1
 -10  -4  -4 4844.44   55.06   1
 -10  -4   4 4912.12   64.25   1
   4  -4  10 4927.96   71.78   1
 -10  -4  -4 4734.29   28.99   1
   4  -4  10 4985.78   64.42   1
   4 -10   4 4763.99   50.67   1
  10  -4  -4 4887.17   42.11   1
  10  -4   4 4839.15   60.57   1
   4 -10  -4 4815.12   52.68   1
  -4  10   4 4806.01   61.21   1
 -10  -4  -4 4821.70   61.15   1
   4 -10   4 4936.33   43.30   1
  -4  -4  10 5077.92   40.26   1
 -10  -4  -4 4861.09   41.79   1
 -10   4   4 4659.43   53.61   1
 -10   4  -4 5021.58   43.21   1
  -4 -10  -4 4840.10   62.26   1
  -4   4 -10 4839.59   37.73   1
 -10   4   4 4866.18   70.23   1
   4   4  10 4926.18   53.48   1
   4   4 -10 4879.20   30.73   1
   4  10   4 4830.20   39.02   1
  10   4   4 4978.60   46.89   1
   4  10   4 4978.07   54.51   1
  10  -4  -4 4957.41   49.87   1
  -4 -10   4 4911.53   57.36   1
   4  10  -4 4960.05   44.72   1
   4 -10   4 4911.00   65.69   1
  -4  -4 -10 5011.64   50.75   1
  -4  -4  10 4853.43   54.71   1
   4  10  -4 5004.54   36.65   1
   4  -4 -10 4663.00   47.58   1
   4  10   4 4681.23   54.91   1
   6  10   4 3166.66   47.60   1
  -6  10   4 3163.08   52.63   1
 -10  -4  -6 3200.69   26.97   1
   4  -6  10 3300.24   52.14   1
  -4   6 -10 3120.41   34.89   1
   4   6  10 3305.11   56.46   1
  -6  10   4 3329.68   39.39   1
   6  10   4 3095.88   34.32   1
  10  -4   6 3320.72   45.37   1
   6 -10   4 3158.94   41.91   1
  10  -4  -6 3226.76   31.11   1
 -10  -4   6 3270.23   39.92   1
  -6 -10  -4 3311.06   38.32   1
  -6 -10  -4 3395.29   54.87   1
   6  10  -4 3186.30   38.20   1
  10   4   6 3258.34   41.26   1
 -10   4   6 3198.43   47.89   1
   4   6 -10 3272.84   26.75   1
  -4   6  10 3193.00   51.33   1
   6 -10  -4 3224.68   36.03   1
 -10  -4  -6 3161.95   32.49   1
  10   4  -6 3264.59   32.19   1
  -6  10  -4 3182.41   38.58   1
  10  -4  -6 3255.98   41.11   1
  -4  -6  10 3228.64   43.93   1
  10  -4   6 3267.18   47.21   1
   4  -6  10 3255.19   60.64   1
  -6  10  -4 3119.67   47.28   1
 -10  -4  -6 3116.25   44.27   1
  -6 -10   4 3310.39   58.34   1
  -6 -10  -4 3283.40   55.08   1
   6  10  -4 3253.73   35.84   1
 -10  -4   6 3157.95   52.39   1
 -10   4  -6 3229.01   34.30   1
   6  10   4 3424.73   41.61   1
  10  -4  -6 3132.29   36.90   1
  10   4   6 3292.74   52.10   1
  -4  -6  10 3300.73   49.58   1
   4  -6 -10 3181.40   43.34   1
   6 -10  -4 3284.64   43.25   1
  -6  10   4 3124.90   51.23   1
 -10   4   6 3274.54   59.36   1
   6 -10   4 3294.88   35.31   1
   4   6  10 3322.56   47.33   1
  -4  -6 -10 3257.27   42.81   1
  -4   6  10 3350.68   50.53   1
  -4   6 -10 3121.67   32.53   1
  -4  -6 -10 3176.05   47.27   1
 -10  -4  -6 3279.25   51.36   1
  -4  -6  10 3282.10   33.11   1
  -4   6  10 3238.27   52.78   1
   6  10  -4 3150.34   28.07   1
  -4  -6  10 3388.30   46.13   1
   6 -10   4 3154.49   55.88   1
   6 -10   4 3172.40   64.95   1
 -10   4  -6 3188.20   47.76   1
  -6 -10   4 3295.07   51.54   1
  10  -4   6 3246.68   54.56   1
   4   6  10 3216.04   38.47   1
 -10   4  -6 3312.93   33.46   1
 -10  -4   6 3372.61   47.60   1
   6 -10  -4 3216.51   57.17   1
   8 -10   4   29.66    6.95   1
   8 -10  -4   14.68    3.67   1
  -4  -8  10   17.40    3.18   1
 -10  -4   8   18.78    5.24   1
  -8 -10  -4   12.72    3.91   1
  10  -4   8   10.75    3.75   1
  10   4   8    5.07    2.96   1
  10   4   8   10.02    3.29   1
 -10  -4  -8   45.63    3.68   1
 -10  -4   8   17.98    3.60   1
  -4  -8 -10   46.11    5.68   1
   4  -8  10   21.77    6.31   1
 -10  -4  -8   19.86    4.21   1
   8 -10  -4   16.72    3.68   1
   4   8 -10   21.80    2.60   1
   8  10   4   14.56    2.92   1
  -8 -10  -4   16.85    5.40   1
 -10  -4   8   39.10    5.63   1
 -10   4  -8   31.61    5.48   1
 -10  -4  -8   12.51    1.84   1
  -8  10   4   22.52    5.48   1
  -8  10  -4   17.17    5.10   1
  -4   8 -10   13.76    2.53   1
  10  -4   8   13.42    4.16   1
  10  -4  -8   14.39    3.45   1
  -4  -8  10   18.26    5.20   1
   8  10  -4   22.30    3.99   1
   4   8  10   16.35    4.59   1
  -4   8  10   20.48    4.91   1
   4   8  10   20.72    3.49   1
   8 -10   4   16.33    3.85   1
  -8 -10  -4   17.80    3.57   1
  -8  10  -4   10.59    2.57   1
   8  10  -4   21.53    3.46   1
 -10   4  -8   16.76    2.77   1
   4  -8  10   10.52    4.30   1
  -4  -8 -10   29.58    5.74   1
 -10  -4  -8   13.62    3.76   1
   8 -10   4   14.41    2.80   1
 -10   4  -8   13.54    2.84   1
  -8  10   4   25.66    6.29   1
   8  10   4   50.56    6.93   1
   8 -10  -4   79.05    9.25   1
  -4   8  10   12.24    4.35   1
  -4   8  10   20.93    5.49   1
  10  -4   8   27.71    6.25   1
  -8 -10   4   12.58    4.26   1
  10  -4  -8   12.88    2.98   1
   8 -10   4   13.44    4.57   1
   8  10   4   20.02    3.36   1
  10   4  -8   12.24    2.33   1
 -10   4   8   18.21    4.47   1
   4  -8  10   24.56    7.96   1
  -4  -8  10   35.82    6.01   1
 -10   4   8   21.94    6.61   1
  -4  -8  10   17.45    4.45   1
  -8  10   4   15.01    3.26   1
   4  -8 -10   21.55    4.77   1
  -8 -10   4   15.73    5.26   1
   4   8  10   36.48    7.34   1
  -1 -10   5   31.57    4.29   1
  -1  10   5   14.00    3.45   1
  10   5  -1   27.10    3.50   1
 -10  -5   1   13.21    3.08   1
  10  -5   1   15.05    3.41   1
   5  -1 -10   14.26    2.67   1
   1 -10   5   10.50    5.93   1
  -1  10   5   26.11    4.17   1
  -5  -1  10   21.32    3.02   1
  -5  -1 -10    9.85    2.58   1
   1 -10  -5   34.90    7.02   1
  -5  -1  10   19.02    4.37   1
  10  -5   1   16.89    3.52   1
  -1  10  -5   14.13    2.63   1
   1 -10  -5    9.63    3.24   1
  -1 -10  -5   17.14    4.36   1
   1 -10   5   15.50    4.73   1
  -1 -10   5   17.25    6.43   1
  -1  10   5   16.07    4.05   1
 -10   5  -1   23.77    3.48   1
 -10   5  -1   38.83    6.46   1
  10  -5  -1   96.55    7.60   1
  10  -5  -1   12.62    3.00   1
  -1 -10   5    8.52    3.69   1
   5  -1  10   24.41    5.04   1
   5   1  10   16.51    4.00   1
   1  10   5   10.12    3.35   1
 -10  -5   1   24.15    4.95   1
 -10  -5  -1   17.25    4.10   1
   5   1  10   23.15    5.18   1
  -5   1  10   19.53    4.58   1
  10   5   1   12.23    2.62   1
   5   1 -10   12.74    2.34   1
  -5   1 -10   17.74    2.31   1
 -10  -5  -1   15.57    1.29   1
   1  10   5   12.59    2.87   1
  -5   1 -10   18.10    3.22   1
   1  10   5   17.60    2.26   1
  -1 -10   5   29.69    4.35   1
 -10   5   1   25.01    4.83   1
  -1 -10  -5   15.87    6.15   1
   1  10  -5   14.87    2.40   1
   1  10   5   17.53    3.70   1
  -5  -1  10   11.08    2.62   1
 -10  -5   1   16.46    4.29   1
   5  -1 -10   17.53    1.42   1
  -1  10   5   17.47    1.89   1
  -5   1 -10   20.47    2.83   1
 -10   5   1   14.26    3.03   1
  -5  -1 -10   15.64    2.29   1
   5  -1  10   17.74    4.98   1
 -10  -5  -1   22.39    5.14   1
 -10  -5  -1   13.77    2.96   1
  -5  -1 -10   12.61    2.84   1
   1 -10   5   75.75    5.81   1
  -5   1  10   13.38    2.90   1
   1 -10   5   14.93    3.70   1
 -10   5  -1   17.90    3.15   1
  -3 -10  -5  375.43   17.39   1
 -10  -5  -3  395.38    7.60   1
  10   5   3  471.99   17.25   1
  -5   3 -10  395.94    6.62   1
  -5   3 -10  395.74   12.93   1
  -3 -10  -5  438.63   21.60   1
 -10   5  -3  407.09   18.16   1
  -5  -3  10  380.38   14.58   1
   3  10  -5  397.63   10.55   1
  -5  -3  10  388.00   13.60   1
   3 -10   5  405.14   12.23   1
  -5   3 -10  314.60    9.78   1
   3 -10   5  412.63   24.45   1
 -10  -5   3  425.85   17.98   1
  -3 -10   5  408.02   15.85   1
   5   3  10  392.52   14.79   1
   3 -10   5  397.30   15.32   1
   5  -3  10  410.99   18.67   1
   5  -3 -10  394.60   13.34   1
  -3  10   5  407.16    8.17   1
 -10   5   3  389.37   20.17   1
 -10   5   3  445.55   16.70   1
  10  -5  -3  403.22   15.21   1
   3 -10  -5  408.25   16.13   1
  -5   3  10  405.48   18.78   1
 -10  -5   3  390.98   14.21   1
   5  -3  10  394.36   20.09   1
   5   3  10  400.50   15.98   1
  10  -5  -3  410.42   12.55   1
   3 -10   5  392.76   18.97   1
 -10  -5  -3  411.46   13.29   1
 -10   5  -3  420.68   12.35   1
  10  -5   3  399.53   17.82   1
 -10  -5   3  387.33   17.51   1
 -10  -5  -3  384.61   17.97   1
  -5  -3 -10  418.90   15.07   1
  -3  10   5  398.41   14.72   1
  10  -5   3  386.02   15.70   1
   3 -10  -5  399.32   21.35   1
  -3 -10   5  381.87   21.58   1
  -5  -3  10  405.46   15.20   1
  -3  10   5  414.53   17.20   1
  -3 -10   5  476.69   18.83   1
  -3  10   5  406.81   18.49   1
  -5  -3 -10  427.23   14.81   1
 -10   5  -3  405.14   12.41   1
   3  10   5  382.90   16.25   1
  10   5  -3  383.87   11.68   1
  -5   3  10  393.18   16.12   1
 -10  -5  -3  455.29   16.99   1
  -5  -3  10  431.49   12.82   1
   3  10  -5  416.10   12.81   1
  10   5   3  416.08   13.43   1
   3  10   5  369.69   16.13   1
  10  -5  -3  411.56   14.09   1
   3  10   5  383.55   10.50   1
  -3  10  -5  382.70   12.23   1
   5   3  10  411.84   19.72   1
  10  -5  -5  126.95    7.28   1
   5 -10  -5  128.10    9.06   1
 -10   5   5  108.57    9.01   1
  -5 -10   5  133.95   12.58   1
  -5 -10  -5  141.01   11.71   1
 -10   5  -5  145.23   10.59   1
 -10   5   5  170.77   13.86   1
 -10  -5   5  119.21   10.48   1
   5 -10  -5  120.17   11.77   1
  -5  -5  10  120.89    7.74   1
  10   5  -5  129.25    6.80   1
  -5 -10  -5  120.14   10.57   1
  10  -5   5  120.87    9.02   1
   5  10   5  133.51   10.13   1
   5  -5 -10  126.62    8.34   1
   5  10   5  117.07    6.50   1
  -5  -5  10  134.46    7.27   1
   5  10  -5  122.61    7.18   1
  10   5   5  133.45   10.56   1
 -10  -5   5  124.42    8.40   1
  -5   5 -10  132.11    7.65   1
   5 -10   5  122.84    8.75   1
  -5  10  -5  117.89    7.30   1
 -10   5  -5  133.54    6.57   1
  -5  -5  10  117.47    8.52   1
  10  -5   5  135.58    9.84   1
  10  -5  -5  155.34    9.44   1
   5  -5  10  128.16   10.81   1
  -5 -10  -5  122.24    7.62   1
 -10  -5  -5  141.46    9.57   1
  -5   5 -10  129.19    6.63   1
   5 -10   5  139.03    7.11   1
 -10   5  -5  123.62    7.04   1
   5   5  10  135.12    8.56   1
   5   5  10  137.29    9.58   1
   5 -10   5  127.17   11.83   1
 -10  -5   5  126.21    9.82   1
   5 -10   5  134.84   14.80   1
  -5  10   5  160.85   12.10   1
   5  -5  10  134.27   12.92   1
  -5  10   5  135.09    8.58   1
  -5  -5  10  130.06    8.97   1
  10   5   5  129.01    7.96   1
   5   5 -10  129.44    5.03   1
  -5  10   5  129.94   11.05   1
  -5   5  10  116.78    9.96   1
   5 -10  -5  128.06    5.84   1
   5  10   5  130.63    9.12   1
   5   5  10  135.83   12.31   1
  10  -5  -5  146.31    8.13   1
   5  10  -5  135.19    7.65   1
   5  10  -5  131.03    5.70   1
  -5   5  10  131.91   11.08   1
 -10  -5  -5  123.01   10.49   1
  -5 -10   5  106.45    9.14   1
  10  -5   5  115.82   10.64   1
  -5  -5 -10  133.06    9.81   1
 -10  -5  -5  121.87    6.84   1
  -5  -5 -10  150.52    9.36   1
 -10  -5  -5  132.78    5.17   1
  -5  -7  10  424.20   13.68   1
 -10  -5   7  434.91   19.43   1
   5  -7  10  422.87   19.27   1
 -10   5  -7  459.81   18.69   1
   7 -10   5  444.92   16.64   1
   5  -7 -10  423.09   16.49   1
  -7  10   5  390.61   19.19   1
  -7 -10  -5  433.87   15.10   1
   7  10   5  406.12   13.18   1
 -10   5  -7  417.58   10.89   1
  -5   7 -10  425.13   12.89   1
   5   7  10  431.80   17.95   1
   7 -10   5  427.36   24.13   1
  -5  -7  10  446.90   18.12   1
  10  -5   7  404.95   20.93   1
 -10   5   7  410.73   18.53   1
  10   5  -7  405.08   12.01   1
 -10  -5   7  417.26   15.14   1
  10  -5   7  441.33   18.69   1
  -5   7  10  438.14   18.77   1
  -5  -7  10  441.68   17.48   1
  -5  -7 -10  396.14   18.24   1
  -7  10  -5  417.10   14.47   1
  10  -5   7  429.65   18.03   1
   5   7 -10  436.39    9.88   1
  -5   7  10  449.02   20.93   1
  10  -5  -7  399.04   14.26   1
  10   5   7  429.31   15.73   1
 -10  -5  -7  437.51   10.51   1
 -10   5  -7  417.84   13.03   1
  -7  10   5  461.63   21.45   1
  -5  -7  10  424.00   16.47   1
   7 -10   5  443.94   12.57   1
   5   7  10  407.61   20.86   1
  -5   7 -10  394.90   13.79   1
 -10   5   7  426.43   22.15   1
   7  10  -5  411.40   13.98   1
  -5  -7 -10  441.31   16.38   1
  -7  10   5  414.39   14.82   1
   5  -7  10  388.33   22.85   1
  -7 -10   5  424.92   19.06   1
   5   7  10  381.97   13.87   1
   7 -10  -5  396.47   15.59   1
  -5   7  10  399.00   19.44   1
   7 -10  -5  420.00   20.39   1
 -10  -5  -7  407.72   12.00   1
  -7 -10  -5  424.33   20.58   1
  -7  10  -5  418.45   18.08   1
   5  -7  10  435.20   23.42   1
  10   5   7  404.67   19.65   1
  -7 -10   5  452.26   21.41   1
   7  10  -5  421.49   13.58   1
 -10  -5  -7  420.73   19.44   1
  -7 -10  -5  472.93   19.67   1
 -10  -5   7  458.99   18.00   1
   7  10   5  438.43   15.06   1
  10  -5  -7  440.34   16.29   1
   7 -10   5  404.34   21.39   1
 -10  -5  -7  441.40   17.14   1
   7  10   5  411.40   18.57   1
 -10  -5   9  797.07   23.31   1
  -5   9 -10  814.41   19.19   1
   9 -10  -5  841.01   23.07   1
  -9 -10  -5  826.77   24.76   1
  -5  -9  10  836.43   20.39   1
   9  10   5  841.22   28.13   1
 -10  -5  -9  850.47   16.31   1
  -5   9  10  844.80   27.35   1
   5  -9  10  827.03   33.35   1
  10   5  -9  801.01   17.18   1
   9  10  -5  788.53   19.64   1
  -5  -9  10  829.75   24.07   1
  -5  -9  10  833.39   26.60   1
   9 -10   5  813.09   22.69   1
 -10   5  -9  868.04   19.66   1
 -10   5   9  729.58   25.99   1
  -9 -10   5  820.01   27.80   1
   5  -9  10  858.09   27.61   1
  -9  10  -5  872.65   28.50   1
   5  -9 -10  774.07   27.90   1
  10   5   9  813.47   23.90   1
  10  -5   9  688.30   29.85   1
   9 -10   5  830.33   17.30   1
 -10  -5   9  838.64   21.61   1
 -10  -5   9  801.30   26.35   1
  -9  10   5  817.09   28.69   1
  -9  10  -5  826.42   21.45   1
   5   9 -10  825.25   14.79   1
  -5  -9 -10  765.78   22.37   1
  10  -5  -9  829.50   22.04   1
   5  -9 -10  798.03   24.81   1
   9 -10   5  828.17   33.44   1
   5   9  10  815.60   30.52   1
  10  -5   9  826.43   27.37   1
  10  -5   9  838.05   28.11   1
  10  -5  -9  845.79   23.06   1
 -10  -5  -9  927.56   29.64   1
  -9  10   5  830.48   30.52   1
   9  10   5  777.19   20.09   1
  -5   9  10  825.07   28.99   1
 -10   5   9  834.62   32.05   1
   9 -10   5  805.29   31.71   1
  -5   9  10  773.61   29.36   1
  -9 -10  -5  851.47   31.81   1
  -5  -9 -10  761.53   27.45   1
   9 -10  -5  882.44   29.87   1
  -9 -10  -5  835.93   22.95   1
   9  10  -5  853.68   22.28   1
   5  -9  10  799.60   35.83   1
 -10   5  -9  793.61   24.72   1
  10   5   9  821.81   30.35   1
  -9 -10   5  781.05   27.78   1
 -10  -5  -9  829.59   24.35   1
   5   9  10  820.72   19.72   1
   5   9  10  836.57   26.25   1
   9  10   5  833.74   19.13   1
  -5  -9  10  868.73   27.97   1
   6   0 -10   31.49    3.58   1
   6   0  10   27.82    5.73   1
   0 -10  -6   26.58    6.18   1
  -6   0 -10   46.10    3.73   1
   0  10   6   40.46    6.20   1
   0 -10   6   33.16    4.13   1
  10  -6   0   24.40    3.10   1
   0 -10   6   26.11    4.48   1
   0  10   6   30.99    4.65   1
  10   6   0   38.13    4.04   1
   0  10  -6  127.03    6.47   1
  -6   0 -10   34.11    4.45   1
  -6   0  10   33.03    4.26   1
   0  10   6  114.54    5.04   1
  -6   0  10   38.40    6.16   1
 -10  -6   0   51.72    5.51   1
  10  -6   0   30.54    4.96   1
  -6   0 -10   43.74    4.26   1
 -10   6   0   36.34    7.12   1
   6   0 -10   30.08    2.14   1
   0 -10  -6   35.73    5.80   1
 -10  -6   0   19.29    4.89   1
   6   0  10   38.51    5.95   1
   0  10   6   34.85    4.88   1
   0 -10   6   25.77    7.35   1
  10  -6   0   28.27    4.37   1
 -10  -6   0   26.35    4.59   1
   0 -10   6   27.58    5.30   1
 -10   6   0   31.06    4.11   1
  -2  10  -6  138.79    7.19   1
 -10   6   2  133.84    9.13   1
   2 -10   6  142.38   14.98   1
   6   2 -10  126.08    5.20   1
   2 -10   6  130.74   11.31   1
  10  -6   2  141.07   10.89   1
 -10  -6   2  129.82   10.71   1
   6  -2  10  152.66   12.59   1
  -2 -10   6  143.80   14.52   1
   2  10   6  122.47    9.92   1
  -6  -2 -10  143.66    6.41   1
 -10  -6   2  138.34   10.26   1
  -6  -2  10  121.19    6.25   1
  -6  -2  10  131.11    7.55   1
   2 -10   6  127.37    9.19   1
  -2 -10   6  123.60   10.50   1
 -10  -6  -2  137.18    3.87   1
  -2 -10  -6  145.32   10.78   1
 -10   6   2  119.58   11.61   1
 -10  -6   2  132.17    8.75   1
  -6  -2 -10  135.94    8.46   1
   2  10  -6  130.13    6.17   1
   2  10   6  128.28    5.92   1
  10  -6  -2  137.61    7.39   1
  10   6   2  140.37    9.28   1
  10   6   2  118.08    7.10   1
  -2  10   6  125.68    9.02   1
  10  -6   2  118.59    6.04   1
  -2 -10   6  140.79    9.02   1
 -10  -6  -2  126.52   10.59   1
   6  -2 -10  139.15    7.80   1
  -6   2  10  136.10    9.15   1
  -2  10   6  131.39   10.83   1
 -10  -6  -2  136.32    9.46   1
 -10  -6  -2  127.49    8.19   1
  -2  10   6  136.19    9.69   1
 -10   6  -2  117.69    7.33   1
  -6   2 -10  128.76    7.79   1
  -2  10   6  136.35    4.77   1
  10   6  -2  133.23    7.37   1
   6   2  10  134.89    9.89   1
  -6  -2  10  131.44    9.92   1
   2 -10   6  130.18    6.69   1
   6   2  10  126.34   10.99   1
   6  -2 -10  128.35    2.99   1
  10  -6  -2  140.25    9.39   1
  10  -6  -2  125.77    8.79   1
  -6  -2 -10  136.42    8.55   1
  10  -6   2  127.80    9.55   1
   6  -2  10  116.62   10.50   1
 -10   6  -2  138.80   11.16   1
   2  10   6  130.79    9.74   1
  -6   2 -10  126.77    5.76   1
   2  10   6  124.09    7.97   1
  -2 -10   6  125.82    8.32   1
  -6   2 -10  140.63    6.61   1
   2 -10  -6  144.81    9.93   1
   2 -10  -6  145.05   13.19   1
  -2 -10  -6  119.20   11.80   1
  -6   2  10  166.62   12.13   1
  -4  10  -636109.40  121.46   1
 -10  -6  -434369.00  146.87   1
   4 -10  -634294.80  191.88   1
  -6  -4 -1032628.80  144.49   1
   4 -10   633801.20  186.23   1
   6  -4  1033372.30  170.97   1
  -6  -4  1032408.30  116.62   1
   4  10   633829.10  104.46   1
 -10  -6   432028.10  161.14   1
  10  -6   434453.30  157.97   1
   4 -10   632894.60  145.18   1
  -4  10   634430.90  166.34   1
  10   6   435430.10  126.71   1
 -10   6  -434772.10  119.84   1
  10  -6  -434459.50  146.58   1
  10  -6  -435438.30  133.25   1
  -4 -10   632637.00  192.16   1
 -10  -6  -434915.90  126.05   1
  -6   4 -1034448.30  126.64   1
 -10   6  -434415.60  167.94   1
   6   4  1032961.90  180.26   1
 -10   6   432702.00  154.48   1
  -6  -4 -1032010.50  132.97   1
  10  -6   433102.00  176.11   1
   4 -10   632421.80  221.13   1
  -4 -10   633264.80  145.20   1
  -4  10   634249.40  175.48   1
 -10   6   433638.20  190.02   1
  -4 -10  -632953.60  125.33   1
   4 -10  -634350.00  149.32   1
  10   6   434785.50  159.32   1
  -6  -4  1035100.50  121.34   1
   6   4  1035015.60  145.82   1
   6  -4 -1033704.20  129.29   1
  10  -6  -435737.80  126.01   1
  -4 -10  -634126.90  177.73   1
   6  -4  1033069.00  191.74   1
  -6   4  1032617.30  174.33   1
 -10  -6  -433524.10  174.02   1
   4 -10   634218.30  102.50   1
  -4 -10  -632855.50  166.81   1
   4  10   633824.20  151.89   1
 -10  -6   433135.90  162.21   1
   4  10   632682.10  160.26   1
   6   4  1035205.20  141.89   1
 -10  -6   434197.40  140.92   1
  -6   4  1032914.30  154.95   1
  -4  10   632502.20  137.93   1
 -10  -6  -6 2229.74   38.01   1
   6 -10  -6 2197.93   47.46   1
  10   6  -6 2258.39   29.29   1
  -6  -6 -10 2259.60   42.12   1
   6  10   6 2133.92   29.04   1
  -6  -6 -10 2271.50   36.77   1
  -6 -10   6 2198.54   47.39   1
 -10  -6  -6 2214.25   30.38   1
   6 -10   6 2151.13   49.60   1
  -6   6 -10 2239.10   29.13   1
  -6 -10  -6 2210.39   33.86   1
   6 -10   6 2154.73   26.06   1
  -6  10  -6 2185.72   31.66   1
  10   6   6 2198.85   44.08   1
   6 -10   6 2258.01   57.47   1
  -6 -10  -6 2353.74   43.55   1
 -10   6   6 2208.81   50.02   1
  -6  10   6 2205.34   35.68   1
  -6  10   6 2275.60   46.62   1
  -6  -6  10 2284.94   32.40   1
   6  -6 -10 2188.04   35.96   1
  -6 -10  -6 2131.35   45.04   1
  10  -6   6 2042.16   47.26   1
  -6   6 -10 2052.56   32.43   1
 -10  -6  -6 2276.71   22.41   1
  10  -6  -6 2273.25   34.20   1
  -6  -6  10 2195.52   36.35   1
   6   6  10 2254.54   48.94   1
 -10   6  -6 2215.72   41.57   1
   6  10   6 2213.85   36.56   1
 -10  -6  -6 2253.81   45.95   1
   6  -6  10 2212.23   52.77   1
   6  -6  10 2219.38   43.98   1
  -6   6  10 2181.04   44.19   1
   6   6 -10 2238.05   20.83   1
  10  -6   6 2414.77   23.56   1
   6   6  10 2211.98   37.85   1
   6  10  -6 2314.23   31.78   1
 -10   6  -6 2251.94   31.18   1
  10  -6   6 2214.18   42.49   1
  -6  10   6 2152.17   45.13   1
   6 -10  -6 2235.22   38.06   1
   6  10   6 2122.96   42.97   1
  -6   6  10 2156.04   46.74   1
 -10  -6   6 2140.76   35.72   1
   6   6  10 2230.11   35.15   1
   6  -6  10 1989.34   49.11   1
 -10   6   6 2105.53   42.17   1
   6 -10   6 2161.27   38.13   1
  10  -6   6 2327.11   39.89   1
   6  -6 -10 2172.89   35.97   1
  -6 -10   6 2127.14   40.17   1
  -6  -6  10 2175.43   35.55   1
  10  -6  -6 2152.12   37.09   1
  10   6   6 2216.89   34.01   1
   6  10  -6 2239.16   30.72   1
 -10  -6   6 2189.14   41.16   1
  -8  10   6   17.72    5.57   1
  -8 -10  -6   47.06    8.29   1
  -8 -10  -6   22.45    5.11   1
   8  10  -6   18.02    3.44   1
  10  -6  -8   20.18    4.37   1
   6  -8 -10   28.27    4.96   1
 -10   6  -8   24.62    4.95   1
  -6   8 -10   18.37    3.16   1
  -8  10  -6   25.94    4.01   1
   6   8  10    7.44    3.59   1
  -6  -8  10   25.22    5.38   1
 -10   6   8   11.06    5.23   1
   8  10   6   21.62    5.80   1
   6  -8  10   13.11    5.81   1
   6   8  10   22.51    5.04   1
   8 -10  -6   14.63    3.52   1
 -10  -6  -8   18.72    2.56   1
  -8 -10   6   23.59    5.50   1
  -8 -10  -6   42.38    5.47   1
 -10   6  -8   27.47    3.66   1
 -10  -6  -8    8.82    3.71   1
  10  -6   8   18.14    4.94   1
 -10  -6   8   24.79    4.62   1
  -8  10  -6   23.96    5.05   1
  10  -6   8   41.05    8.53   1
  10   6   8   31.74    6.47   1
   8 -10  -6   43.52    7.60   1
  -6   8 -10   16.58    3.46   1
  -6  -8 -10   16.55    4.69   1
  10  -6  -8   16.25    3.25   1
   6   8 -10   24.35    2.57   1
   8  10  -6   28.62    4.28   1
  -8 -10   6   22.80    5.17   1
   6  -8  10   18.86    4.80   1
  -6   8  10   21.46    6.02   1
   8  10   6   26.49    3.99   1
   6   8  10   12.25    3.00   1
 -10  -6  -8   19.13    4.51   1
   6  -8  10   29.19    7.45   1
  -6   8  10   32.40    6.38   1
   8 -10   6   20.17    5.62   1
  10   6  -8   27.90    3.61   1
   8 -10   6   14.79    6.11   1
   8 -10   6   16.62    4.30   1
  -6  -8  10   26.12    5.54   1
   6  -8 -10   15.66    3.93   1
  -6  -8  10   35.77    5.59   1
 -10  -6  -8   23.31    3.19   1
 -10  -6   8   31.01    5.28   1
  -8  10   6   17.02    5.08   1
 -10   6   8   27.54    6.54   1
  10  -6   8   18.68    4.84   1
  -6   8  10   26.68    5.71   1
  10   6   8   17.97    3.82   1
  -6  -8  10   17.51    3.82   1
  -6  -8 -10   27.43    4.91   1
   8  10   6   19.56    4.22   1
   1 -10  -7  133.92   10.09   1
   7   1 -10  122.79    4.80   1
 -10   7  -1  123.53   11.23   1
   7   1  10  133.84   11.88   1
  -1 -10  -7  140.25   12.89   1
 -10   7   1  135.44   12.26   1
  -1  10  -7  138.74    7.23   1
   7  -1  10  115.37   10.68   1
  -1  10   7  145.03    9.92   1
   7  -1 -10  129.25    3.91   1
  10   7   1  137.86    9.23   1
  10  -7   1  124.89    9.96   1
  -1 -10   7  125.34   11.02   1
  10  -7  -1  131.40    9.80   1
   1 -10   7  108.41    8.76   1
   1  10   7  113.09    5.32   1
  -1  10   7  117.80    4.70   1
  10  -7  -1  129.30    9.76   1
  -7  -1 -10  124.91    6.13   1
   1  10   7  124.45    9.90   1
  -7   1 -10  125.87    8.18   1
  -7  -1  10  124.85    7.81   1
   1  10   7  150.95    9.24   1
  -7   1  10  126.78    8.56   1
  10  -7   1  125.09    6.64   1
   1  10  -7  117.56    6.12   1
   1 -10   7  112.59    6.12   1
  10   7   1  112.37    7.03   1
  -1 -10   7  131.94   13.51   1
   7  -1 -10  126.64    7.28   1
 -10   7   1  140.11    9.15   1
   7   1  10  136.61   10.78   1
 -10  -7   1  125.96   11.00   1
 -10  -7   1  116.14    8.60   1
  -7  -1  10  118.12    6.31   1
  10  -7  -1  125.17    7.23   1
   1 -10   7  127.31   14.41   1
 -10  -7  -1  138.01    9.18   1
  -1 -10  -7  133.93   10.23   1
  -7   1 -10  118.75    6.83   1
 -10  -7  -1   99.00    9.87   1
   1  10   7  129.62   10.62   1
  10   7  -1  126.63    8.30   1
  10   7  -1  131.22    7.51   1
 -10  -7   1  109.42    8.91   1
   1 -10  -7  138.87   13.26   1
  -7  -1  10  147.17   11.16   1
  -7   1  10  149.15   11.94   1
 -10   7  -1  123.68    8.06   1
  -1 -10   7  121.16    7.33   1
  -1  10   7  110.69   10.40   1
   1 -10   7  119.98   11.04   1
   7  -1  10  115.84   10.65   1
  10  -7   1  167.66   11.85   1
  -1 -10   7  127.05    9.41   1
  -7   1 -10  116.54    6.17   1
  -7  -1 -10  119.91    8.17   1
  -7  -1 -10  124.18    8.14   1
 -10  -7  -1  147.65   10.11   1
  -1  10   7  155.92   10.78   1
   7   1 -10  111.70    6.44   1
   7  -3  10 1101.94   34.62   1
 -10  -7  -3 1133.27   24.91   1
  -3 -10   7 1141.64   25.00   1
 -10  -7  -3 1187.44   27.66   1
   3  10  -7 1137.50   17.97   1
   3  10   7 1147.02   30.70   1
   7  -3 -10 1104.39   21.37   1
   3  10   7 1117.40   18.45   1
   7  -3  10 1138.89   32.06   1
  -7  -3  10 1154.70   20.38   1
  10  -7  -3 1134.44   26.32   1
  10  -7  -3 1186.46   28.90   1
 -10   7   3 1117.82   34.46   1
  -3  10   7 1109.32   32.47   1
  -7  -3 -10 1180.56   26.02   1
  10  -7   3 1194.62   19.21   1
 -10   7  -3 1125.05   22.97   1
  10   7   3 1145.99   23.07   1
   7   3  10 1152.02   33.89   1
  10  -7   3 1123.60   32.77   1
   3 -10  -7 1222.56   37.15   1
 -10  -7  -3 1213.51   12.65   1
  -3 -10   7 1229.59   32.75   1
  -7  -3  10 1143.79   21.25   1
  10  -7   3 1148.58   30.36   1
  -3 -10   7 1161.69   26.70   1
  -7  -3 -10 1184.39   27.45   1
   3 -10  -7 1144.65   28.59   1
 -10  -7   3 1058.54   26.18   1
 -10  -7  -3 1190.37   33.82   1
  -3 -10  -7 1132.50   31.00   1
  -3  10   7 1131.86   27.53   1
 -10   7  -3 1133.65   31.97   1
   3 -10   7 1215.81   29.08   1
   3 -10   7 1174.65   42.51   1
  -7  -3  10 1141.25   28.68   1
  -7  -3 -10 1202.17   18.98   1
  -3  10   7 1131.53   12.13   1
   7   3  10 1203.85   28.84   1
  10  -7   3 1083.16   22.77   1
  -3  10   7 1153.85   29.81   1
  -7   3 -10 1163.59   19.85   1
  -7   3 -10 1132.17   24.08   1
  10   7   3 1234.05   29.61   1
  10   7  -3 1084.12   22.12   1
  10   7  -3 1115.84   21.38   1
   3  10   7 1176.84   29.95   1
  -7   3  10 1145.69   28.12   1
  -7   3  10 1101.30   33.00   1
  -3 -10   7 1160.86   37.50   1
 -10   7   3 1161.58   28.93   1
  10  -7  -3 1176.73   23.21   1
   7  -3 -10 1122.51   23.03   1
  -3 -10  -7 1135.25   33.25   1
 -10  -7   3 1222.32   32.67   1
   7   3 -10 1184.79   17.05   1
   3 -10   7 1178.34   34.98   1
  -7  -3  10 1233.85   24.16   1
  -3  10  -7 1158.63   21.45   1
   7   5 -10 1705.63   23.20   1
   5 -10   7 1735.31   35.28   1
  10   7   5 1810.74   39.04   1
 -10  -7  -5 1789.36   42.24   1
   7  -5  10 1679.39   42.10   1
  10   7  -5 1799.73   27.12   1
  -5  10   7 1729.65   39.70   1
  -5 -10   7 1786.24   43.82   1
  -5  10   7 1752.71   33.61   1
  10  -7   5 1722.44   32.38   1
  10  -7   5 1718.02   43.24   1
   5 -10   7 1757.94   44.86   1
   5 -10   7 1783.17   52.71   1
  -7  -5  10 1720.38   29.50   1
 -10  -7  -5 1756.57   29.35   1
   7   5  10 1749.08   32.83   1
   7   5 -10 1724.02   17.55   1
  10  -7   5 1783.65   21.96   1
  -7   5  10 1730.33   42.72   1
   7  -5 -10 1662.48   29.62   1
  -5 -10  -7 1677.63   29.99   1
   7   5  10 1461.13   30.00   1
  -5  10  -7 1805.92   28.37   1
  -5 -10  -7 1718.63   40.47   1
  -7  -5 -10 1706.18   35.86   1
  10  -7  -5 1749.51   29.51   1
   7  -5  10 1767.66   46.60   1
  -5 -10   7 1622.35   32.98   1
  -7  -5  10 1590.62   29.46   1
  -7  -5  10 1752.05   29.88   1
  -5 -10   7 1839.62   37.01   1
   5 -10  -7 1778.86   35.20   1
   7  -5  10 1779.74   40.30   1
  10   7   5 1759.93   29.60   1
 -10  -7  -5 1837.18   34.47   1
 -10   7  -5 1784.74   38.90   1
   5  10   7 1777.49   35.18   1
 -10  -7  -5 1763.98   18.46   1
  -7   5 -10 1774.96   26.11   1
  10  -7  -5 1753.17   35.34   1
   7  -5 -10 1739.73   31.10   1
   5  10   7 1630.58   24.86   1
 -10  -7   5 1677.08   37.61   1
  -5  10   7 1380.69   36.93   1
  10  -7   5 1712.62   39.31   1
  -7   5  10 1747.23   38.46   1
  -7   5 -10 1737.30   30.86   1
  -5 -10  -7 1809.30   38.48   1
   5  10   7 1741.91   39.54   1
  10  -7  -5 1776.20   30.18   1
 -10  -7   5 1673.68   33.17   1
 -10   7   5 1769.09   38.89   1
   5  10  -7 1639.33   19.87   1
 -10   7  -5 1680.00   28.00   1
 -10   7   5 1788.63   44.89   1
   5 -10  -7 1718.05   43.23   1
  -7  -5 -10 1768.55   32.84   1
   7   5  10 1696.44   42.74   1
  10  -7  -7 2188.32   35.67   1
 -10   7   7 2032.03   44.32   1
   7 -10  -7 2110.52   46.51   1
   7  10   7 2081.15   31.10   1
   7   7 -10 2036.37   19.91   1
 -10   7  -7 2086.16   41.22   1
 -10  -7   7 2117.42   41.41   1
 -10  -7  -7 2142.69   47.22   1
  -7  -7  10 2065.99   34.67   1
   7   7  10 2133.04   49.54   1
  10  -7   7 1979.48   50.00   1
  -7  10  -7 2039.52   38.86   1
  -7  -7  10 2126.98   35.50   1
   7 -10  -7 2124.46   38.37   1
   7  10   7 2177.86   37.11   1
  10   7   7 2057.33   34.01   1
   7   7 -10 2096.91   28.28   1
  10  -7   7 2087.41   39.49   1
 -10   7  -7 2205.88   32.31   1
   7  -7  10 2072.87   53.41   1
   7 -10   7 2098.19   56.85   1
  -7   7 -10 2039.29   29.68   1
  10  -7  -7 2134.11   39.34   1
  -7   7  10 2091.64   47.66   1
  -7  10   7 2096.73   36.75   1
 -10  -7  -7 2203.69   23.56   1
 -10  -7   7 2066.32   37.28   1
  -7 -10  -7 2123.97   39.08   1
   7   7  10 2074.11   35.12   1
  -7   7 -10 2068.85   35.27   1
  -7 -10   7 2112.47   40.72   1
   7 -10   7 2018.18   38.53   1
  10   7   7 2172.01   46.62   1
  -7 -10  -7 2048.16   46.38   1
  10  -7   7 2207.90   47.50   1
  -7 -10  -7 2213.77   36.13   1
  -7  10  -7 2063.07   32.04   1
  -7  -7  10 2070.79   36.89   1
  -7  10   7 2087.79   47.06   1
  -7  10   7 2118.36   47.19   1
   7  10  -7 2199.22   31.53   1
   7  10   7 2022.79   44.64   1
 -10  -7  -7 2104.68   37.82   1
 -10   7   7 2150.91   50.72   1
   7  -7  10 2037.69   52.72   1
  -7   7  10 2016.53   45.10   1
  -7 -10   7 2109.75   45.60   1
   7  -7 -10 2035.12   38.26   1
   7  -7 -10 2063.44   36.92   1
 -10  -7  -7 2066.81   30.33   1
  10   7  -7 2162.26   30.23   1
   7  -7  10 2154.96   44.11   1
   7   7  10 2094.59   37.64   1
  -7  -7 -10 2144.26   37.37   1
  -7  -7 -10 2141.49   44.39   1
   7 -10   7 2008.78   50.54   1
   7  10  -7 2086.99   30.76   1
  -9 -10  -7 7688.09   97.59   1
   9 -10   7 7633.90   76.15   1
  -7  -9  10 7672.07   81.29   1
   9  10   7 7636.15   65.76   1
  10  -7  -9 7648.59   76.61   1
 -10  -7   9 7672.06   72.18   1
   9 -10  -7 7925.94   75.14   1
   9  10   7 7574.96   91.08   1
  -7  -9  10 7582.80   70.18   1
   9  10   7 7225.13   63.27   1
  -9 -10  -7 7769.44   71.90   1
 -10  -7   9 7678.60   76.92   1
  -9  10   7 7707.57   97.23   1
 -10   7   9 8038.62  102.44   1
   7  -9  10 7581.99  112.86   1
  -7   9  10 7535.49   92.53   1
  10  -7  -9 7751.19   72.00   1
 -10   7  -9 7925.73   62.57   1
  -7  -9  10 7771.14   71.45   1
   7   9  10 7618.36   97.07   1
   9 -10   7 7500.20  102.38   1
   9 -10  -7 7589.66   88.11   1
   7   9  10 7670.16   65.81   1
 -10   7   9 7301.78   88.74   1
  10  -7   9 7726.33   97.66   1
  -7  -9 -10 7503.88   90.65   1
   7  -9 -10 7448.44   75.94   1
   9  10  -7 7621.95   62.13   1
 -10  -7  -9 8054.07   50.86   1
  -7   9  10 7280.28   92.18   1
  10  -7   9 7511.99  103.56   1
  -9 -10   7 7665.59   84.23   1
   9 -10   7 7591.72  106.89   1
   7  -9  10 7777.85  107.02   1
 -10  -7  -9 7853.09   93.62   1
 -10   7  -9 7585.56   78.78   1
  -9  10   7 7803.15   93.89   1
  10  -7   9 7722.72   82.40   1
  -7  -9 -10 7668.44   73.38   1
  -9  10  -7 7906.22   66.41   1
  -9 -10  -7 7668.39   72.17   1
   7  -9 -10 7843.10   86.66   1
  -9 -10   7 7798.39   86.10   1
  10   7   9 7583.85   95.64   1
  -7   9 -10 7258.15   70.75   1
  10   7   9 7577.77   71.32   1
   9  10  -7 7561.68   62.48   1
 -10  -7  -9 7392.41   74.58   1
  -7   9 -10 7669.50   61.61   1
   7   9 -10 7847.29   59.44   1
  10   7  -9 7747.41   58.09   1
  -9  10  -7 7716.73   82.90   1
   7   9  10 7953.42   78.81   1
   7  -9  10 7608.80   83.92   1
   0  10   8 8933.31   44.22   1
  -8   0  10 9352.67   92.70   1
 -10  -8   0 9303.30   79.56   1
 -10   8   0 9089.02   73.97   1
  10   8   0 9296.06   64.38   1
   0  10   8 9181.34   91.67   1
   8   0  10 9156.52   93.12   1
  -8   0 -10 9189.16   54.59   1
  -8   0 -10 9465.14   73.16   1
  10   8   0 9299.27   74.01   1
   0 -10   8 9603.41   81.09   1
   8   0 -10 9606.45   39.66   1
   0 -10  -8 9318.45   85.02   1
   0 -10  -8 9267.57  101.95   1
 -10  -8   0 9644.96   97.69   1
  -8   0 -10 9242.76   67.49   1
   0  10  -8 9337.25   56.63   1
   8   0  10 9496.27   92.78   1
 -10  -8   0 8947.84   78.15   1
  -8   0  10 9481.90   69.05   1
  10  -8   0 9731.08   62.75   1
  10  -8   0 9500.97   88.59   1
   0  10   8 9413.40   77.53   1
  -8   0  10 9373.57   56.25   1
   0  10   8 9046.09   85.12   1
   0 -10   8 9283.77  114.15   1
   0 -10   8 9704.58   98.68   1
 -10   8   0 9265.18   98.14   1
   8   0 -10 8833.99   58.86   1
  10  -8   0 9274.86   88.49   1
   8  -2 -10 2581.09   32.50   1
  -8  -2  10 2559.59   32.25   1
  -2  10   8 2686.46   44.80   1
  -2 -10  -8 2567.86   46.39   1
 -10   8   2 2622.84   53.23   1
  10  -8   2 2476.38   48.91   1
  10  -8  -2 2698.54   35.21   1
  -2  10   8 2555.08   50.04   1
  10   8  -2 2464.08   33.02   1
 -10  -8  -2 2601.49   40.88   1
  -8   2 -10 2593.65   38.46   1
  -2  10   8 2569.83   44.76   1
   8   2  10 2601.14   44.98   1
  10  -8  -2 2645.85   43.98   1
  -8  -2 -10 2587.34   39.20   1
  10  -8   2 2674.04   31.05   1
 -10  -8   2 2542.74   42.50   1
  -8  -2  10 2539.46   31.10   1
  -8  -2 -10 2578.57   28.32   1
   2  10   8 2453.76   45.70   1
  -8   2 -10 2544.18   29.71   1
 -10   8  -2 2498.54   36.56   1
  -8   2  10 2595.37   50.92   1
  -2 -10  -8 2542.29   50.75   1
 -10   8  -2 2566.77   50.11   1
 -10  -8  -2 2576.80   41.21   1
   2 -10   8 2580.52   52.50   1
   2 -10   8 2537.60   43.47   1
 -10  -8   2 2589.25   50.08   1
  10  -8  -2 2699.98   46.52   1
   8  -2 -10 2442.51   33.43   1
   8  -2  10 2601.28   52.30   1
  -8   2  10 2606.45   40.78   1
  -8  -2  10 2750.56   37.98   1
  -2  10  -8 2602.24   31.57   1
   2  10   8 2541.21   37.63   1
  10   8   2 2626.34   42.31   1
   8  -2  10 2539.46   48.30   1
   2  10   8 2569.78   47.28   1
  -8  -2 -10 2544.48   40.02   1
  -2 -10   8 2653.17   42.20   1
   2 -10  -8 2590.90   43.89   1
  10   8   2 2511.27   34.20   1
  -8   2 -10 2617.82   29.53   1
   2 -10  -8 2565.22   54.22   1
  -2 -10   8 2610.98   49.51   1
 -10   8   2 2552.85   42.88   1
   8   2 -10 2646.37   24.56   1
   8   2  10 2542.80   50.99   1
  -2 -10   8 2575.85   56.87   1
  10  -8   2 2676.07   48.13   1
  -2 -10   8 2548.33   33.13   1
   2  10  -8 2520.88   27.63   1
  -8  -2  10 2638.27   47.05   1
  10   8  -2 2501.80   36.13   1
 -10  -8  -2 2563.28   51.39   1
  10  -8   2 2305.46   31.59   1
   2  10   8 2487.13   26.93   1
   2 -10   8 2514.97   61.82   1
   8  -4  10 2561.36   55.18   1
 -10   8   4 2428.57   45.45   1
  -4 -10   8 2606.93   40.54   1
  -8  -4 -10 2567.59   28.27   1
   4 -10  -8 2612.59   53.84   1
   8  -4 -10 2554.49   35.95   1
   4 -10   8 2439.61   43.09   1
  10  -8  -4 2572.40   45.18   1
   4 -10   8 2584.72   64.29   1
  -8  -4  10 2421.03   42.37   1
   8   4  10 2538.71   52.09   1
  -8  -4 -10 2408.31   43.18   1
  -8   4 -10 2534.46   38.82   1
 -10   8   4 2560.35   53.65   1
  -4  10  -8 2597.85   33.32   1
  -8   4  10 2425.03   51.20   1
  -4 -10   8 2679.93   48.12   1
 -10  -8  -4 2471.55   38.52   1
  -4  10   8 2584.04   47.19   1
  10  -8   4 2439.90   51.60   1
  -8   4  10 2444.39   43.90   1
  -8   4 -10 2497.32   30.85   1
 -10  -8   4 2524.25   48.02   1
  -4  10   8 2459.16   50.38   1
  -8  -4 -10 2655.36   40.77   1
   8  -4 -10 2550.52   36.67   1
   8  -4  10 2434.24   47.50   1
  10   8   4 2584.51   45.62   1
  10  -8   4 2487.71   36.86   1
   4 -10  -8 2442.77   42.42   1
   4  10   8 2492.33   30.25   1
   4  10  -8 2492.90   26.17   1
 -10  -8  -4 2634.38   41.69   1
  10  -8   4 2589.80   49.63   1
  -4  10   8 2410.20   42.44   1
  10  -8  -4 2555.78   39.11   1
  10   8  -4 2531.47   35.17   1
  10  -8  -4 2543.65   36.38   1
   8   4  10 2738.43   43.67   1
  10   8  -4 2571.92   33.83   1
 -10   8  -4 2627.54   48.95   1
  -4 -10  -8 2481.18   45.47   1
  -4 -10   8 2424.65   36.95   1
 -10  -8   4 2552.51   43.42   1
  -4 -10  -8 2466.47   37.26   1
 -10  -8  -4 2509.92   20.37   1
 -10  -8  -4 2528.42   51.87   1
  10   8   4 2403.87   34.63   1
  -8  -4  10 2578.09   34.58   1
   8   4 -10 2565.84   27.38   1
   4  10   8 2521.08   44.64   1
  -4 -10   8 2506.94   52.58   1
  -8  -4  10 2507.61   37.14   1
  10  -8   4 2554.54   28.53   1
   4  10   8 2503.49   49.06   1
   4 -10   8 2507.18   53.69   1
  -4 -10  -8 2567.40   48.69   1
 -10   8  -4 2548.93   35.74   1
 -10   8  -6   86.48    6.94   1
  10  -8   6   82.27    7.90   1
  10   8   6  102.10    7.70   1
  10  -8  -6   86.65    8.96   1
   6 -10   8  102.40   11.80   1
   8  -6  10  100.52    9.71   1
  10   8   6   93.67    9.95   1
  -6  10  -8   83.84    6.64   1
  -6 -10  -8   82.89    7.45   1
  -8  -6  10   88.03    7.28   1
  10  -8  -6   83.65    7.33   1
   8   6 -10   84.15    5.69   1
 -10   8  -6   78.03    8.96   1
  -8  -6  10   83.41    6.92   1
  -6  10   8   89.28    8.47   1
  10   8  -6  102.90    6.88   1
   8  -6 -10   91.55    7.94   1
   6 -10   8   94.95    8.95   1
   6 -10  -8   92.63   10.16   1
  -8   6  10   94.16   10.97   1
  10  -8   6   89.07    5.10   1
  10  -8   6   86.00   11.04   1
  -8  -6 -10   88.84    8.03   1
  -6 -10   8   89.36   10.16   1
   8   6  10   92.35    8.04   1
  -8  -6 -10   98.82    9.83   1
  -6 -10  -8   92.54    8.55   1
  -6 -10   8   96.31    8.59   1
 -10  -8  -6   86.00    7.18   1
   8  -6  10   76.58   10.96   1
 -10  -8  -6   96.70    4.84   1
 -10  -8  -6   91.43   10.80   1
   6 -10  -8   82.56    8.19   1
  -6 -10  -8   79.66    9.98   1
  -8   6  10  125.30   11.41   1
   6  10   8   85.61    6.42   1
   8  -6  10   89.82   11.36   1
 -10  -8  -6   88.53    8.05   1
   6  10   8   93.73    8.73   1
   6  10  -8  112.96    7.24   1
   8   6  10   83.74   10.50   1
  10  -8   6  103.66   11.16   1
 -10   8   6   76.76    8.92   1
  10   8  -6   92.18    6.84   1
   6 -10   8   82.91   13.15   1
  -6  10   8   96.08   10.37   1
   8   6  10   95.82    7.99   1
  -8  -6  10   97.81    8.03   1
 -10   8   6   87.04   10.81   1
  -6  10   8   83.48   10.14   1
 -10  -8   6  122.10    9.86   1
   8  -6 -10   80.80    7.71   1
  -8   6 -10   89.97    6.48   1
 -10  -8   6   99.63    9.63   1
   6  10   8  104.97   10.99   1
  -8   6 -10   89.69    7.71   1
  -8  10  -8  148.45   11.30   1
   8  -8  10  138.06   14.63   1
   8  10   8  137.98    9.90   1
   8  10   8  150.06   13.42   1
  10  -8  -8  133.46    9.67   1
  10   8   8  152.64   13.63   1
  10  -8   8  138.32   13.51   1
   8   8  10  124.92    9.10   1
   8 -10  -8  141.82   12.40   1
  10  -8   8  143.63   11.21   1
  -8   8  10  114.59   11.61   1
   8   8  10  136.25   10.21   1
   8  -8  10  141.90   11.84   1
  10   8   8  134.69    9.28   1
  -8 -10   8  153.10   12.45   1
   8 -10  -8  148.81   10.66   1
 -10  -8  -8  154.28   10.82   1
  -8  -8  10  133.73   10.35   1
  -8  10  -8  147.72    9.08   1
  -8   8 -10  151.03    8.72   1
 -10  -8  -8  151.03    8.72   1
   8 -10   8  159.81   11.58   1
   8  -8 -10  130.09   10.78   1
   8  -8 -10  132.22   10.10   1
   8  -8  10  136.58   14.59   1
   8  10   8  116.04    8.17   1
  -8  -8  10  126.92    8.92   1
   8   8 -10  137.61    7.81   1
  10  -8   8  147.12   14.98   1
  10   8  -8  143.52    8.38   1
   8   8  10  130.72   13.41   1
  -8  -8  10  127.93    9.62   1
 -10   8   8  177.15   15.73   1
  -8 -10  -8  138.30    9.99   1
 -10  -8  -8  143.78    6.78   1
  -8  10   8  131.40   12.90   1
 -10   8   8  146.15   13.17   1
  -8  10   8  135.15   12.99   1
   8 -10   8  137.30   15.23   1
 -10   8  -8  127.69    8.33   1
  -8  -8 -10  142.53   12.86   1
 -10  -8   8  126.76   10.81   1
  -8 -10  -8  157.08   10.20   1
  -8 -10   8  128.14   10.60   1
  -8  -8 -10  152.31   10.61   1
  -8 -10  -8  150.24   13.68   1
 -10  -8  -8  138.54   13.33   1
   8  10  -8  131.37    8.18   1
  -8   8 -10  137.46   10.19   1
   8 -10   8  144.53   14.90   1
  10  -8  -8  142.14   10.98   1
 -10  -8   8  156.17   11.01   1
 -10   8  -8  126.12   10.78   1
   8  10  -8  134.71    8.23   1
  -8   8  10  132.53   13.14   1
 -10   9   1 1267.77   30.07   1
   1  10   9 1273.15   28.90   1
   9   1  10 1225.17   35.35   1
  -9  -1  10 1394.03   28.28   1
  -9   1 -10 1319.34   21.70   1
   1 -10  -9 1300.09   38.70   1
 -10  -9   1 1321.06   37.31   1
  -1 -10   9 1313.48   36.81   1
   1 -10  -9 1237.81   31.64   1
  10  -9  -1 1300.69   24.77   1
   9   1  10 1297.89   33.99   1
  -1  10   9 1312.44   31.23   1
  10  -9   1 1124.06   21.41   1
  -9  -1  10 1266.04   22.17   1
   1  10  -9 1245.67   20.53   1
   1 -10   9 1270.02   31.55   1
  -9  -1 -10 1285.49   28.31   1
   1  10   9 1268.55   18.68   1
  10  -9   1 1308.39   23.40   1
  -1 -10   9 1305.03   31.22   1
   1 -10   9 1259.58   43.78   1
   9   1 -10 1292.69   16.57   1
 -10   9  -1 1298.02   37.01   1
  10   9  -1 1240.42   24.39   1
  -1 -10   9 1309.30   41.62   1
  10  -9   1 1275.17   35.41   1
  10   9   1 1307.40   29.80   1
   1  10   9 1249.40   34.33   1
 -10  -9   1 1286.81   31.84   1
   9  -1 -10 1248.06   23.68   1
 -10   9  -1 1210.34   27.44   1
  -9   1 -10 1245.56   24.05   1
  -9   1 -10 1274.60   28.51   1
  -1  10   9 1285.80   33.60   1
  -9  -1  10 1360.23   36.37   1
  -9   1  10 1273.54   36.59   1
 -10   9   1 1287.47   37.20   1
 -10  -9  -1 1307.52   37.93   1
  -1  10  -9 1244.19   21.82   1
   9  -1  10 1245.27   34.74   1
   9  -1  10 1297.72   36.33   1
  -9  -1 -10 1281.80   28.65   1
  -1 -10  -9 1248.32   32.38   1
   1  10   9 1428.24   36.62   1
 -10  -9  -1 1295.37   29.75   1
  -9  -1 -10 1290.70   20.61   1
  10   9   1 1238.13   24.42   1
  10  -9  -1 1320.76   35.02   1
  -9   1  10 1307.98   27.67   1
   1 -10   9 1332.54   38.65   1
  -1  10   9 1215.12   34.90   1
 -10  -9  -1 1253.97   30.39   1
  10  -9  -1 1273.41   32.77   1
  10  -9   1 1269.48   35.09   1
  -9  -1  10 1273.12   24.20   1
  10   9  -1 1304.65   28.15   1
  10   9   3 1055.86   29.04   1
  -9  -3  10 1011.72   18.96   1
   9   3  10 1042.10   28.66   1
  -9   3 -10  940.07   19.10   1
 -10   9  -3 1001.88   31.67   1
  -9   3  10 1001.16   27.26   1
   3 -10   9  998.94   34.34   1
   3 -10   9  977.12   39.79   1
   3  10  -9  992.23   17.30   1
 -10  -9   3  986.44   28.34   1
 -10  -9  -3 1018.26   26.70   1
  10   9   3  942.50   21.70   1
 -10   9  -3  991.34   23.79   1
   9  -3  10  983.23   30.72   1
   3  10   9  949.03   18.33   1
  -3 -10  -9  936.98   29.59   1
  -3 -10   9  973.53   33.38   1
   9  -3 -10  936.74   22.12   1
  10  -9   3 1008.17   19.48   1
  10  -9   3  954.15   22.14   1
   3 -10  -9  976.21   27.85   1
  -9  -3  10 1086.34   22.07   1
   3  10   9  955.74   28.93   1
 -10  -9  -3  972.32   25.54   1
  -9  -3 -10  980.30   27.39   1
   3  10   9  955.27   30.94   1
  -9   3 -10  998.68   25.57   1
  10  -9  -3  958.07   22.62   1
 -10   9   3  952.08   32.87   1
  -9  -3  10 1022.45   30.06   1
  -3 -10   9 1073.16   27.56   1
  10  -9  -3 1006.27   26.64   1
   9  -3  10 1023.04   34.67   1
  -9  -3 -10  979.92   25.51   1
  -3  10   9  982.82   28.85   1
  -9   3  10  985.04   33.54   1
 -10  -9   3  990.18   31.82   1
  -3  10   9 1041.33   29.78   1
  -3  10   9  937.28   31.69   1
  10  -9   3  973.35   32.84   1
  -3 -10   9 1021.45   31.51   1
  10   9  -3  970.40   21.61   1
   9  -3 -10 1033.73   22.66   1
  -9  -3  10  987.88   24.11   1
 -10  -9  -3  975.95   32.87   1
   9   3 -10 1012.06   16.78   1
  -9  -3 -10 1012.18   18.13   1
  10  -9  -3  987.21   29.94   1
   3 -10   9  998.34   28.43   1
  10  -9   3  989.21   32.04   1
  -3  10  -9  981.91   20.29   1
  10   9  -3  976.50   23.16   1
   9   3  10  979.42   32.74   1
   3 -10  -9  957.02   33.26   1
 -10   9   3  959.86   28.49   1
  -3 -10   9  995.06   21.11   1
  10  -9   5  242.70    9.08   1
  -5 -10   9  208.42   15.02   1
   9   5 -10  263.20    9.59   1
  -5  10   9  251.55   14.70   1
 -10   9   5  208.96   15.76   1
  -5  10  -9  214.25   10.18   1
   5  10   9  222.68    9.93   1
  -9   5 -10  233.09   12.83   1
   5 -10  -9  252.05   17.19   1
  10   9   5  236.97   11.51   1
   9  -5 -10  229.21   11.90   1
  10  -9   5  217.27   16.43   1
  -9   5  10  220.39   16.42   1
   9   5  10  209.48   15.92   1
   5 -10   9  225.65   17.56   1
  -5 -10   9  250.73   14.83   1
  -5 -10  -9  217.40   15.27   1
 -10   9   5  257.88   16.13   1
  -9  -5  10  230.84   11.27   1
  -9  -5  10  205.98   12.98   1
  -9  -5 -10  225.41   12.70   1
 -10  -9  -5  254.35   13.47   1
   5 -10   9  221.07   13.83   1
  10   9  -5  328.53   15.25   1
 -10   9  -5  230.33   15.01   1
  -5  10   9  241.95   15.69   1
  -9  -5 -10  229.64   14.69   1
  -5 -10   9  233.95   11.83   1
 -10  -9   5  230.48   13.96   1
  -5 -10  -9  243.83   12.53   1
  -9  -5  10  220.21   12.13   1
  -5  10   9  223.43   16.35   1
   5  10   9  223.03   15.73   1
   9  -5 -10  222.87   11.65   1
  10  -9   5  334.78   14.56   1
  -9   5  10  217.91   14.33   1
 -10  -9   5  229.57   15.12   1
   9  -5  10  226.24   14.79   1
   5 -10  -9  237.23   13.64   1
   9  -5  10  231.03   15.61   1
  10  -9   5  237.79   17.49   1
 -10  -9  -5  229.31   12.54   1
 -10  -9  -5  230.54   16.67   1
 -10   9  -5  224.82   11.13   1
  10  -9  -5  222.03   14.32   1
  -9  -5 -10  230.31    8.84   1
   5  10  -9  234.64    8.05   1
  -5 -10   9  254.00   13.20   1
  -9   5 -10  216.96    9.79   1
   9  -5  10  233.35   18.06   1
   5 -10   9  247.78   21.52   1
  10   9   5  211.03   14.33   1
   9   5  10  219.64   12.69   1
  10   9  -5  221.71   10.48   1
   5  10   9  245.63   14.29   1
  10  -9  -5  226.10   11.83   1
 -10  -9  -7 1633.56   34.18   1
  -9  -7  10 1621.63   33.84   1
 -10  -9   7 1661.42   37.39   1
  -7 -10  -9 1660.87   33.62   1
  -9   7 -10 1698.01   28.85   1
   7  10  -9 1604.72   27.72   1
 -10  -9  -7 1618.42   44.61   1
 -10   9   7 1665.74   45.78   1
   9   7 -10 1645.24   26.23   1
  -9   7 -10 1656.75   35.44   1
  -9  -7 -10 1649.49   42.38   1
  10   9   7 1674.11   43.12   1
  -9  -7  10 1622.14   32.75   1
  -7  10   9 1551.22   42.86   1
   7 -10   9 1672.29   53.84   1
  10   9   7 1568.10   28.30   1
   9  -7 -10 1632.42   33.43   1
   7 -10   9 1634.03   48.20   1
  10  -9   7 1561.41   34.31   1
   7 -10   9 1673.15   38.46   1
  -7 -10  -9 1585.56   42.67   1
  -7 -10   9 1685.61   40.70   1
   9  -7  10 1661.35   47.80   1
  10  -9   7 1589.88   47.56   1
   7  10   9 1641.64   44.43   1
  10   9  -7 1669.36   28.97   1
  10   9  -7 1601.11   28.33   1
   9  -7 -10 1686.18   35.77   1
  10  -9  -7 1709.03   33.95   1
   9  -7  10 1579.80   48.98   1
  10  -9  -7 1598.19   38.62   1
  -9   7  10 1628.52   44.98   1
   9  -7  10 1638.66   39.23   1
 -10  -9   7 1634.82   38.93   1
   7  10  -9 1698.20   28.01   1
  10  -9   7 1627.50   46.86   1
   9   7  10 1687.59   45.90   1
   7  10   9 1639.73   35.58   1
   7 -10  -9 1642.90   36.16   1
  10   9   7 1595.31   30.75   1
  -7  10  -9 1668.91   29.42   1
   9   7  10 1636.66   33.59   1
  -7  10   9 1626.48   42.88   1
 -10   9  -7 1694.85   39.61   1
 -10  -9  -7 1610.88   30.58   1
 -10   9   7 1585.51   41.97   1
  -7 -10   9 1623.14   34.44   1
   7 -10  -9 1724.70   42.83   1
 -10   9  -7 1708.61   30.53   1
   7  10   9 1649.10   29.70   1
  -9   7  10 1545.12   40.90   1
  -9  -7 -10 1641.80   34.79   1
 -10  -9   9  188.95   13.10   1
   9  -9 -10  174.66   13.41   1
  -9  -9  10  173.72   12.52   1
  -9  -9 -10  195.37   16.25   1
  10   9   9  176.07   16.00   1
   9 -10  -9  188.20   14.66   1
   9  10   9  169.48   11.38   1
   9   9  10  190.54   16.65   1
  10  -9  -9  161.95   13.06   1
   9   9  10  169.18   11.04   1
   9  10  -9  173.83    9.73   1
  10   9   9  170.10   10.93   1
  -9  10  -9  187.14   13.24   1
  10  -9   9  172.77   12.55   1
 -10   9  -9  186.55   10.53   1
  -9 -10  -9  167.18   15.44   1
  -9   9 -10  163.65    9.62   1
   9   9 -10  173.37    9.44   1
  10  -9   9  171.98   17.25   1
  -9 -10  -9  184.19   12.36   1
  -9   9 -10  191.35   12.80   1
  -9 -10   9  162.63   12.18   1
   9  10   9  175.35   10.87   1
  -9   9  10  178.02   15.97   1
   9   9  10  162.79   11.31   1
  -9  -9 -10  184.13   12.51   1
  -9 -10   9  177.80   13.43   1
  -9  -9  10  193.18   12.75   1
   9 -10   9  199.25   19.64   1
  -9   9  10  134.15   13.29   1
   9  -9  10  265.09   21.76   1
  10   9   9  164.51   10.95   1
   9   9 -10  184.82    9.78   1
  10  -9   9  192.83   17.68   1
  10   9  -9  172.90    9.62   1
   9  10   9  171.63   15.55   1
 -10  -9  -9  179.74   12.41   1
  10  -9  -9  273.69   14.43   1
 -10   9   9  181.43   16.15   1
  -9  10   9  169.29   15.31   1
  -9  10   9  169.12   15.29   1
 -10   9   9  185.43   15.64   1
 -10   9  -9  182.41   13.47   1
   9 -10  -9  189.60   12.70   1
   9  -9  10  185.15   17.66   1
 -10  -9  -9  176.38   15.74   1
 -10  -9   9  167.45   12.40   1
   9  10  -9  173.08    9.52   1
   9 -10   9  156.24   12.36   1
  -9  10  -9  180.87   10.39   1
   9  -9 -10  182.19   12.33   1
   9  -9  10  176.16   13.27   1
   9 -10   9  161.95   16.38   1
 -10 -10   0  856.79   31.58   1
  10 -10   0  751.77   19.23   1
   0  10  10  754.15   27.90   1
  10   0  10  741.68   27.38   1
  10   0  10  793.86   28.19   1
  10  10   0  776.22   23.37   1
  10   0 -10  889.56   20.03   1
 -10   0  10  768.10   28.90   1
 -10   0 -10  747.75   20.85   1
   0  10 -10  786.11   17.22   1
  10 -10   0  799.10   29.52   1
   0 -10  10  739.27   32.28   1
 -10   0 -10  773.27   16.83   1
 -10   0 -10  780.66   23.72   1
 -10   0  10  806.36   18.05   1
  10  10   0  782.09   20.13   1
   0 -10  10  790.87   25.56   1
 -10 -10   0  748.74   25.52   1
   0 -10 -10  788.09   26.26   1
   0 -10  10  813.43   30.71   1
   0  10  10  767.10   24.24   1
 -10  10   0  725.21   15.83   1
  10 -10   0  721.86   26.33   1
 -10   0  10  746.21   20.00   1
 -10  10   0  769.15   29.18   1
   0  10  10  743.49   27.45   1
 -10  10   0  738.92   23.09   1
 -10 -10   2 7530.69   82.37   1
  -2 -10  10 7729.66   95.95   1
  10  -2  10 7398.52   84.95   1
  10   2  10 7445.52   81.48   1
   2 -10  10 7410.87  108.29   1
 -10 -10  -2 7461.26   72.26   1
  10  10   2 7278.83   61.22   1
 -10  -2 -10 7555.87   73.40   1
  -2 -10  10 7529.50   89.02   1
 -10  10   2 7454.03   91.54   1
  10  10  -2 7293.15   61.15   1
 -10  -2 -10 7548.91   51.32   1
   2  10  10 7236.66   88.27   1
   2 -10  10 7547.23   80.00   1
  -2 -10  10 7808.73   76.95   1
  -2 -10 -10 7604.07   84.00   1
 -10   2 -10 7484.86   54.08   1
 -10  10  -2 7461.37   69.43   1
  10  -2  10 7448.84   92.92   1
   2 -10  10 7491.44   95.00   1
  10   2 -10 7272.13   43.68   1
  -2  10 -10 6613.96   52.59   1
   2  10  10 7477.27   51.10   1
  10 -10  -2 7489.80   88.60   1
 -10  -2 -10 7551.51   74.80   1
  10 -10   2 7699.95   57.91   1
  10 -10   2 7059.49   57.74   1
 -10   2  10 7724.92   94.49   1
  10 -10   2 7461.15   92.57   1
   2  10 -10 7570.99   50.77   1
  -2  10  10 7526.09   80.02   1
   2  10  10 7342.25   69.80   1
  10 -10  -2 7426.98   77.18   1
  -2  10  10 7358.45   84.09   1
 -10 -10  -2 7657.32   79.05   1
 -10  -2  10 7825.52   58.83   1
 -10  10  -2 7445.85   89.41   1
  10  -2 -10 7133.19   60.44   1
  10  10  -2 7326.22   67.43   1
  10  -2 -10 7619.82   61.27   1
 -10   2  10 7579.98   71.90   1
  10 -10  -2 7452.96   63.61   1
  -2  10  10 7190.71   88.07   1
 -10  10   2 7427.44   78.76   1
  10   2  10 7271.80   89.11   1
  10 -10   2 7465.95   90.35   1
 -10  -2  10 7708.81   69.09   1
 -10  -2  10 7626.63   88.02   1
   2  10  10 7633.79   85.67   1
 -10 -10  -2 7771.84   95.93   1
 -10   2 -10 7341.67   72.91   1
   2 -10 -10 7531.23   79.03   1
 -10 -10   2 7818.99   93.12   1
  10  10   2 7525.34   76.55   1
 -10  -2  10 7459.26   55.00   1
  -4  10  10  679.88   25.14   1
 -10 -10  -4  632.37   22.00   1
  10 -10   4  680.70   29.23   1
   4 -10 -10  649.26   23.43   1
 -10  10   4  638.57   27.30   1
   4 -10  10  652.35   24.24   1
  10  10  -4  641.30   18.30   1
 -10  -4 -10  657.04   14.97   1
   4 -10  10  633.73   33.22   1
  -4 -10 -10  620.49   20.34   1
 -10  -4  10  644.49   18.25   1
  10 -10   4  635.00   28.52   1
   4  10  10  626.41   26.81   1
   4  10 -10  642.92   14.09   1
  10 -10   4  629.94   19.38   1
  -4 -10  10  652.26   25.30   1
  10  -4  10  615.83   24.78   1
  10  -4 -10  667.96   19.90   1
  10  10   4  615.54   18.41   1
 -10   4 -10  630.45   21.75   1
 -10 -10   4  616.23   25.93   1
  10 -10  -4  636.37   19.80   1
 -10  -4 -10  616.74   21.36   1
  -4  10  10  616.60   26.52   1
  10  -4  10  625.48   29.04   1
 -10   4 -10  637.73   16.68   1
  -4 -10  10  684.05   27.34   1
   4 -10  10  614.51   28.45   1
  -4  10 -10  627.63   17.08   1
  -4  10  10  631.84   24.84   1
 -10  -4  10  661.09   21.06   1
  10   4  10  641.55   22.64   1
 -10  10  -4  667.78   26.34   1
  10   4  10  609.28   26.81   1
   4  10  10  648.36   24.55   1
  10  -4 -10  609.59   19.13   1
 -10 -10  -4  706.32   22.20   1
  10  -4  10  654.58   24.53   1
 -10 -10   4  651.39   24.44   1
 -10   4  10  627.79   23.42   1
  10   4 -10  652.00   14.79   1
   4  10  10  622.70   16.57   1
  10  10  -4  632.36   19.61   1
  -4 -10 -10  650.49   25.77   1
  10  10   4  612.44   23.81   1
 -10  10  -4  631.63   19.63   1
 -10   4  10  643.24   28.33   1
 -10  -4  10  674.58   25.19   1
 -10  -4 -10  635.93   23.95   1
  10 -10   4  642.14   15.99   1
  -4 -10  10  670.97   22.19   1
 -10 -10  -4  667.61   28.61   1
 -10  10   4  603.41   24.47   1
   4 -10 -10  610.69   27.07   1
  10 -10  -4  638.14   25.78   1
  -6  10  10 6238.07   86.76   1
 -10   6 -10 6454.02   56.24   1
 -10  -6 -10 6433.19   47.34   1
  -6  10  10 6292.52   75.99   1
 -10  10   6 6407.49   89.20   1
 -10   6  10 6056.22   79.23   1
  10   6  10 6374.28   89.60   1
  10  -6  10 6319.37   87.03   1
 -10  -6  10 6341.90   61.99   1
   6 -10  10 6280.77   95.75   1
  10 -10   6 6266.18   93.58   1
   6  10  10 6149.85   87.29   1
   6 -10  10 6344.54  107.27   1
  10  10   6 6209.81   60.12   1
 -10 -10   6 6268.65   76.21   1
 -10 -10  -6 6453.05   67.98   1
 -10 -10  -6 6457.70   66.99   1
  10   6 -10 6667.56   52.12   1
  -6 -10 -10 6198.10   66.03   1
  -6 -10  10 6381.48   79.21   1
  -6  10  10 6226.83   82.45   1
   6 -10  10 6241.95   75.66   1
 -10   6 -10 6425.32   71.75   1
  -6 -10  10 6386.82   62.37   1
 -10 -10  -6 6405.18   90.74   1
   6 -10 -10 6410.72   72.89   1
   6  10  10 6368.81   58.03   1
 -10  -6 -10 6354.76   69.88   1
   6 -10 -10 6276.66   83.92   1
   6  10  10 6555.54   75.60   1
  10  -6 -10 6380.06   67.37   1
 -10  10  -6 6372.78   79.27   1
  10 -10  -6 6382.20   81.41   1
  10 -10  -6 6496.67   66.90   1
 -10  10   6 6234.22   82.74   1
  10  10   6 6186.60   81.05   1
  -6  10 -10 6397.87   57.13   1
  -6 -10  10 6625.67   68.27   1
  10  -6  10 6470.33   78.16   1
  10   6  10 6471.15   70.26   1
  10  10  -6 5936.03   59.18   1
 -10  -6  10 6201.60   66.65   1
  10 -10   6 6404.49   94.56   1
 -10   6  10 6483.60   91.75   1
  -6 -10 -10 5994.59   82.84   1
  10 -10   6 6305.01   66.09   1
 -10  10  -6 6532.44   61.88   1
  10  10  -6 6469.12   58.48   1
  10  -6 -10 6314.08   64.70   1
 -10 -10   6 6302.68   80.02   1
  10  -6  10 6528.83   98.10   1
 -10  -6 -10 6412.64   82.65   1
  10  -8 -10  741.51   26.20   1
  -8  10  10  772.07   31.10   1
  10   8 -10  761.50   19.28   1
  -8  10 -10  756.40   20.85   1
 -10   8  10  799.49   33.12   1
  10   8  10  772.16   32.61   1
  10 -10   8  642.86   31.76   1
 -10   8 -10  758.56   20.45   1
   8 -10 -10  776.64   29.57   1
  10  10   8  760.41   31.11   1
  10  -8 -10  720.17   23.64   1
  10 -10   8  753.23   25.16   1
 -10  -8 -10  759.32   16.89   1
  -8  10  10  761.45   31.25   1
 -10 -10  -8  725.18   21.21   1
   8 -10  10  755.39   27.09   1
 -10  -8 -10  770.72   25.16   1
  -8 -10 -10  754.11   24.30   1
  10  10   8  728.79   21.99   1
   8 -10 -10  890.53   27.40   1
   8 -10  10  725.99   34.07   1
   8  10  10  780.33   25.37   1
 -10  10   8  759.67   30.97   1
  10   8  10  737.65   23.71   1
 -10   8  10  724.61   29.74   1
   8  10 -10  734.73   19.64   1
 -10   8 -10  743.91   25.57   1
   8  10  10  748.25   32.28   1
   8 -10  10  745.94   37.75   1
  10  10  -8  717.15   19.85   1
 -10 -10  -8  774.27   32.68   1
  10 -10  -8  707.46   27.94   1
  10 -10  -8  786.65   24.84   1
  -8 -10  10  712.76   26.17   1
 -10 -10   8  749.06   27.18   1
 -10  10   8  810.53   33.18   1
 -10 -10   8  729.36   26.19   1
   8  10 -10  755.80   19.44   1
  -8 -10  10  758.94   23.91   1
  -8 -10 -10  747.55   30.79   1
 -10  10  -8  790.33   27.94   1
  10  -8  10  734.15   34.57   1
 -10  -8  10  835.25   26.44   1
 -10  -8  10  779.64   24.48   1
  10  -8  10  752.05   27.14   1
 -10  -8 -10  774.27   31.21   1
  10  10  -8  753.23   20.42   1
 -10 -10  -8  736.83   24.35   1
  10 -10   8  762.80   35.42   1
  10  -8  10  763.31   34.19   1
 -10  10  -8  772.10   21.50   1
   8  10  10  714.74   21.29   1
  10 -10  10 9207.45  131.65   1
  10 -10 -10 9444.85  104.31   1
 -10 -10 -10 9490.21   90.73   1
  10 -10  10 9366.54   96.15   1
  10 -10 -10 9651.78   92.06   1
 -10  10  10 9042.54  111.80   1
  10  10  10 9017.91   83.94   1
 -10  10 -10 9692.96   78.50   1
 -10 -10 -10 9418.96  117.40   1
 -10 -10  10 9491.78   94.64   1
  10  10 -10 9379.29   72.81   1
  10 -10  10 9158.29  125.45   1
  10  10  10 9011.17   81.92   1
  10  10  10 9267.50  117.58   1
 -10  10  10 9524.39  115.31   1
 -10 -10  10 9338.57   92.10   1
 -10  10 -10 9538.84   96.04   1
  -1  11   0 2279.17   34.97   1
   1  11   0 2442.74   33.79   1
 -11   0  -1 2351.66   27.97   1
   1 -11   0 2297.10   56.50   1
   1  11   0 2422.37   35.33   1
 -11   0  -1 2242.31   24.61   1
   0   1  11 2325.53   43.15   1
 -11   0   1 2204.85   43.64   1
   0  -1 -11 2229.75   30.42   1
   0   1  11 2174.06   34.03   1
   0  -1  11 2287.35   42.27   1
   0   1  11 2327.43   35.68   1
 -11   0  -1 2305.78   42.64   1
  -1 -11   0 2283.79   38.42   1
  11   0  -1 2312.36   28.49   1
   0   1  11 2395.74   39.07   1
   1 -11   0 2269.96   36.78   1
 -11   0   1 2308.85   27.21   1
 -11   0   1 2317.29   37.29   1
 -11   0   1 2380.09   29.12   1
  -1 -11   0 2300.92   34.48   1
   0   1 -11 2306.46   26.67   1
   0  -1  11 2242.43   40.77   1
   0  -1  11 2349.83   34.21   1
   1 -11   0 2321.42   36.52   1
  -1  11   0 2357.79   31.88   1
   0  -1  11 2343.76   31.71   1
  11   0   1 2282.92   31.20   1
  -1 -11   0 2308.41   56.57   1
 -11   0  -1 2283.51   37.10   1
   0   3 -11 1526.38   17.78   1
 -11   0  -3 1517.84   30.23   1
   3 -11   0 1597.75   46.48   1
 -11   0   3 1580.25   24.34   1
   0  -3  11 1488.07   35.10   1
  11   0  -3 1559.77   21.91   1
  -3 -11   0 1487.96   43.87   1
   0   3 -11 1552.90   23.42   1
   3 -11   0 1535.19   28.59   1
   0   3  11 1558.95   30.03   1
   0   3  11 1563.72   31.56   1
 -11   0  -3 1588.68   34.47   1
   3  11   0 1578.64   28.34   1
   3 -11   0 1430.95   30.59   1
 -11   0   3 1524.76   30.70   1
 -11   0   3 1490.52   24.39   1
 -11   0  -3 1589.68   20.39   1
   0  -3 -11 1599.20   28.08   1
  -3  11   0 1553.59   29.49   1
   0   3  11 1556.88   29.20   1
   3  11   0 1720.24   31.03   1
  11   0   3 1526.68   28.01   1
   0   3 -11 1460.76   19.27   1
   3  11   0 1505.99   22.54   1
  -3  11   0 1615.01   25.57   1
 -11   0   3 1591.82   39.36   1
   0  -3  11 1553.93   34.88   1
  -3 -11   0 1550.98   33.90   1
   0   5 -11 6155.62   41.24   1
 -11   0  -5 6127.14   60.56   1
  -5 -11   0 6037.44   84.16   1
   0  -5  11 6169.91   69.51   1
   5 -11   0 6168.83   56.88   1
  11   0   5 6144.41   50.52   1
   5  11   0 5972.96   47.47   1
  -5 -11   0 6301.70   73.23   1
   0  -5  11 6023.40   74.65   1
   0   5  11 6228.96   52.97   1
  11   0   5 6137.23   61.25   1
   0   5  11 6285.00   67.47   1
 -11   0   5 6129.27   51.60   1
 -11   0   5 6128.36   80.25   1
   5  11   0 6373.50   54.74   1
   5 -11   0 6154.36   65.88   1
  11   0  -5 6250.89   41.59   1
  -5  11   0 5905.25   64.45   1
 -11   0   5 6470.37   50.07   1
 -11   0  -5 6237.53   67.61   1
 -11   0   5 6330.10   62.04   1
   0   5  11 6208.29   64.28   1
   5  11   0 6282.73   61.09   1
   0  -5 -11 6163.92   60.42   1
  11   0   5 6074.27   64.55   1
  -5  11   0 6326.53   62.16   1
   5 -11   0 6003.97   87.84   1
 -11   0  -5 6290.07   42.17   1
   0   5  11 6139.61   74.87   1
  -5  11   0 6349.79   49.43   1
 -11   0  -7 5022.00   60.69   1
   0   7  11 5098.01   60.53   1
 -11   0   7 4964.06   55.73   1
   0  -7  11 4981.00   71.92   1
   0   7  11 5152.87   71.47   1
  -7 -11   0 4951.24   72.97   1
 -11   0   7 5330.45   46.75   1
  -7  11   0 5034.71   43.67   1
   0  -7  11 4969.17   65.76   1
  11   0  -7 5025.01   35.90   1
  11   0   7 4837.72   47.09   1
   7  11   0 4995.10   47.06   1
 -11   0   7 5050.22   73.89   1
   7 -11   0 5013.67   50.49   1
  -7  11   0 4889.39   57.23   1
  -7  11   0 5082.22   66.80   1
   0  -7 -11 5119.38   60.67   1
   7 -11   0 4827.26   77.24   1
  -7 -11   0 5071.57   71.50   1
   0   7  11 4990.22   64.91   1
 -11   0  -7 5131.72   40.33   1
   7 -11   0 5019.15   63.28   1
 -11   0   7 5028.53   48.21   1
   0   7 -11 4973.99   39.38   1
  11   0   7 5071.52   64.63   1
   7  11   0 5136.50   56.26   1
 -11   0  -7 4860.62   54.47   1
   0  -7  11 5075.03   64.05   1
  11   0   7 5226.75   63.30   1
   0   9 -11   49.89    4.43   1
  -9 -11   0   60.18    8.27   1
   0  -9  11   48.69    8.71   1
   0   9  11   62.30    9.09   1
  -9  11   0   37.19    7.07   1
   0  -9  11   48.76    8.53   1
   9 -11   0   39.56    5.08   1
   9  11   0   50.28    6.31   1
   0   9  11   59.31    8.39   1
   0  -9  11   41.06    6.37   1
 -11   0  -9   52.66    6.58   1
  11   0   9   44.33    5.24   1
  11   0   9   49.02    7.56   1
 -11   0  -9   46.43    4.27   1
 -11   0  -9   46.07    5.94   1
  -9  11   0   60.50    4.88   1
  11   0  -9   58.33    3.80   1
  11   0   9   53.45    8.27   1
 -11   0   9   76.55    9.82   1
   9  11   0   38.01    4.62   1
 -11   0   9   47.24    5.16   1
   0  -9 -11   43.24    6.38   1
 -11   0   9   54.91    4.95   1
   9 -11   0   36.07    6.50   1
   0   9  11   44.11    6.43   1
 -11   0   9   42.07    5.86   1
  -9 -11   0   36.81    7.18   1
   9 -11   0   46.85    7.11   1
  -1   0  11 1213.44   27.04   1
   1   0  11 1278.82   32.12   1
  -1   0  11 1236.03   25.26   1
 -11  -1   0 1263.86   21.48   1
   0  11  -1 1242.38   23.05   1
  11  -1   0 1173.35   22.13   1
   0  11   1 1277.77   25.29   1
  11   1   0 1155.80   20.82   1
   0 -11  -1 1275.20   28.49   1
 -11   1   0 1170.74   31.65   1
  -1   0 -11 1202.89   20.14   1
 -11  -1   0 1267.32   32.11   1
   0 -11   1 1535.91   31.32   1
 -11   1   0 1217.37   19.82   1
 -11  -1   0 1202.55   27.92   1
 -11  -1   0 1178.81   17.21   1
   0  11   1 1224.68   26.90   1
   0 -11  -1 1193.52   40.54   1
  -1   0  11 1194.01   30.14   1
 -11   1   0 1220.74   26.36   1
   1   0  11 1186.80   30.20   1
   1   0  11 1255.09   25.43   1
   0 -11   1 1211.61   26.92   1
  -1   0  11 1210.55   25.15   1
   0 -11  -1 1025.41   22.00   1
   1   0  11 1278.73   23.79   1
   0  11  -1 1221.50   24.00   1
   0 -11   1 1126.92   40.06   1
   1   0 -11 1244.07   21.23   1
  -1   2  11  948.18   27.58   1
 -11   1   2  994.41   30.57   1
 -11   1  -2  940.76   22.97   1
   2 -11  -1  974.20   36.26   1
  -1  -2  11  920.92   19.81   1
   2 -11   1  875.65   24.53   1
  -1   2  11  919.89   21.56   1
 -11  -1  -2  935.95   14.87   1
  -1  -2 -11  918.30   20.23   1
  -2  11  -1  915.68   21.62   1
  -1   2 -11  878.25   15.12   1
  -1  -2  11  890.89   26.00   1
 -11   1   2  928.34   23.31   1
  11  -1  -2  938.01   18.02   1
  -2  11  -1  945.44   19.37   1
   2  11   1  980.24   23.61   1
  -1   2  11  932.50   23.94   1
   1  -2 -11  905.87   20.11   1
  -1   2 -11  963.61   19.15   1
 -11  -1  -2  943.07   26.54   1
  -1   2 -11  950.35   14.40   1
   2  11   1  928.87   17.00   1
   1   2  11  934.04   23.56   1
 -11  -1  -2  911.49   24.31   1
 -11   1   2  873.91   18.94   1
   1   2 -11  949.38   15.96   1
 -11  -1  -2  986.06   18.30   1
  11  -1   2  938.11   19.91   1
 -11  -1   2  940.03   19.10   1
  -2 -11  -1  930.61   25.88   1
   1   2  11  961.56   24.95   1
  -1  -2  11  937.35   25.80   1
   1  -2  11  953.66   27.65   1
   2 -11  -1  930.87   23.20   1
  -2 -11   1  901.36   22.52   1
   2 -11   1  881.76   35.20   1
   2 -11   1  959.11   22.73   1
 -11  -1   2  955.98   29.12   1
   1   2  11  943.41   28.41   1
 -11   1  -2  888.81   26.65   1
 -11   1  -2  931.10   16.42   1
 -11  -1   2  879.75   23.75   1
   2 -11  -1  931.12   22.63   1
 -11   1   2  976.86   18.41   1
  -2 -11  -1  943.95   35.77   1
   2  11  -1  932.35   21.03   1
  11   1   2  854.04   19.44   1
  -2 -11   1  920.92   25.28   1
   1   2  11  869.29   21.23   1
 -11  -1   2  904.72   17.01   1
   2  11  -1  944.96   20.77   1
  -2 -11   1  910.11   35.48   1
  -2  11   1  964.20   20.89   1
   1  -2  11  974.07   28.73   1
   2  11   1 1179.92   28.57   1
  -1   2  11  932.43   23.52   1
  11  -1   2  868.53   20.84   1
  11   1  -2  891.55   17.04   1
  -2  11   1  896.78   23.42   1
  -1   4  11  847.55   24.25   1
   4 -11   1  788.53   24.27   1
   4  11   1  835.15   21.21   1
   4  11  -1  846.81   19.70   1
 -11  -1   4  863.77   29.53   1
  -1   4  11  810.80   23.52   1
   4 -11  -1  836.56   22.73   1
  11   1   4  805.82   20.68   1
  -1  -4  11  819.42   24.83   1
  -4  11   1  832.40   23.12   1
 -11   1  -4  830.01   24.95   1
   1   4  11  834.93   27.67   1
  -4 -11   1  808.84   25.06   1
 -11  -1   4  841.72   18.37   1
 -11  -1  -4  849.05   16.38   1
   1   4 -11  779.53   14.02   1
  -1   4  11  829.76   18.08   1
  -1   4 -11  773.45   16.26   1
   4 -11  -1  809.89   21.26   1
  -1   4 -11  792.78   14.77   1
   1   4  11  808.23   23.37   1
  11  -1  -4  828.63   15.65   1
 -11  -1  -4  826.62   24.47   1
   4  11   1  862.51   22.19   1
 -11   1  -4  804.35   21.08   1
  11   1   4  772.82   22.38   1
  -4  11  -1  800.11   20.92   1
   1  -4  11  803.75   25.68   1
 -11  -1   4  855.78   16.93   1
  -4 -11  -1  770.59   30.59   1
  11   1  -4  733.00   14.75   1
   4  11  -1  868.40   21.70   1
 -11   1   4  810.07   19.91   1
 -11   1   4  863.74   30.02   1
  -4  11   1  826.23   23.54   1
  -1   4  11  812.73   26.38   1
   1  -4 -11  821.05   21.30   1
  -4  11  -1  835.39   17.93   1
 -11   1   4  813.58   21.93   1
  -1  -4  11  788.35   25.39   1
 -11  -1  -4  817.74   23.11   1
  11  -1   4  770.47   21.55   1
   4 -11  -1  839.98   33.18   1
   1   4  11  837.20   21.40   1
  -1  -4 -11  797.69   20.90   1
   1  -4  11  805.16   27.51   1
   1   4  11  816.03   21.88   1
 -11   1   4  872.51   17.98   1
 -11  -1   4  854.91   23.64   1
  -4  11   1  840.64   18.74   1
 -11  -1  -4  803.90   14.27   1
 -11   1  -4  864.32   15.87   1
   4  11  -1  833.46   17.52   1
   4  11   1  808.24   16.86   1
  -4 -11  -1  858.39   26.37   1
   1   4 -11  812.11   12.46   1
   4 -11   1  809.13   33.21   1
  -4 -11   1  765.37   31.04   1
   4 -11   1  832.17   20.43   1
  11  -1   4  843.54   19.20   1
   6 -11  -1 2486.65   36.64   1
  -6  11   1 2502.18   45.11   1
 -11   1   6 2495.03   36.75   1
   6 -11  -1 2550.81   41.42   1
   6  11   1 2551.35   34.06   1
   6 -11   1 2541.67   35.38   1
 -11  -1  -6 2497.73   42.45   1
 -11   1   6 2704.30   32.12   1
   1   6  11 2514.67   40.23   1
   1  -6  11 2513.51   45.49   1
  -6 -11   1 2538.32   53.73   1
  -1   6  11 2565.97   43.37   1
  -1   6  11 2568.40   45.31   1
   1   6  11 2467.60   49.42   1
  -1  -6 -11 2253.83   39.08   1
  -1   6 -11 2443.66   27.35   1
 -11   1  -6 2451.32   36.57   1
  -6  11   1 2501.97   41.51   1
 -11  -1   6 2537.93   40.18   1
 -11   1  -6 2534.69   28.38   1
  -6 -11  -1 2522.87   52.51   1
   6 -11   1 2052.23   51.66   1
  11   1   6 2523.70   40.47   1
  -6 -11  -1 2457.58   48.08   1
  -1  -6  11 2522.59   44.38   1
 -11   1   6 2523.10   39.33   1
   1  -6 -11 2474.18   40.22   1
 -11  -1  -6 2560.14   26.78   1
  -6  11  -1 2490.59   38.74   1
   1   6  11 2531.30   33.77   1
 -11  -1   6 2543.43   51.00   1
   6  11   1 2418.64   31.36   1
   6 -11  -1 2457.04   55.22   1
 -11  -1  -6 2527.57   41.13   1
 -11  -1   6 2524.28   29.86   1
  -6  11  -1 2565.88   31.26   1
   6  11  -1 2572.95   32.64   1
  11   1   6 2547.81   32.17   1
  11   1   6 2516.91   44.24   1
  11  -1  -6 2538.43   25.99   1
 -11   1   6 2497.90   51.86   1
  -6  11  -1 2495.77   43.78   1
  -6  11   1 2534.35   32.12   1
   1   6 -11 2481.72   26.10   1
  11   1  -6 2554.50   26.74   1
   6  11  -1 2938.02   43.89   1
  -6 -11   1 2594.16   48.85   1
   1  -6  11 2472.22   50.56   1
   6 -11   1 2415.21   44.54   1
  -1  -6  11 2543.48   48.99   1
 -11  -1   6 2557.24   32.43   1
  11  -1   6 2503.37   42.83   1
 -11   1  -6 2595.81   43.90   1
   6  11  -1 2599.96   31.91   1
   1   6  11 2599.72   44.78   1
  11  -1   6 2531.33   34.73   1
  11  -1   6 2538.33   43.35   1
   6  11   1 2498.93   39.43   1
  -1   6  11 2590.27   48.95   1
   8 -11  -1   77.94    8.13   1
  -8 -11   1   81.53    9.89   1
 -11   1  -8   85.27    7.03   1
   8  11   1   84.89    6.46   1
  -1  -8  11   83.24    8.40   1
   8 -11   1   89.70    6.69   1
   1  -8  11  113.63   10.08   1
  -1   8  11   87.59    9.78   1
  -8  11  -1   83.84    7.86   1
   8 -11  -1   83.66   10.74   1
   8 -11   1   74.40   10.33   1
  -1   8 -11   76.24    5.41   1
  -8 -11  -1   74.00    9.24   1
 -11   1  -8   84.26    8.23   1
 -11  -1   8   83.09    6.13   1
   1  -8 -11   86.45    8.32   1
  -8  11   1  108.61    6.78   1
  -1  -8 -11   75.59    8.23   1
  -1   8  11   73.50    8.33   1
 -11  -1  -8   80.49    7.82   1
  -8  11   1   90.29    8.61   1
   1   8  11   70.43    9.19   1
   1  -8  11   86.73   10.53   1
   1   8 -11   76.46    5.18   1
 -11   1   8  106.79    8.59   1
 -11   1   8   79.65    6.96   1
  11  -1   8   88.10    9.11   1
 -11  -1   8   83.96    9.95   1
  11  -1   8   88.58    9.51   1
 -11  -1  -8   96.03    8.88   1
   8 -11   1   67.64    8.35   1
  11  -1   8   90.25    7.19   1
  11  -1  -8   90.76    4.80   1
   1   8  11   87.55    9.56   1
  -8  11   1   93.93   10.15   1
  11   1   8   80.08    8.54   1
 -11  -1   8   80.14    7.53   1
   1  -8  11   96.71   11.30   1
 -11   1  -8   86.77    5.71   1
  -1   8  11   76.77    8.91   1
  -8 -11   1   92.70   10.56   1
   8  11  -1   79.46    6.29   1
  -8  11  -1   82.32    5.74   1
   1   8  11   72.47    7.91   1
 -11   1   8  103.08   11.10   1
   8 -11  -1   77.70    6.51   1
  -8  11  -1   99.94   10.14   1
  -8 -11  -1  103.10   11.41   1
  11   1   8   98.23    9.71   1
  11   1   8   85.40    6.43   1
 -11  -1   8   86.52    6.09   1
  -1  -8  11   84.17   10.29   1
  11   1  -8   86.38    4.94   1
   8  11  -1   76.63    7.31   1
 -11  -1  -8   89.45    5.57   1
   8  11   1   77.84    7.62   1
  10  11  -1  199.04   10.44   1
   1  10  11   79.99    8.19   1
 -11  -1  10   88.76    6.67   1
 -11   1 -10  131.70    7.34   1
  10 -11  -1   79.58    8.84   1
  10 -11   1   71.45    9.46   1
 -10  11  -1   68.33    7.37   1
   1  10 -11   75.88    5.59   1
  10  11   1   79.09    8.36   1
  -1 -10  11  107.17   11.94   1
 -10  11  -1   69.48    9.66   1
 -10 -11   1   75.18   10.23   1
  -1 -10  11   72.55    8.35   1
  10 -11   1   71.97   10.38   1
   1 -10 -11   79.02    8.95   1
  -1  10  11  105.51   10.89   1
 -11  -1  10   88.14   10.33   1
   1  10  11   73.01    9.63   1
   1 -10  11   99.16    9.74   1
  -1 -10  11   88.89   11.04   1
 -11   1 -10   73.96    8.01   1
  11  -1  10   61.20    8.33   1
  11   1  10   57.14    8.36   1
 -11  -1 -10   92.56    9.09   1
  -1 -10 -11   57.62    7.73   1
 -10  11   1   61.05    9.45   1
  10 -11   1  121.08    8.10   1
  10 -11  -1   83.27    7.06   1
 -10 -11   1   72.83    8.90   1
  10 -11  -1   57.41    8.62   1
 -11   1  10   64.05    6.65   1
 -10  11   1   74.88    8.34   1
 -10  11  -1   75.18    5.50   1
   1  10  11  182.12   14.39   1
  -1  10 -11   75.06    5.78   1
  -1  10  11   74.99    8.50   1
 -11   1 -10   71.86    6.56   1
  10  11   1   73.52    6.63   1
  11  -1  10  104.49   11.39   1
 -11  -1  10   77.00    7.52   1
 -11   1  10   68.35    9.83   1
   1 -10  11   77.47   10.74   1
 -11  -1 -10   63.35    4.96   1
 -10 -11  -1   81.87    9.29   1
 -10 -11  -1   96.72   11.49   1
  -1  10  11   69.50    9.34   1
  10  11  -1   71.29    7.50   1
  11   1  10   62.94    8.49   1
  11  -1 -10   78.44    6.66   1
 -11  -1 -10   75.34    7.82   1
 -11  -1  10   63.79    5.70   1
   1 -10  11   84.15   11.50   1
   2  -1  11 2704.55   47.34   1
 -11   2  -1 2641.37   37.07   1
   2   1  11 2681.68   38.57   1
 -11  -2   1 2639.05   32.12   1
  11   2   1 2649.15   32.40   1
  -2  -1  11 2751.12   36.38   1
  -2  -1  11 2542.82   37.01   1
 -11  -2   1 2601.86   24.67   1
   2   1  11 2715.13   45.13   1
  11  -2  -1 2588.53   32.49   1
 -11  -2  -1 2758.91   43.81   1
   1  11   2 2510.17   26.61   1
 -11  -2  -1 2672.97   31.59   1
  -2  -1 -11 2719.47   32.55   1
   1  11  -2 2818.78   34.47   1
   2   1  11 2775.59   48.82   1
  -1  11   2 2673.87   41.87   1
 -11  -2  -1 2630.70   44.75   1
  -2   1  11 2680.81   44.44   1
  -1  11  -2 2784.91   33.27   1
  -2  -1  11 2684.34   39.66   1
   1  11   2 2440.54   39.11   1
  -2  -1 -11 2702.01   35.32   1
 -11   2   1 2691.77   38.01   1
   1  11  -2 2730.58   34.12   1
  -1 -11  -2 2667.18   59.83   1
  11   2  -1 2695.68   30.74   1
  -2   1 -11 2623.87   26.67   1
 -11   2  -1 2502.21   29.14   1
   2   1 -11 2791.02   29.45   1
  -2   1  11 2672.27   40.33   1
  -1  11  -2 2718.40   34.65   1
 -11   2   1 2693.89   49.94   1
   1 -11   2 2681.58   38.32   1
 -11  -2   1 2665.28   46.99   1
   1 -11  -2 2811.59   42.06   1
 -11   2  -1 2719.50   48.23   1
  -2   1 -11 2782.73   33.79   1
  -1 -11   2 2707.00   42.66   1
   1 -11  -2 2641.38   33.79   1
   2  -1  11 2697.45   48.36   1
 -11  -2  -1 2626.30   23.19   1
   2  -1 -11 2749.21   32.62   1
   1 -11  -2 2721.86   60.25   1
  -1 -11  -2 2692.45   43.18   1
  -1 -11   2 2707.35   40.91   1
  11  -2  -1 2799.26   35.57   1
  -2   1 -11 2674.71   26.80   1
  -1 -11   2 2641.91   61.13   1
  -2   1  11 2676.43   34.63   1
  11  -2   1 2676.74   34.62   1
  -2  -1  11 2607.55   43.42   1
 -11  -2   1 2628.19   42.34   1
   1 -11   2 2678.95   44.03   1
   1 -11   2 2778.16   63.54   1
   1  11   2 2836.75   39.26   1
  11  -2   1 2684.88   36.23   1
 -11   2   1 2521.93   31.96   1
  -2   1  11 2694.91   38.48   1
  11  -2   3   70.72    6.78   1
   2   3  11  148.56    9.92   1
  -3  11   2   79.10    7.32   1
   2   3 -11   86.52    4.60   1
  -2   3  11   84.59    8.51   1
   2   3  11   82.16    9.07   1
  -3  11   2   88.61    6.93   1
  -2   3  11   77.55    7.96   1
 -11  -2  -3   65.33    7.17   1
 -11   2   3   89.96    6.89   1
  -3  11  -2   78.11    5.63   1
   2   3  11   84.88    7.43   1
  -3  11  -2   77.82    6.23   1
  -2   3 -11   86.01    5.83   1
  11   2   3   61.38    5.70   1
   3 -11  -2  104.88    8.02   1
  -2   3  11   78.31    7.55   1
   3  11   2   81.27    5.21   1
 -11  -2  -3   88.25    8.53   1
  11  -2   3   83.48    6.50   1
  -3 -11  -2   67.41    9.40   1
   3  11   2   79.44    6.96   1
  -3 -11  -2   89.07    8.83   1
  -3 -11   2   75.95   10.88   1
  -3  11   2   83.96    7.92   1
 -11   2  -3   90.33    8.57   1
   3 -11   2   94.92   11.82   1
   3 -11  -2   87.00   11.46   1
  11  -2  -3   70.55    5.85   1
  -2  -3  11   93.35    8.44   1
 -11  -2  -3   77.80    4.23   1
 -11  -2   3   95.58    9.63   1
   2   3 -11  107.80    5.12   1
   3 -11   2   93.57    7.03   1
 -11   2   3   83.03    9.65   1
   2  -3  11   84.31    8.84   1
   3  11  -2   87.61    6.02   1
 -11   2   3   91.95    7.42   1
 -11  -2   3   85.98    4.61   1
 -11  -2   3  105.65    6.87   1
  -3 -11   2   84.17    8.06   1
  -2   3 -11   89.05    3.21   1
  -2  -3  11   81.87    7.91   1
   2  -3 -11   69.03    5.86   1
   3 -11   2   80.13    8.15   1
   3 -11  -2   82.73    6.81   1
   3  11   2  109.46    8.20   1
  -2   3  11   82.84    5.24   1
  -2  -3 -11   87.49    6.90   1
  -2   3 -11   71.85    4.61   1
  11   2  -3   76.97    5.20   1
  -2  -3  11   73.56    5.80   1
   2  -3  11   83.05    9.21   1
   2   3  11   80.79    6.83   1
  11  -2  -3   75.30    5.24   1
 -11   2  -3   91.75    5.47   1
   3  11  -2   88.72    6.48   1
 -11   2  -3   79.35    6.58   1
 -11  -2   3   88.60    8.03   1
 -11  -2  -3   82.53    5.41   1
 -11   2   5 2290.53   36.55   1
  11  -2  -5 2423.06   33.52   1
  -5  11   2 2325.72   40.91   1
 -11   2  -5 2193.48   32.98   1
   2   5  11 2364.80   48.06   1
  -5  11   2 2482.77   34.40   1
   5  11  -2 2441.92   30.94   1
   5 -11  -2 2184.03   51.89   1
 -11  -2  -5 2339.12   24.15   1
 -11   2   5 2327.41   50.14   1
   2   5 -11 2273.91   23.86   1
  -2  -5  11 2331.07   41.56   1
  -5 -11  -2 2284.69   44.99   1
  -2  -5 -11 2316.30   38.01   1
   5 -11   2 2211.52   55.54   1
  -5 -11  -2 2317.69   50.84   1
  -2   5 -11 2223.96   27.75   1
   5 -11   2 2360.36   44.41   1
 -11  -2   5 2374.30   32.23   1
   2  -5  11 2400.03   50.52   1
  -2   5 -11 2236.30   26.06   1
 -11  -2  -5 2300.17   40.76   1
  -2  -5  11 2406.63   44.89   1
   5  11   2 2367.71   29.83   1
  11  -2   5 2313.31   38.83   1
  11  -2   5 2359.89   41.44   1
  -2   5  11 2327.17   42.48   1
  -5  11  -2 2293.70   35.01   1
   2  -5 -11 2341.18   37.34   1
 -11  -2  -5 2382.18   41.26   1
   5  11  -2 2465.00   36.17   1
 -11   2  -5 2287.87   41.73   1
  -5 -11   2 2283.03   52.22   1
   5 -11  -2 2330.28   36.35   1
 -11   2   5 1896.37   32.95   1
   2  -5  11 2422.45   45.09   1
   2   5 -11 2327.73   20.68   1
  11   2  -5 2263.21   25.98   1
  -5  11   2 2388.19   42.86   1
   5 -11   2 2357.44   33.54   1
  -2   5  11 2323.06   44.83   1
  11   2   5 2313.74   41.63   1
   5  11   2 2433.25   36.59   1
   5 -11  -2 2348.29   36.57   1
  -2   5  11 2353.53   42.42   1
  11   2   5 2183.76   34.75   1
  11  -2  -5 2368.57   26.57   1
  -5  11  -2 2438.82   30.17   1
 -11  -2   5 2322.01   23.74   1
   2   5  11 2246.66   36.11   1
   2   5  11 2363.48   35.43   1
  -5 -11   2 2411.41   45.07   1
 -11   2  -5 2434.07   28.08   1
 -11  -2  -5 2339.44   27.63   1
 -11  -2   5 2420.10   40.41   1
   5  11   2 2293.70   38.34   1
 -11  -2   5 2379.19   48.84   1
   2   5  11 2366.57   40.87   1
  11  -2   5 2350.93   34.42   1
   5  11  -2 2368.94   30.37   1
  11  -2  -7  749.47   13.82   1
 -11   2   7  768.30   22.05   1
  -7  11  -2  747.15   21.12   1
   2   7  11  737.17   21.78   1
   2  -7 -11  745.75   23.02   1
  11   2   7  759.42   22.65   1
 -11  -2   7  740.91   14.77   1
  -2   7 -11  727.54   15.88   1
 -11  -2   7  750.12   18.42   1
  11   2  -7  750.93   14.80   1
   7  11   2  739.33   22.82   1
   7  11  -2  797.49   18.84   1
   2  -7  11  727.87   28.94   1
   7 -11   2  714.45   31.36   1
   7 -11  -2  767.50   22.18   1
 -11  -2  -7  769.49   14.91   1
  11  -2   7  790.84   25.08   1
  11  -2   7  750.09   20.70   1
   7  11   2  721.76   17.79   1
   2  -7  11  760.92   25.63   1
   7 -11  -2  717.35   20.17   1
 -11   2  -7  727.98   23.56   1
 -11   2  -7  776.10   19.49   1
  -2  -7  11  752.78   24.04   1
   7 -11  -2  738.41   29.59   1
  -7  11   2  758.89   26.15   1
 -11  -2  -7  754.98   23.59   1
  11   2   7  772.45   26.33   1
  11  -2   7  746.87   25.84   1
  11  -2  -7  802.18   19.77   1
  -7 -11  -2  732.35   27.39   1
  -7  11   2  559.90   21.00   1
   7 -11   2  743.83   18.65   1
  -2  -7 -11  797.45   24.65   1
  -7  11  -2  742.17   25.03   1
   2   7  11  772.73   28.38   1
 -11   2   7  798.94   30.05   1
  -2   7  11  776.35   27.08   1
   2  -7  11  715.74   28.29   1
 -11  -2  -7  731.80   23.59   1
 -11   2   7  771.62   22.36   1
   7 -11   2  745.66   26.67   1
  -2   7  11  776.16   25.46   1
 -11   2  -7  773.35   16.68   1
   2   7 -11  787.88   14.94   1
 -11  -2   7  722.30   27.43   1
 -11  -2   7  754.42   22.43   1
  -7 -11  -2  765.31   28.43   1
  -2   7  11  763.30   26.60   1
  -7 -11   2  771.10   27.57   1
  -2  -7  11  758.62   24.13   1
  -7  11   2  779.48   18.74   1
  -7 -11   2  757.84   28.85   1
   7  11   2  780.78   18.29   1
   7  11  -2  887.84   24.62   1
   2   7  11  770.28   25.19   1
  -2  -7  11  762.40   26.98   1
   2   7  11  804.24   19.13   1
  -9 -11   2    5.31    3.92   1
 -11   2  -9   14.97    2.87   1
  -2   9 -11   10.67    2.65   1
 -11   2   9   23.09    6.75   1
  11   2   9   10.89    5.12   1
   2  -9 -11   49.18    6.84   1
 -11   2  -9   18.37    4.64   1
   2   9 -11    9.93    2.33   1
 -11  -2  -9    8.68    3.37   1
  11  -2   9   12.76    4.63   1
  -9 -11  -2    9.56    4.61   1
   9 -11   2   65.58   10.23   1
   9  11  -2   11.53    2.88   1
   9 -11  -2   11.65    3.59   1
   2  -9  11   34.38    7.92   1
  11   2  -9   57.73    4.20   1
   2  -9  11   15.94    5.90   1
  11  -2  -9   10.59    2.87   1
  -9 -11  -2   10.64    5.10   1
  -2  -9  11   19.87    5.63   1
  -9 -11   2   12.16    4.50   1
  11  -2   9   11.53    4.60   1
 -11   2   9   11.73    3.50   1
   2   9  11    8.66    3.92   1
  -2  -9  11    7.95    4.68   1
  -2   9  11    7.35    3.33   1
  -2  -9 -11    1.14    2.78   1
  -2  -9  11   12.92    3.93   1
  -9  11   2    7.89    3.75   1
  -9  11   2    8.21    2.48   1
   2  -9  11    9.02    3.48   1
   9 -11   2   10.71    2.92   1
 -11   2  -9   15.72    3.35   1
  11   2   9    4.96    3.24   1
   9 -11   2   40.26    7.10   1
   9  11   2   13.12    4.41   1
   9  11   2   17.06    3.25   1
  11  -2   9   11.80    3.46   1
   2   9  11    4.66    2.99   1
  -9  11   2   10.94    4.43   1
   9 -11  -2    9.41    2.74   1
  -2   9  11    8.11    4.35   1
  11  -2  -9   12.69    3.12   1
 -11  -2  -9   14.07    2.53   1
   2   9  11    9.21    4.22   1
  -9  11  -2   10.70    3.62   1
  -2   9  11   11.58    5.13   1
 -11  -2   9   12.19    4.84   1
 -11  -2  -9   19.93    4.71   1
   9 -11  -2   18.15    5.50   1
 -11  -2   9   10.44    2.54   1
  -9  11  -2   17.04    4.72   1
  -9 -11  -2   10.14    3.04   1
 -11  -2   9    8.22    3.29   1
   9  11  -2   10.98    3.45   1
   0  11   3  805.58   14.37   1
 -11  -3   0  852.56   25.73   1
  -3   0  11  805.38   20.37   1
  11  -3   0  751.71   19.55   1
   3   0  11  838.99   26.45   1
 -11   3   0  830.62   20.54   1
   0 -11   3  837.73   25.15   1
 -11   3   0  824.14   18.35   1
  11   3   0  826.47   17.89   1
 -11  -3   0  813.00   11.90   1
   0  11  -3  876.84   18.92   1
 -11   3   0  856.00   28.03   1
  -3   0 -11  810.12   19.10   1
  11  -3   0  848.45   20.50   1
  -3   0 -11  797.23   15.14   1
 -11  -3   0  813.94   24.47   1
   0 -11  -3  787.51   32.41   1
   0  11  -3  763.58   17.49   1
   0 -11  -3  838.34   23.89   1
  -3   0  11  831.92   19.19   1
   0  11   3  802.35   23.97   1
   3   0  11  822.27   26.90   1
   0 -11   3  848.02   21.77   1
 -11  -3   0  817.25   18.25   1
  -3   0  11  851.00   24.54   1
  -3   0 -11  842.99   16.77   1
   0 -11   3  805.77   34.84   1
   3   0 -11  826.30   16.97   1
  -3   0  11  854.54   22.94   1
   0  11   3  836.92   21.40   1
  -3   2  11   42.07    5.99   1
 -11  -3   2   26.79    3.75   1
  -3  -2  11   27.89    3.88   1
 -11   3  -2   19.33    2.78   1
  -2 -11   3   31.07    5.08   1
 -11  -3  -2   29.31    3.81   1
   3  -2  11   33.65    6.29   1
  11  -3   2   18.59    3.94   1
 -11   3  -2   45.54    4.91   1
 -11  -3  -2   21.40    2.13   1
  -3   2  11   33.23    4.55   1
  -3   2 -11   35.34    2.83   1
   2 -11   3   28.64    5.07   1
   2 -11  -3   24.90    7.20   1
 -11   3   2   28.12    4.36   1
  -2  11  -3   21.93    3.33   1
  -3   2  11   27.38    5.33   1
  -2 -11  -3   16.44    6.06   1
  -3  -2  11   20.11    3.77   1
   2 -11  -3   22.65    3.34   1
   2  11  -3   37.17    3.99   1
  -2  11   3   23.87    4.26   1
  11  -3   2   28.35    4.25   1
 -11   3   2   44.90    7.24   1
   3  -2 -11   39.10    4.46   1
  -3   2 -11   28.73    3.88   1
 -11  -3  -2   30.36    5.49   1
  -3  -2  11   26.64    4.87   1
  11  -3  -2   19.49    3.63   1
 -11  -3  -2   24.91    5.20   1
   3   2  11   31.92    4.57   1
  -3   2  11   26.06    2.95   1
   3   2 -11   37.81    3.35   1
  -3  -2 -11   29.37    4.20   1
   3   2  11   30.96    5.05   1
  -3  -2  11   22.32    3.94   1
  11  -3  -2   33.79    3.97   1
  -3   2 -11   26.07    2.88   1
   3  -2  11   44.13    7.04   1
  11   3   2   29.23    4.06   1
   3   2  11   39.79    6.96   1
 -11   3   2   17.54    3.67   1
  -3  -2 -11   22.12    3.71   1
   2 -11  -3   26.65    4.47   1
   2 -11   3   18.64    3.61   1
  -2 -11   3   32.18    5.07   1
   2  11   3   25.39    4.70   1
  -2 -11  -3   27.13    5.18   1
   2  11  -3   22.63    3.38   1
  -2  11   3   19.43    4.65   1
   2  11   3   22.36    3.84   1
  -2  11   3   23.66    3.90   1
  -2 -11   3   25.12    7.24   1
  11   3  -2   23.75    3.15   1
 -11  -3   2   26.65    5.10   1
   2  11   3   27.40    3.21   1
   4  11   3    7.16    2.20   1
   3  -4 -11   10.78    3.21   1
   3  -4  11    8.28    3.83   1
  -3  -4  11   19.36    4.01   1
   4 -11  -3    6.43    2.97   1
   4 -11  -3    8.80    4.81   1
 -11  -3  -4    5.44    2.87   1
  -3   4  11   11.94    3.83   1
   3   4  11   23.13    4.55   1
  11   3   4   14.49    3.09   1
   3   4  11    4.56    1.95   1
  -3   4 -11    5.86    2.08   1
  11   3  -4   17.95    2.83   1
   4  11  -3    4.85    2.23   1
 -11  -3  -4   15.20    3.59   1
  11   3   4   15.25    4.06   1
 -11   3   4   10.91    3.33   1
   3   4  11    9.01    4.39   1
  -3   4 -11    2.31    1.46   1
 -11  -3   4   11.16    3.70   1
  -4 -11  -3   12.63    4.74   1
   3  -4  11    5.79    3.28   1
   4  11   3   13.51    3.30   1
   4 -11   3   81.35    6.33   1
   4  11  -3    5.82    2.43   1
  11  -3  -4   10.63    2.61   1
   3   4 -11   11.33    1.97   1
   4 -11   3   62.72    7.56   1
 -11   3  -4    4.81    2.08   1
 -11  -3  -4    3.77    1.13   1
  -4 -11  -3   -1.31    3.41   1
  11  -3  -4    9.27    2.39   1
  -3  -4 -11   11.87    2.89   1
 -11   3   4   16.74    3.63   1
  -4  11   3   18.67    4.16   1
  -4 -11   3   13.00    5.89   1
  11  -3   4    6.60    3.47   1
   3   4 -11    3.33    1.23   1
  11  -3   4   35.91    5.05   1
 -11   3   4    4.29    4.13   1
   4  11  -3   31.07    3.48   1
 -11  -3   4   78.13    5.99   1
  -4  11  -3    7.18    2.89   1
   4 -11  -3    5.19    2.13   1
   4 -11   3   10.21    5.78   1
 -11   3  -4    9.92    2.33   1
  -4  11   3    1.33    2.69   1
  -3  -4  11   10.06    3.83   1
  -3   4  11    4.51    3.95   1
   4 -11   3   11.19    3.19   1
 -11  -3  -4    6.96    2.01   1
 -11  -3   4    5.19    1.12   1
 -11   3  -4   -2.21    3.11   1
  -3   4  11   26.65    5.02   1
  -3  -4 -11   13.79    3.52   1
  -4 -11   3    5.99    3.08   1
  -4  11   3    7.51    2.44   1
   4  11   3   95.81    8.48   1
 -11  -3   4    5.23    3.26   1
   3   6 -11 2367.11   21.06   1
 -11  -3   6 2498.98   34.43   1
   3   6  11 2450.96   50.44   1
  -3  -6  11 2503.00   42.34   1
  -3   6  11 2595.01   47.88   1
 -11   3   6 2385.88   40.62   1
  11   3   6 2522.40   46.26   1
 -11  -3  -6 2474.65   24.95   1
   3   6 -11 2395.18   24.77   1
  -3   6 -11 2343.33   29.57   1
  -3  -6  11 2521.57   45.85   1
  11  -3   6 2402.14   45.60   1
   6  11  -3 2612.52   33.56   1
  -6 -11   3 2439.13   53.43   1
   3  -6  11 2553.68   54.64   1
   3  -6  11 2514.25   47.04   1
 -11  -3   6 2509.57   42.26   1
   6 -11  -3 2501.06   54.43   1
  11   3  -6 2449.31   27.92   1
  -3  -6  11 2364.56   37.69   1
 -11  -3  -6 2644.86   43.48   1
  -3   6  11 2464.96   45.91   1
   3   6  11 2528.72   43.56   1
  -6  11  -3 2524.07   36.86   1
   6  11   3 2476.04   31.62   1
 -11   3  -6 2511.49   33.30   1
  -6  11   3 2529.99   46.82   1
 -11   3  -6 2515.04   44.25   1
  -6  11   3 2974.13   40.56   1
  -6 -11  -3 2483.81   48.84   1
  11   3   6 2636.73   39.64   1
   6 -11   3 2493.76   59.66   1
   6 -11   3 2460.13   48.45   1
  -6 -11   3 2550.00   47.67   1
  11  -3  -6 2515.55   35.88   1
 -11   3   6 2579.40   53.95   1
  11  -3   6 2411.51   38.03   1
   6 -11  -3 2545.06   38.95   1
  -3  -6 -11 2349.25   41.16   1
   6 -11   3 2513.22   33.85   1
  -3   6 -11 2442.01   28.90   1
   3   6  11 2584.14   36.77   1
   6 -11   3 2381.52   35.45   1
   6 -11  -3 2463.77   35.73   1
  -3   6  11 2514.80   46.48   1
  11  -3  -6 2429.99   27.13   1
   6  11  -3 2462.20   35.98   1
 -11  -3  -6 2495.14   29.00   1
  -6 -11  -3 2523.20   51.62   1
   3  -6 -11 2566.21   40.48   1
  -6  11  -3 2401.80   42.74   1
   6  11   3 2543.02   36.32   1
  -6  11   3 2521.68   45.57   1
  11  -3   6 2541.19   42.61   1
 -11  -3   6 2534.06   50.20   1
  -6 -11  -3 2433.14   32.59   1
   6  11  -3 2636.11   29.77   1
 -11   3  -6 2456.83   29.97   1
   6  11   3 2382.50   41.07   1
 -11  -3  -6 2394.14   43.82   1
  -3   8  11 1617.33   40.21   1
  -3   8 -11 1631.56   25.34   1
  -8 -11   3 1594.10   41.45   1
   8  11  -3 1622.72   28.00   1
  -8 -11  -3 1634.72   43.10   1
 -11   3  -8 1667.83   36.25   1
  -3   8  11 1679.46   40.38   1
 -11   3   8 1578.83   43.35   1
  -8  11  -3 1594.47   31.10   1
  -8  11  -3 1653.38   39.25   1
   8  11  -3 2058.38   40.22   1
   3  -8  11 1657.17   47.14   1
   3  -8  11 1675.80   38.91   1
 -11  -3  -8 1346.20   20.33   1
  -8  11   3 1676.76   41.19   1
 -11  -3  -8 1612.90   36.87   1
  11  -3   8 1587.53   37.05   1
 -11  -3   8 1652.09   28.62   1
   3  -8  11 1640.02   45.26   1
   3   8 -11 1594.03   21.48   1
 -11   3  -8 1590.66   25.18   1
  11   3   8 1601.02   39.92   1
  -8 -11   3 1630.08   41.25   1
  -3  -8  11 1657.07   35.18   1
  11  -3   8 1579.36   40.73   1
   8  11   3 1552.83   27.14   1
  -8  11   3 1625.41   38.38   1
   3   8  11 1645.68   27.78   1
  11   3   8 1647.56   34.80   1
   8 -11  -3 1625.99   31.28   1
   8  11   3 1552.75   35.12   1
   8 -11   3 1578.84   41.25   1
  11  -3  -8 1561.30   27.76   1
  -8  11   3 1760.21   30.12   1
   8 -11   3 1555.55   29.02   1
   3  -8 -11 1646.40   35.72   1
 -11  -3   8 1670.61   41.32   1
   8 -11  -3 1644.80   43.46   1
 -11  -3   8 1654.17   33.82   1
  -8 -11  -3 1711.50   40.19   1
  11  -3   8 1663.98   33.34   1
   8 -11   3 1619.13   26.94   1
  -3  -8 -11 1579.33   37.02   1
  -3   8  11 1637.09   38.44   1
   3   8  11 1630.28   42.69   1
  -3  -8  11 1679.81   37.50   1
  11  -3  -8 1681.48   29.92   1
  11   3  -8 1589.05   22.54   1
 -11  -3  -8 1627.23   22.21   1
 -11  -3  -8 1680.89   35.45   1
   8 -11  -3 1630.44   31.33   1
   8 -11   3 1603.95   47.18   1
  -8 -11  -3 1632.31   29.74   1
 -11   3  -8 1620.54   26.03   1
   3   8  11 1660.49   37.92   1
 -11   3   8 1613.92   34.83   1
  -3  -8  11 1655.45   39.72   1
   3  10  11 3629.85   66.46   1
 -10 -11  -3 3763.95   69.64   1
 -11   3  10 3627.71   67.89   1
  11  -3 -10 3642.00   46.00   1
 -11  -3 -10 3757.90   37.23   1
 -11   3 -10 3791.41   40.89   1
 -11   3 -10 3651.73   54.57   1
 -11  -3  10 3708.74   43.57   1
  11   3 -10 3746.68   34.59   1
 -11  -3 -10 3767.25   54.84   1
  -3 -10 -11 3720.46   61.78   1
  10  11  -3 3615.01   44.45   1
 -10 -11  -3 3627.15   51.13   1
  -3 -10  11 3863.04   65.14   1
  11   3  10 3688.82   65.62   1
 -10 -11  -3 3751.81   57.63   1
 -10 -11   3 3593.23   60.42   1
  -3  10  11 3522.46   63.74   1
 -10  11  -3 3680.10   63.57   1
   3 -10  11 3704.37   58.53   1
  10 -11   3 3568.82   44.16   1
  -3  10 -11 3648.59   40.87   1
  -3  10  11 3705.36   59.22   1
   3 -10  11 3687.35   78.69   1
  10 -11  -3 3575.48   65.18   1
  -3 -10  11 3791.75   55.33   1
  10 -11  -3 3762.68   48.76   1
 -11  -3  10 3681.39   50.14   1
  10  11   3 3538.69   44.56   1
 -10  11   3 3728.85   60.50   1
[truncated: 16,398,890 more chars]
