# Supplementary material for: 2/1 and 1/1 cubic approximants in the ternary R-Cd-Mg (R = Y, Er) systems
Source: Acta Crystallogr B Struct Sci Cryst Eng Mater. 2021 Jul 25;77(Pt 4):638–48. doi: 10.1107/S2052520621006715 (PMC8409366; doi:10.1107/S2052520621006715)
Supplement: Supplementary file 2 [file b-77-00638-YCdMg-1-1-cAPsup2.hkl]

data_YCdMg-1-1-cAP
#data_cdmgy11_100k                                                              
_shelx_title ' cdmgy11_100k_s2'                                                 
_shelx_refln_list_code          4                                               
_shelx_F_calc_maximum     2058.05                                               
_exptl_crystal_F_000      6660.00                                               
_reflns_d_resolution_high  0.5124                                               
                                                                                
loop_                                                                           
 _space_group_symop_operation_xyz                                               
 'x, y, z'                                                                      
 '-x, -y, z'                                                                    
 '-x, y, -z'                                                                    
 'x, -y, -z'                                                                    
 'z, x, y'                                                                      
 'z, -x, -y'                                                                    
 '-z, -x, y'                                                                    
 '-z, x, -y'                                                                    
 'y, z, x'                                                                      
 '-y, z, -x'                                                                    
 'y, -z, -x'                                                                    
 '-y, -z, x'                                                                    
 'x+1/2, y+1/2, z+1/2'                                                          
 '-x+1/2, -y+1/2, z+1/2'                                                        
 '-x+1/2, y+1/2, -z+1/2'                                                        
 'x+1/2, -y+1/2, -z+1/2'                                                        
 'z+1/2, x+1/2, y+1/2'                                                          
 'z+1/2, -x+1/2, -y+1/2'                                                        
 '-z+1/2, -x+1/2, y+1/2'                                                        
 '-z+1/2, x+1/2, -y+1/2'                                                        
 'y+1/2, z+1/2, x+1/2'                                                          
 '-y+1/2, z+1/2, -x+1/2'                                                        
 'y+1/2, -z+1/2, -x+1/2'                                                        
 '-y+1/2, -z+1/2, x+1/2'                                                        
 '-x, -y, -z'                                                                   
 'x, y, -z'                                                                     
 'x, -y, z'                                                                     
 '-x, y, z'                                                                     
 '-z, -x, -y'                                                                   
 '-z, x, y'                                                                     
 'z, x, -y'                                                                     
 'z, -x, y'                                                                     
 '-y, -z, -x'                                                                   
 'y, -z, x'                                                                     
 '-y, z, x'                                                                     
 'y, z, -x'                                                                     
 '-x+1/2, -y+1/2, -z+1/2'                                                       
 'x+1/2, y+1/2, -z+1/2'                                                         
 'x+1/2, -y+1/2, z+1/2'                                                         
 '-x+1/2, y+1/2, z+1/2'                                                         
 '-z+1/2, -x+1/2, -y+1/2'                                                       
 '-z+1/2, x+1/2, y+1/2'                                                         
 'z+1/2, x+1/2, -y+1/2'                                                         
 'z+1/2, -x+1/2, y+1/2'                                                         
 '-y+1/2, -z+1/2, -x+1/2'                                                       
 'y+1/2, -z+1/2, x+1/2'                                                         
 '-y+1/2, z+1/2, x+1/2'                                                         
 'y+1/2, z+1/2, -x+1/2'                                                         
                                                                                
_cell_length_a    15.4577                                                       
_cell_length_b    15.4577                                                       
_cell_length_c    15.4577                                                       
_cell_angle_alpha  90.000                                                       
_cell_angle_beta   90.000                                                       
_cell_angle_gamma  90.000                                                       
                                                                                
_shelx_F_squared_multiplier     1.000                                           
                                                                                
loop_                                                                           
 _refln_index_h                                                                 
 _refln_index_k                                                                 
 _refln_index_l                                                                 
 _refln_F_squared_calc                                                          
 _refln_F_squared_meas                                                          
 _refln_F_squared_sigma                                                         
 _refln_observed_status                                                         
   0   0   2      56189.53      59393.79       459.84 o                         
   1   1   2         22.35        386.80        21.72 o                         
   0   2   2      36867.82      35287.46       137.64 o                         
   2   2   2       7581.10      11350.42        94.95 o                         
   1   0   3       3278.29       5229.62       111.04 o                         
   0   1   3       1327.85       1292.36        50.74 o                         
   2   1   3     148451.71     166303.92       649.11 o                         
   1   2   3      30044.52      32585.91       129.79 o                         
   0   3   3      38362.85      45563.80       263.08 o                         
   2   3   3       1971.84       2555.38        74.45 o                         
   0   0   4     149781.24     162173.88      1049.87 o                         
   2   0   4      45225.56      44618.77       277.69 o                         
   1   1   4     145355.22     156416.78       482.31 o                         
   3   1   4       5982.11       5571.40        36.87 o                         
   0   2   4     203764.20     209018.75       787.01 o                         
   2   2   4       4520.72       5113.91        47.95 o                         
   1   3   4      16979.79      17230.82       112.18 o                         
   3   3   4     364295.00     377364.36      1868.27 o                         
   0   4   4       2698.07       3284.60        68.33 o                         
   2   4   4      44151.22      43728.94       179.27 o                         
   4   4   4       6852.07       6039.17       144.58 o                         
   1   0   5      46474.98      50037.78       375.25 o                         
   3   0   5     885024.14     936960.58      4393.55 o                         
   0   1   5       1043.10       1498.94        73.00 o                         
   2   1   5     241242.51     246585.59       834.67 o                         
   4   1   5     136268.90     136365.80       416.39 o                         
   1   2   5       4527.76       5312.76        62.95 o                         
   3   2   5    2989069.04    3054414.07     10417.16 o                         
   0   3   5    4235582.35    4225460.93     14915.05 o                         
   2   3   5       5523.39       5350.85        63.61 o                         
   4   3   5     751071.28     806447.91      3203.69 o                         
   1   4   5     175050.70     170903.49       478.38 o                         
   3   4   5      92362.23      93935.95       316.07 o                         
   0   5   5     292155.34     286154.76      1045.31 o                         
   2   5   5       3375.70       3405.04        52.33 o                         
   4   5   5      29832.14      30389.06       131.08 o                         
   0   0   6    2653664.55    2679346.82      8918.98 o                         
   2   0   6     733131.21     754350.29      2821.06 o                         
   4   0   6     102663.64     103768.28       602.72 o                         
   1   1   6      66385.56      66041.92       195.19 o                         
   3   1   6    1136563.13    1239564.98      3953.49 o                         
   5   1   6      51381.66      49244.42       208.05 o                         
   0   2   6     103191.49     103797.37       455.37 o                         
   2   2   6      16601.15      17097.73        98.40 o                         
   4   2   6     712566.97     771030.08      3562.17 o                         
   1   3   6     306107.99     312755.21       880.53 o                         
   3   3   6     183635.74     183377.75       522.71 o                         
   5   3   6       9792.33      10159.34        70.21 o                         
   0   4   6    3594783.19    3669354.89     11606.46 o                         
   2   4   6       8514.09       8137.24        75.04 o                         
   4   4   6       1457.32       1596.69        40.98 o                         
   1   5   6        408.50       1187.36        37.26 o                         
   3   5   6      89292.13      85541.57       334.06 o                         
   5   5   6      16151.03      15349.60       110.19 o                         
   0   6   6      16386.14      16603.59       131.79 o                         
   2   6   6      19061.44      18401.57        72.38 o                         
   4   6   6     137206.67     137635.74       551.42 o                         
   6   6   6       6918.52       4947.64        69.76 o                         
   1   0   7     880037.34     945088.22      5010.63 o                         
   3   0   7      32729.72      32637.74       319.86 o                         
   5   0   7     128818.07     124189.63       518.17 o                         
   0   1   7     121905.80     124585.38       480.36 o                         
   2   1   7      35945.30      34516.88       135.27 o                         
   4   1   7         10.94        397.18        34.38 o                         
   6   1   7      96896.48     101045.17       272.98 o                         
   1   2   7       4813.90       4760.04        62.29 o                         
   3   2   7      12554.00      13022.73       120.89 o                         
   5   2   7      29670.60      27976.20       156.49 o                         
   0   3   7     160563.04     154534.20       666.69 o                         
   2   3   7      15613.42      15160.45        76.26 o                         
   4   3   7      33855.39      32877.57       126.30 o                         
   6   3   7     118879.75     115721.38       340.93 o                         
   1   4   7      20107.57      20146.34        77.34 o                         
   3   4   7      13425.00      11267.42        73.16 o                         
   5   4   7      17035.87      16282.69       112.58 o                         
   0   5   7      31651.62      30336.52       215.62 o                         
   2   5   7       6875.36       6192.10        49.22 o                         
   4   5   7     167077.33     169522.10       528.24 o                         
   6   5   7     296444.75     288914.93       847.05 o                         
   1   6   7       2129.59       3044.40        62.37 o                         
   3   6   7     149864.14     154998.21       532.44 o                         
   5   6   7    1017707.77    1034122.76      3039.19 o                         
   0   7   7       2611.16       2787.96        61.99 o                         
   2   7   7       1427.22       1862.16        72.01 o                         
   4   7   7     219042.91     215017.07       464.41 o                         
   6   7   7      97790.82      96569.44       325.94 o                         
   0   0   8     253774.71     259023.66      1476.54 o                         
   2   0   8     125582.37     121765.87       611.25 o                         
   4   0   8      37729.28      38021.14       165.44 o                         
   6   0   8      43674.93      45618.65       251.55 o                         
   1   1   8      64690.79      63998.10       196.29 o                         
   3   1   8      56928.16      55208.85       165.19 o                         
   5   1   8     111952.60     114427.26       424.27 o                         
   7   1   8     108203.21     104130.27       297.51 o                         
   0   2   8      18416.41      18081.93       114.70 o                         
   2   2   8     118731.56     115387.46       358.49 o                         
   4   2   8       1327.97       1691.22        38.55 o                         
   6   2   8     188703.03     180846.62       562.10 o                         
   1   3   8      21749.29      20160.18       111.77 o                         
   3   3   8      49148.15      47844.33       162.91 o                         
   5   3   8    1323078.56    1388766.09      5372.63 o                         
   7   3   8      10699.86      11036.05        64.49 o                         
   0   4   8      15590.20      14655.10       118.61 o                         
   2   4   8      11197.13       9578.38        61.52 o                         
   4   4   8     319571.92     311307.12       775.56 o                         
   6   4   8       2972.18       3334.11        50.04 o                         
   1   5   8      21976.13      22130.25       131.50 o                         
   3   5   8      66744.20      67433.05       249.05 o                         
   5   5   8     170298.12     169410.71       492.43 o                         
   7   5   8     181276.35     176235.04       522.79 o                         
   0   6   8      78358.96      76242.14       284.41 o                         
   2   6   8     118430.54     119019.74       457.35 o                         
   4   6   8     150135.20     148769.39       358.85 o                         
   6   6   8      28952.22      28232.60       119.76 o                         
   1   7   8     738649.70     758658.50      1780.52 o                         
   3   7   8     248834.06     246138.30       677.60 o                         
   5   7   8       7118.15       8019.69        76.03 o                         
   7   7   8      15076.00      15713.44        85.68 o                         
   0   8   8      45301.30      42669.06       221.91 o                         
   2   8   8     172611.27     168709.30       468.83 o                         
   4   8   8       2976.49       3651.64        83.45 o                         
   6   8   8      89238.98      87371.73       216.15 o                         
   8   8   8      56456.76      56070.28       295.49 o                         
   1   0   9       4253.14       4049.35        51.91 o                         
   3   0   9      42299.22      42218.56       200.21 o                         
   5   0   9     604973.26     621687.89      2407.67 o                         
   7   0   9     146300.68     140149.26       560.74 o                         
   0   1   9      30584.53      29796.50       172.94 o                         
   2   1   9     212330.13     213575.04       524.80 o                         
   4   1   9      38604.55      37923.69       152.19 o                         
   6   1   9     226481.84     224266.02       498.91 o                         
   8   1   9      35593.09      36493.36       145.00 o                         
   1   2   9     114878.34     118593.77       283.94 o                         
   3   2   9     168231.26     167216.11       575.08 o                         
   5   2   9        587.36       1015.57        32.29 o                         
   7   2   9      87700.11      85759.42       253.01 o                         
   0   3   9      34146.51      33750.53       170.86 o                         
   2   3   9     152444.52     154354.40       467.74 o                         
   4   3   9      47194.58      45297.60       170.25 o                         
   6   3   9      80911.80      83209.63       280.87 o                         
   8   3   9       8637.75       8658.69        78.85 o                         
   1   4   9       1946.05       2245.79        53.47 o                         
   3   4   9       8090.38       8623.17        73.36 o                         
   5   4   9     202196.45     205367.75       665.35 o                         
   7   4   9      11724.04      11298.26        70.91 o                         
   0   5   9     173962.46     172685.78       755.06 o                         
   2   5   9     636019.68     651808.31      2017.87 o                         
   4   5   9      30673.69      26828.54       118.15 o                         
   6   5   9       8815.34       9673.92       100.32 o                         
   8   5   9     158203.16     157113.31       421.03 o                         
   1   6   9     421709.62     431605.83       906.09 o                         
   3   6   9       4195.28       4570.75        68.53 o                         
   5   6   9     158464.15     156537.37       430.01 o                         
   7   6   9     102845.28      98779.13       277.31 o                         
   0   7   9     176468.57     176991.90       563.88 o                         
   2   7   9      69852.90      70926.34       208.72 o                         
   4   7   9     251952.04     253506.66       632.90 o                         
   6   7   9      13004.09      12509.32        75.59 o                         
   8   7   9      26942.91      25447.08       122.02 o                         
   1   8   9     177876.71     177135.15       414.49 o                         
   3   8   9     142457.59     145566.23       344.39 o                         
   5   8   9     124319.31     123292.89       313.82 o                         
   7   8   9      57520.24      56072.16       196.73 o                         
   0   9   9     283135.07     282691.84       852.51 o                         
   2   9   9      80543.83      81591.79       239.03 o                         
   4   9   9      93097.62      93412.35       251.33 o                         
   6   9   9      52669.75      53918.35       177.71 o                         
   8   9   9      20978.24      21154.41       114.30 o                         
   0   0  10    1378251.36    1467837.98     12521.13 o                         
   2   0  10      18420.12      18705.75       150.91 o                         
   4   0  10      14217.77      18393.94       297.05 o                         
   6   0  10       1200.65       2022.14       146.75 o                         
   8   0  10     423269.93     409865.38      1376.11 o                         
   1   1  10     122093.84     115670.63       381.32 o                         
   3   1  10    1175745.33    1208303.51      4556.13 o                         
   5   1  10        449.86        882.70        44.43 o                         
   7   1  10       6279.47       5534.20        53.16 o                         
   9   1  10      54851.63      56209.32       188.72 o                         
   0   2  10     151020.46     145945.96       664.38 o                         
   2   2  10     315573.09     314380.22       728.97 o                         
   4   2  10       2728.48       3079.93        57.51 o                         
   6   2  10       5648.98       5807.98        43.65 o                         
   8   2  10     115799.09     113067.35       294.68 o                         
   1   3  10        331.22        791.39        32.59 o                         
   3   3  10     405468.69     394167.43       974.77 o                         
   5   3  10      17808.08      17667.33        96.57 o                         
   7   3  10      51321.77      50860.78       183.98 o                         
   9   3  10      45114.56      43567.84       149.25 o                         
   0   4  10     497741.34     498465.27      2094.60 o                         
   2   4  10      28751.59      27086.95       104.38 o                         
   4   4  10     219467.63     214390.12       521.36 o                         
   6   4  10    1473860.38    1493408.98      5725.65 o                         
   8   4  10     113815.60     111203.91       338.73 o                         
   1   5  10     136999.58     139716.52       415.58 o                         
   3   5  10     220829.70     218353.64       628.03 o                         
   5   5  10       5738.45       5722.02        47.67 o                         
   7   5  10      74114.20      76010.56       307.47 o                         
   9   5  10      10536.60      10334.61        88.97 o                         
   0   6  10     730546.60     762598.44      2443.00 o                         
   2   6  10      34727.15      34594.99       141.84 o                         
   4   6  10     143251.48     142300.04       360.52 o                         
   6   6  10      98591.58      97626.23       312.31 o                         
   8   6  10       3523.69       4042.54        48.10 o                         
   1   7  10     262275.56     262201.52       634.10 o                         
   3   7  10     102578.77     102281.25       306.67 o                         
   5   7  10      17824.16      18650.67        91.27 o                         
   7   7  10      91925.07      92506.46       269.12 o                         
   9   7  10      75699.64      72184.95       219.17 o                         
   0   8  10      81121.02      81292.69       283.44 o                         
   2   8  10      12143.15      12419.60        71.82 o                         
   4   8  10        552.45        924.16        44.71 o                         
   6   8  10        705.65       1015.96        36.84 o                         
   8   8  10       6135.90       6147.86        62.64 o                         
   1   9  10       3069.08       3470.92        49.12 o                         
   3   9  10     101861.25     102135.28       303.57 o                         
   5   9  10      37783.20      36200.42       149.59 o                         
   7   9  10     342369.57     337750.70       798.92 o                         
   9   9  10       7032.66       7885.47        77.03 o                         
   0  10  10      35176.10      34093.12       240.11 o                         
   2  10  10     329332.19     327969.26       853.75 o                         
   4  10  10      30200.02      28188.75       129.07 o                         
   6  10  10     284151.09     279953.31       664.97 o                         
   8  10  10      34130.88      33219.06       155.62 o                         
  10  10  10     408175.16     412235.62      1845.39 o                         
   1   0  11      51665.04      53751.39       396.49 o                         
   3   0  11      36835.94      36159.85       173.98 o                         
   5   0  11     328632.50     329809.27      1524.13 o                         
   7   0  11     238405.77     237603.98      1055.32 o                         
   9   0  11      19070.75      19525.82       148.38 o                         
   0   1  11     100222.49     101663.72       349.69 o                         
   2   1  11     122966.79     117695.12       328.18 o                         
   4   1  11     181945.96     181084.08       427.43 o                         
   6   1  11      54385.39      55375.51       210.74 o                         
   8   1  11      10251.97      11192.65        78.52 o                         
  10   1  11       1798.75       2228.05        50.78 o                         
   1   2  11      44717.35      40959.67       166.61 o                         
   3   2  11        804.01       1237.54        32.26 o                         
   5   2  11      90584.87      88497.26       319.34 o                         
   7   2  11      33411.21      32388.99       161.09 o                         
   9   2  11      33902.40      33463.08       171.21 o                         
   0   3  11      68618.80      68088.97       341.80 o                         
   2   3  11       3843.51       3750.05        46.94 o                         
   4   3  11      52838.18      53357.08       150.75 o                         
   6   3  11     142421.50     146475.35       525.57 o                         
   8   3  11       6817.09       6829.56        61.83 o                         
  10   3  11     221264.24     220393.57       670.04 o                         
   1   4  11      34785.11      36068.88       133.70 o                         
   3   4  11         50.80        709.98        68.78 o                         
   5   4  11       3750.17       3897.62        53.96 o                         
   7   4  11     177284.03     173655.44       483.50 o                         
   9   4  11      27659.55      27927.26       139.04 o                         
   0   5  11     276283.86     272878.18       847.13 o                         
   2   5  11     104795.13     102591.18       340.51 o                         
   4   5  11       5968.47       6489.99        54.71 o                         
   6   5  11       3738.08       3952.40        81.15 o                         
   8   5  11       3239.63       3252.67        56.69 o                         
  10   5  11      30565.83      30961.17       174.23 o                         
   1   6  11     111083.17     111156.17       314.07 o                         
   3   6  11     106266.04     109454.41       380.24 o                         
   5   6  11      41010.30      38977.30       140.25 o                         
   7   6  11      40419.65      40005.86       162.40 o                         
   9   6  11     221236.97     220616.53       663.48 o                         
   0   7  11     213475.54     221564.80       672.45 o                         
   2   7  11      34812.39      33360.73       138.09 o                         
   4   7  11      45495.05      46224.23       168.04 o                         
   6   7  11      33610.42      31491.45       130.05 o                         
   8   7  11     153174.71     150256.41       348.93 o                         
  10   7  11      10874.62      10692.15        92.31 o                         
   1   8  11       3890.92       3772.91        44.63 o                         
   3   8  11      74080.76      71401.94       260.54 o                         
   5   8  11       2735.96       3044.05        43.82 o                         
   7   8  11     203223.12     199104.69       574.35 o                         
   9   8  11       2157.96       2100.97        43.37 o                         
   0   9  11       2212.83       2188.51        60.88 o                         
   2   9  11        363.27        712.40        48.04 o                         
   4   9  11       1174.77       1228.11        41.43 o                         
   6   9  11     242465.44     245373.80       590.22 o                         
   8   9  11      20280.61      20110.14       119.47 o                         
  10   9  11     126656.22     126443.83       482.44 o                         
   1  10  11       2688.92       3716.15       106.45 o                         
   3  10  11     163217.48     161888.55       461.82 o                         
   5  10  11       3248.16       3358.71        51.62 o                         
   7  10  11       3560.38       3870.89        91.42 o                         
   9  10  11      83881.29      81578.09       359.04 o                         
   0  11  11      11565.98      11579.64       138.23 o                         
   2  11  11     134715.46     131406.81       404.52 o                         
   4  11  11        381.80        779.44        36.02 o                         
   6  11  11      80035.55      80293.10       353.72 o                         
   8  11  11       1462.81       1565.24        40.66 o                         
  10  11  11        752.12       1275.51        58.75 o                         
   0   0  12    1161899.36    1196195.27      8232.20 o                         
   2   0  12      37511.84      32663.34       236.12 o                         
   4   0  12     182287.44     184834.83       686.27 o                         
   6   0  12      19068.03      19204.16       133.50 o                         
   8   0  12      48305.54      45799.40       325.43 o                         
  10   0  12     262927.23     261960.39      1342.27 o                         
   1   1  12      23743.82      23701.42       113.08 o                         
   3   1  12     236865.01     233396.50       532.57 o                         
   5   1  12      14726.01      14638.12        85.41 o                         
   7   1  12     114013.63     116239.28       395.88 o                         
   9   1  12       3315.26       3209.60        48.99 o                         
  11   1  12        201.65        629.55        60.55 o                         
   0   2  12     130114.91     132839.70       593.11 o                         
   2   2  12        831.59       1074.82        23.65 o                         
   4   2  12      40764.42      40299.27       134.66 o                         
   6   2  12       2492.54       2994.77        47.38 o                         
   8   2  12      60997.09      57929.79       240.72 o                         
  10   2  12      52536.66      50918.93       190.24 o                         
   1   3  12     146943.77     149466.17       475.57 o                         
   3   3  12     719149.93     729542.55      1792.88 o                         
   5   3  12     103023.46      99837.94       240.03 o                         
   7   3  12      33561.61      32993.29       133.79 o                         
   9   3  12      58858.44      56884.79       190.15 o                         
  11   3  12      10147.76       9534.81        88.19 o                         
   0   4  12      38021.86      37582.88       240.92 o                         
   2   4  12     127775.81     124445.47       322.29 o                         
   4   4  12      76881.06      75647.63       200.67 o                         
   6   4  12        374.52        975.14        60.69 o                         
   8   4  12      48388.60      48233.98       214.55 o                         
  10   4  12       4864.78       5680.28        65.55 o                         
   1   5  12      33632.72      33826.85       121.55 o                         
   3   5  12      10300.15      11125.24        77.19 o                         
   5   5  12      71435.15      69550.89       204.02 o                         
   7   5  12     112664.88     111881.39       316.58 o                         
   9   5  12       2198.85       2164.36        54.35 o                         
  11   5  12       2967.90       3477.30        57.56 o                         
   0   6  12      14864.80      14819.27       118.71 o                         
   2   6  12      16424.42      15963.73        87.98 o                         
   4   6  12     342568.23     343153.90       832.33 o                         
   6   6  12      15901.29      16138.44        94.55 o                         
   8   6  12     310087.59     307281.74       834.27 o                         
  10   6  12      22419.32      21841.54       133.63 o                         
   1   7  12     141599.70     136690.40       310.28 o                         
   3   7  12       4992.01       4726.63        51.47 o                         
   5   7  12        707.40       1151.09        41.75 o                         
   7   7  12      36999.44      37193.48       159.47 o                         
   9   7  12     163619.00     163037.58       551.22 o                         
  11   7  12     137683.92     137260.89       413.90 o                         
   0   8  12     345079.67     345658.19      1057.37 o                         
   2   8  12       9598.45       8699.42        92.22 o                         
   4   8  12        891.00       1381.43        49.58 o                         
   6   8  12      81509.71      78618.53       289.21 o                         
   8   8  12      31441.96      30508.98       152.55 o                         
  10   8  12      17855.47      17357.35       123.45 o                         
   1   9  12      64538.45      65360.49       199.52 o                         
   3   9  12      62276.21      61423.63       247.52 o                         
   5   9  12      98072.31      98304.82       348.27 o                         
   7   9  12      69220.23      68940.13       256.53 o                         
   9   9  12       7603.10       7546.07        86.90 o                         
  11   9  12        865.38       1214.00        47.60 o                         
   0  10  12      53783.40      52799.59       274.46 o                         
   2  10  12      29588.13      27941.46       141.75 o                         
   4  10  12      14807.29      15036.98       105.56 o                         
   6  10  12      10739.86      10049.42       104.94 o                         
   8  10  12      13301.53      13469.06       114.03 o                         
  10  10  12      23088.34      23207.71       160.23 o                         
   1  11  12      74659.12      72465.61       275.36 o                         
   3  11  12      72829.54      71477.13       241.14 o                         
   5  11  12      65117.49      64256.54       253.22 o                         
   7  11  12      63150.79      61648.69       271.88 o                         
   9  11  12      47225.36      44666.20       217.08 o                         
  11  11  12      39451.27      38169.83       226.00 o                         
   0  12  12     202883.08     207478.09       877.19 o                         
   2  12  12      22000.34      22042.34       145.21 o                         
   4  12  12        736.30       1029.83        44.65 o                         
   6  12  12      35120.33      35218.02       187.06 o                         
   8  12  12      48161.69      48029.90       223.05 o                         
  10  12  12      38063.09      36516.12       216.78 o                         
  12  12  12     488056.44     478949.24      3807.75 o                         
   1   0  13      27936.76      28795.41       192.67 o                         
   3   0  13      94207.75      90762.27       286.16 o                         
   5   0  13     173713.49     171618.42       543.76 o                         
   7   0  13      66531.74      64379.79       343.83 o                         
   9   0  13     433629.23     441094.67      2272.39 o                         
  11   0  13      90710.87      92236.93       641.04 o                         
   0   1  13      11395.13      11730.25       113.62 o                         
   2   1  13     196850.32     196429.74       650.54 o                         
   4   1  13      14461.06      15464.15        88.18 o                         
   6   1  13      12521.31      11996.91        83.61 o                         
   8   1  13     448762.68     441551.75      1519.07 o                         
  10   1  13      30255.60      29637.66       174.58 o                         
  12   1  13     124025.47     122432.22       650.38 o                         
   1   2  13      34813.27      33364.36       124.24 o                         
   3   2  13        122.89        609.78        42.37 o                         
   5   2  13     161042.47     160062.06       456.47 o                         
   7   2  13     188470.25     186335.22       542.97 o                         
   9   2  13      31613.19      29102.72       146.85 o                         
  11   2  13      32777.75      31138.12       163.30 o                         
   0   3  13       5305.77       5205.79        96.78 o                         
   2   3  13      13385.51      13720.82        96.36 o                         
   4   3  13       6798.42       7199.07        60.22 o                         
   6   3  13      43853.23      43707.02       176.76 o                         
   8   3  13     218448.40     218922.90       850.14 o                         
  10   3  13       4905.56       5021.80        76.92 o                         
  12   3  13      18758.23      18810.07       137.84 o                         
   1   4  13     269082.62     271268.85       907.59 o                         
   3   4  13      71096.36      69007.81       217.84 o                         
   5   4  13      55386.98      53696.57       204.55 o                         
   7   4  13      59434.00      56360.24       184.21 o                         
   9   4  13     153638.97     151985.37       506.23 o                         
  11   4  13     157699.06     156513.68       605.60 o                         
   0   5  13      97971.77      98497.25       465.26 o                         
   2   5  13      98289.81      93585.76       355.12 o                         
   4   5  13       4318.25       4574.08        55.10 o                         
   6   5  13      22023.63      22684.98       134.80 o                         
   8   5  13       5362.55       6004.58       106.99 o                         
  10   5  13      62799.63      61763.77       237.40 o                         
  12   5  13      18688.21      19431.42       146.45 o                         
   1   6  13       2276.09       2265.74        52.07 o                         
   3   6  13      25444.79      24583.28       115.66 o                         
   5   6  13     442396.82     440429.32      1120.89 o                         
   7   6  13      28644.10      29506.62       158.42 o                         
   9   6  13     130322.27     129646.36       409.42 o                         
  11   6  13       6744.09       6638.69        83.25 o                         
   0   7  13       1671.61       1549.51        56.73 o                         
   2   7  13       2699.47       3365.69        47.19 o                         
   4   7  13     408131.78     405562.10      1140.18 o                         
   6   7  13      14183.95      13777.75        97.93 o                         
   8   7  13        627.71       1312.19        76.91 o                         
  10   7  13     132089.25     132100.16       363.58 o                         
  12   7  13        462.24        887.43        37.93 o                         
   1   8  13      39741.87      39553.63       159.78 o                         
   3   8  13      65420.21      63511.43       258.84 o                         
   5   8  13      96684.88      94178.01       349.43 o                         
   7   8  13       5612.28       5835.45        70.98 o                         
   9   8  13       2680.24       2801.51        54.27 o                         
  11   8  13      19951.00      19483.88       143.54 o                         
   0   9  13     150344.09     146405.93       656.97 o                         
   2   9  13     238642.40     235011.03       558.24 o                         
   4   9  13      61001.26      61209.94       217.10 o                         
   6   9  13     144987.21     142949.97       556.78 o                         
   8   9  13      98359.62      96022.28       402.93 o                         
  10   9  13       2339.89       2495.32        59.08 o                         
  12   9  13     178284.30     178742.96       617.25 o                         
   1  10  13      55921.99      54779.89       203.15 o                         
   3  10  13     155883.37     153923.20       505.90 o                         
   5  10  13      95444.84      96794.39       452.14 o                         
   7  10  13      36945.28      35778.74       194.56 o                         
   9  10  13      14213.86      13642.36       123.07 o                         
  11  10  13       2368.84       2606.91        62.03 o                         
   0  11  13       7855.58       7999.44       143.90 o                         
   2  11  13      48741.70      49605.78       204.51 o                         
   4  11  13     132841.69     132154.13       436.58 o                         
   6  11  13      22873.81      22365.42       150.12 o                         
   8  11  13      83293.83      82540.41       391.50 o                         
  10  11  13      16732.60      16638.73       147.95 o                         
  12  11  13      58499.48      56397.01       308.53 o                         
   1  12  13      63121.53      62527.76       241.03 o                         
   3  12  13      13578.41      13762.56       116.90 o                         
   5  12  13      58508.28      58819.40       245.18 o                         
   7  12  13      93360.69      90316.73       343.32 o                         
   9  12  13      16948.30      16642.89       144.23 o                         
  11  12  13      36012.50      35492.05       234.82 o                         
   0  13  13     241132.22     245687.46      1255.62 o                         
   2  13  13      56993.63      56024.57       329.57 o                         
   4  13  13      61140.43      59148.12       353.07 o                         
   6  13  13      64898.30      66339.71       280.41 o                         
   8  13  13        135.46        420.21        37.77 o                         
  10  13  13      14579.09      14426.09       151.26 o                         
  12  13  13        144.54        805.28        88.82 o                         
   0   0  14     187422.74     186643.44      1121.10 o                         
   2   0  14       1201.47        977.44        51.96 o                         
   4   0  14      36122.89      35800.08       231.70 o                         
   6   0  14      47168.61      47829.94       241.23 o                         
   8   0  14      14578.05      14474.89       150.56 o                         
  10   0  14      98322.38      97450.08       547.94 o                         
  12   0  14       1180.71       1785.85       105.70 o                         
   1   1  14       8626.18       8782.89        69.35 o                         
   3   1  14      68740.09      67472.43       206.57 o                         
   5   1  14       6265.78       5797.94        60.94 o                         
   7   1  14       1777.53       1935.16        39.39 o                         
   9   1  14       3729.43       3949.37        59.12 o                         
  11   1  14       2602.85       2666.92        54.76 o                         
  13   1  14       7158.68       7778.98        98.89 o                         
   0   2  14      24404.82      23904.18       164.61 o                         
   2   2  14       1325.01       1962.26        79.79 o                         
   4   2  14       2789.38       3063.95        44.41 o                         
   6   2  14       2520.85       2830.07        59.91 o                         
   8   2  14       6389.86       6159.33        70.01 o                         
  10   2  14      47091.72      46063.04       206.25 o                         
  12   2  14       4893.19       5039.96        79.53 o                         
   1   3  14      37034.21      36909.73       143.32 o                         
   3   3  14       9676.29       9344.15        82.23 o                         
   5   3  14     162130.85     162171.87       380.83 o                         
   7   3  14       2637.22       2954.92        47.84 o                         
   9   3  14      19888.93      19546.22       135.60 o                         
  11   3  14       6862.35       6718.94        89.79 o                         
  13   3  14      49049.73      47987.32       264.43 o                         
   0   4  14     335893.20     338404.93      1656.52 o                         
   2   4  14       1709.26       1738.38        34.82 o                         
   4   4  14        364.49        843.62        55.74 o                         
   6   4  14       4230.76       4478.96        58.79 o                         
   8   4  14      44797.91      44719.86       200.27 o                         
  10   4  14       2985.45       2950.39        65.18 o                         
  12   4  14      17368.13      18203.65       147.73 o                         
   1   5  14      13209.45      13452.77        89.69 o                         
   3   5  14      20062.76      19711.51       120.27 o                         
   5   5  14        340.89        709.38        56.82 o                         
   7   5  14     114726.94     113819.07       358.90 o                         
   9   5  14        298.66        654.37        36.74 o                         
  11   5  14       3942.35       3866.12        67.50 o                         
  13   5  14     129772.47     129345.27       547.13 o                         
   0   6  14      40678.66      40313.84       258.90 o                         
   2   6  14      96236.46      92891.75       415.98 o                         
   4   6  14      54011.69      53393.26       190.76 o                         
   6   6  14      24900.24      26665.73       142.65 o                         
   8   6  14       2182.26       2245.12        47.70 o                         
  10   6  14      20748.59      20984.83       149.01 o                         
  12   6  14       4308.68       4095.57        73.19 o                         
   1   7  14      18050.06      17687.18       110.29 o                         
   3   7  14      29783.06      29557.35       144.85 o                         
   5   7  14       4096.04       4345.30       151.48 o                         
   7   7  14       7953.01       7676.91        80.88 o                         
   9   7  14       1566.07       1630.63        43.54 o                         
  11   7  14      39411.40      39228.43       211.29 o                         
  13   7  14       7756.60       7224.85       103.33 o                         
   0   8  14      22085.98      21585.44       204.26 o                         
   2   8  14      13187.13      13185.79       100.67 o                         
   4   8  14      50315.43      49168.43       228.14 o                         
   6   8  14       1586.06       2083.25        96.00 o                         
   8   8  14       6953.16       7347.14        85.82 o                         
  10   8  14      76495.69      74903.78       293.24 o                         
  12   8  14         25.68        310.42        40.45 o                         
   1   9  14       5267.95       5500.05        67.04 o                         
   3   9  14      28354.37      27698.19       149.73 o                         
   5   9  14      80092.97      80319.44       280.27 o                         
   7   9  14       5351.05       5188.96        74.37 o                         
   9   9  14      21031.21      20701.35       153.46 o                         
  11   9  14      19218.57      19641.90       155.75 o                         
  13   9  14       5269.47       5293.84       101.67 o                         
   0  10  14        463.09        824.65        52.73 o                         
   2  10  14       4365.02       4545.00        66.86 o                         
   4  10  14     278976.24     282184.27       996.24 o                         
   6  10  14       1791.43       2084.13        51.45 o                         
   8  10  14       1273.24       1462.86        80.81 o                         
  10  10  14      58511.83      57227.83       307.12 o                         
  12  10  14        103.98        312.07        37.52 o                         
   1  11  14       5412.52       5612.67        76.15 o                         
   3  11  14      28542.79      28161.87       168.96 o                         
   5  11  14      21636.07      20968.03       154.93 o                         
   7  11  14       3039.82       3058.86        62.37 o                         
   9  11  14      10608.09      10444.16       117.05 o                         
  11  11  14      20922.98      20715.87       174.93 o                         
  13  11  14        977.90       1299.23       103.83 o                         
   0  12  14        696.15        912.32        51.85 o                         
   2  12  14       4036.42       4725.80        76.15 o                         
   4  12  14        933.55       1103.25        41.53 o                         
   6  12  14      65539.06      62775.39       280.67 o                         
   8  12  14      59439.13      58798.01       341.01 o                         
  10  12  14      15766.94      15387.59       154.93 o                         
  12  12  14       1245.07       1106.17        72.84 o                         
   1  13  14       4771.09       4923.01        82.85 o                         
   3  13  14       6309.32       5963.65        88.59 o                         
   5  13  14        177.51        349.41        33.29 o                         
   7  13  14      26793.75      25424.66       187.93 o                         
   9  13  14       3780.78       3851.36        91.66 o                         
  11  13  14       8204.79       7279.25       158.64 o                         
  13  13  14        679.06       1289.11        95.29 o                         
   0  14  14       5196.96       5241.19       113.27 o                         
   2  14  14         25.11        256.34        32.55 o                         
   4  14  14      19285.60      18256.67       158.66 o                         
   6  14  14        378.09        579.98        42.03 o                         
   8  14  14       2949.57       2657.25        85.16 o                         
  10  14  14      11016.66      10990.01       211.33 o                         
  12  14  14       2198.04       2064.31       110.52 o                         
  14  14  14       1465.51       1819.37       221.65 o                         
   1   0  15      33088.92      32031.30       227.51 o                         
   3   0  15      19306.20      19257.37       156.26 o                         
   5   0  15        136.46        719.36        78.15 o                         
   7   0  15      26377.04      25421.21       200.29 o                         
   9   0  15      82357.57      81778.64       500.95 o                         
  11   0  15     129424.22     125815.57       650.68 o                         
  13   0  15     286571.46     285769.51      1912.83 o                         
   0   1  15          8.72        413.56        71.71 o                         
   2   1  15     185168.89     185544.18       487.58 o                         
   4   1  15      43208.75      41535.52       163.64 o                         
   6   1  15         45.20        527.87        55.55 o                         
   8   1  15      28153.53      27562.66       152.88 o                         
  10   1  15      41440.09      41287.28       203.71 o                         
  12   1  15      20181.09      19440.03       156.94 o                         
  14   1  15       2451.81       2457.43        65.49 o                         
   1   2  15       8669.14       8428.00        81.25 o                         
   3   2  15     306536.11     302883.63       845.44 o                         
   5   2  15      51113.77      49731.88       190.60 o                         
   7   2  15      55076.87      51632.56       210.33 o                         
   9   2  15      51899.55      52168.36       239.44 o                         
  11   2  15      47362.57      48227.52       272.12 o                         
  13   2  15      69175.39      68945.15       476.12 o                         
   0   3  15     749610.01     759632.64      4373.82 o                         
   2   3  15       4763.03       5148.41        77.69 o                         
   4   3  15     198231.78     200818.10       516.27 o                         
   6   3  15      66239.81      64184.24       242.26 o                         
   8   3  15      51099.17      51066.44       276.04 o                         
  10   3  15      28292.98      28271.41       175.21 o                         
  12   3  15      40453.95      42018.65       241.18 o                         
  14   3  15       4263.34       4079.25        82.31 o                         
   1   4  15     134668.99     132983.11       427.96 o                         
   3   4  15      41191.38      40898.84       177.89 o                         
   5   4  15      71355.88      73165.66       241.81 o                         
   7   4  15      12950.44      13141.74       105.80 o                         
   9   4  15      60240.17      59656.96       255.37 o                         
  11   4  15       1366.96       1417.18        47.80 o                         
  13   4  15       1293.23       1442.87        53.05 o                         
   0   5  15     109036.75     105731.38       502.81 o                         
   2   5  15      62940.13      63073.08       304.08 o                         
   4   5  15       7363.62       7073.74        75.30 o                         
   6   5  15      18606.16      19094.31       124.20 o                         
   8   5  15       1781.04       2068.43        49.52 o                         
  10   5  15      15925.30      15292.02       136.80 o                         
  12   5  15       3680.95       4141.58        80.36 o                         
  14   5  15       6824.46       6879.12       115.59 o                         
   1   6  15      44533.44      45226.16       193.41 o                         
   3   6  15      23178.90      22794.55       154.86 o                         
   5   6  15      57003.40      57401.12       262.65 o                         
   7   6  15      11441.90      11173.03       101.33 o                         
   9   6  15      26659.62      26298.59       172.45 o                         
  11   6  15      91028.27      89288.81       368.06 o                         
  13   6  15     117274.02     114271.73       583.17 o                         
   0   7  15       1548.90       1947.30        65.56 o                         
   2   7  15       3599.80       3920.36        65.53 o                         
   4   7  15      94499.36      92622.50       364.78 o                         
   6   7  15     207594.35     206061.35       630.09 o                         
   8   7  15      32940.58      31647.13       180.95 o                         
  10   7  15       8034.04       7789.26       100.97 o                         
  12   7  15       6180.12       5636.63        91.17 o                         
  14   7  15      86919.25      85585.31       981.03 o                         
   1   8  15       1619.74       1771.86        41.07 o                         
   3   8  15      54459.45      54623.03       217.07 o                         
   5   8  15      11596.71      11395.21       109.05 o                         
   7   8  15        977.96       1482.84        50.73 o                         
   9   8  15      14112.31      14001.77       133.61 o                         
  11   8  15       5767.28       5858.44        93.05 o                         
  13   8  15       8136.65       7901.43       138.11 o                         
   0   9  15     577824.08     589203.67      1447.75 o                         
   2   9  15      66944.38      65880.17       308.86 o                         
   4   9  15     129759.47     130796.01       448.69 o                         
   6   9  15       7305.02       7335.50        93.13 o                         
   8   9  15       2387.99       2466.74        58.73 o                         
  10   9  15         87.09        387.00        39.64 o                         
  12   9  15       1377.47       1748.25        69.19 o                         
  14   9  15      11635.24      11455.29       212.87 o                         
   1  10  15        124.70        542.23        49.43 o                         
   3  10  15      28418.26      28062.35       169.41 o                         
   5  10  15      36474.83      36732.90       209.79 o                         
   7  10  15       6855.14       6823.79        92.45 o                         
   9  10  15        455.41        766.34        40.08 o                         
  11  10  15      37665.13      36135.34       279.75 o                         
  13  10  15       3798.10       3925.04       134.72 o                         
   0  11  15         42.46        320.74        41.41 o                         
   2  11  15      41367.81      40616.93       211.95 o                         
   4  11  15       2496.81       2630.78        60.34 o                         
   6  11  15      58736.45      57278.85       331.49 o                         
   8  11  15        397.62        716.67        38.94 o                         
  10  11  15      30702.31      30363.11       234.87 o                         
  12  11  15       4052.30       4331.10       137.63 o                         
  14  11  15      29854.87      30205.44       365.27 o                         
   1  12  15      16144.94      15564.84       138.54 o                         
   3  12  15     134247.48     135474.47       536.75 o                         
   5  12  15      37405.52      36379.74       239.65 o                         
   7  12  15      39131.29      38705.84       225.69 o                         
   9  12  15      53314.99      51149.97       465.44 o                         
  11  12  15      60747.40      61070.26       499.21 o                         
  13  12  15       1058.98       1544.19       122.88 o                         
   0  13  15       8972.42       9540.14       157.43 o                         
   2  13  15       5758.51       5463.79        95.58 o                         
   4  13  15      81755.61      80049.33       462.03 o                         
   6  13  15      88179.74      89117.61       470.01 o                         
   8  13  15        474.39        712.64        54.83 o                         
  10  13  15      38718.99      40374.49       396.50 o                         
  12  13  15       3727.00       3777.16       145.38 o                         
  14  13  15      44820.45      43048.31       489.79 o                         
   1  14  15        809.26        953.93        58.84 o                         
   3  14  15      46200.62      45656.76       342.18 o                         
   5  14  15       2766.50       2908.12        83.06 o                         
   7  14  15       1836.86       2010.01        83.62 o                         
   9  14  15      29958.00      29203.43       351.20 o                         
  11  14  15        250.54        453.85        76.29 o                         
  13  14  15       7017.01       7502.21       203.41 o                         
   0  15  15     108323.61     107546.79      1123.96 o                         
   2  15  15        447.69        726.09        57.92 o                         
   4  15  15      69898.89      68887.56       577.04 o                         
   6  15  15      39280.09      37173.86       439.64 o                         
   8  15  15       2756.67       2537.27       114.30 o                         
  10  15  15        489.47        693.74        87.59 o                         
  12  15  15        995.38       1294.62       103.51 o                         
  14  15  15       2729.16       2742.85       143.06 o                         
   0   0  16       1472.55       1664.32        80.91 o                         
   2   0  16      55694.64      54988.65       324.25 o                         
   4   0  16      63043.85      63423.48       306.26 o                         
   6   0  16     568084.83     579727.42      2890.97 o                         
   8   0  16       6744.96       6689.66       111.19 o                         
  10   0  16      23736.13      23485.77       238.14 o                         
  12   0  16      20385.24      20224.10       240.84 o                         
  14   0  16     245678.79     245965.40      2217.12 o                         
   1   1  16         46.46        344.55        23.75 o                         
   3   1  16      65333.88      62369.75       230.55 o                         
   5   1  16      46355.40      45123.14       190.70 o                         
   7   1  16      71142.80      70615.75       268.82 o                         
   9   1  16        145.36        575.17        49.71 o                         
  11   1  16       1004.79       1324.63        64.21 o                         
  13   1  16     135560.60     134358.35       897.76 o                         
  15   1  16      39359.29      38326.16       490.62 o                         
   0   2  16      21494.91      24083.00       219.32 o                         
   2   2  16       1472.56       1779.50        59.53 o                         
   4   2  16      78385.08      77086.28       240.98 o                         
   6   2  16      31190.01      31264.14       165.34 o                         
   8   2  16      13664.05      13380.68       118.55 o                         
  10   2  16      20462.73      20867.15       158.75 o                         
  12   2  16      11485.63      11464.24       129.89 o                         
  14   2  16      10800.00      10203.31       147.31 o                         
   1   3  16      21138.37      20188.68       147.36 o                         
   3   3  16     323391.58     323061.58      1086.07 o                         
   5   3  16      33393.63      32834.30       164.06 o                         
   7   3  16      65701.47      65567.96       273.73 o                         
   9   3  16     109346.17     108960.29       491.50 o                         
  11   3  16       3852.86       4149.74        77.92 o                         
  13   3  16        582.25        898.88        56.97 o                         
  15   3  16      15031.13      14662.63       221.82 o                         
   0   4  16      12005.06      11184.93       136.04 o                         
   2   4  16      77023.91      74971.81       275.22 o                         
   4   4  16      13204.96      14188.04       109.39 o                         
   6   4  16      78862.93      76542.46       285.18 o                         
   8   4  16     169383.86     168255.75       699.33 o                         
  10   4  16      68437.03      69327.85       296.23 o                         
  12   4  16      66682.52      64353.63       304.57 o                         
  14   4  16      11577.33      11323.86       168.42 o                         
   1   5  16      45980.19      45411.60       192.62 o                         
   3   5  16      52971.51      54320.07       235.76 o                         
   5   5  16      74123.16      73634.44       290.46 o                         
   7   5  16      19608.07      20380.65       151.09 o                         
   9   5  16      44955.70      45299.55       230.26 o                         
  11   5  16      26653.68      26053.64       185.42 o                         
  13   5  16      20256.56      19499.24       190.40 o                         
  15   5  16      12969.98      12998.18       236.30 o                         
   0   6  16     135635.10     137550.47       652.50 o                         
   2   6  16     153332.24     155266.27       455.12 o                         
   4   6  16      20944.46      20941.88       136.91 o                         
   6   6  16        289.82       1015.35        84.16 o                         
   8   6  16       3286.19       3406.93        66.36 o                         
  10   6  16     771495.67     788805.32      2711.55 o                         
  12   6  16        419.93        758.63        49.95 o                         
  14   6  16         42.26        338.70        72.36 o                         
   1   7  16        783.70        914.60        37.95 o                         
   3   7  16      18801.48      18736.06       131.62 o                         
   5   7  16      26317.94      26258.68       159.74 o                         
   7   7  16       5397.08       4987.82        80.07 o                         
   9   7  16     104186.93     102920.50       463.23 o                         
  11   7  16       5887.34       5984.18        95.73 o                         
  13   7  16       7398.20       7525.53       153.47 o                         
  15   7  16      49268.94      49545.35       478.25 o                         
   0   8  16     189167.88     187651.25       635.68 o                         
   2   8  16       7214.62       7411.12        88.87 o                         
   4   8  16       3461.96       3334.43        60.09 o                         
   6   8  16     169754.01     171683.33       570.61 o                         
   8   8  16       1486.53       1625.32        54.13 o                         
  10   8  16        375.09        619.96        42.06 o                         
  12   8  16      26305.32      25895.69       272.52 o                         
  14   8  16      15177.21      15490.06       269.18 o                         
   1   9  16        162.46        430.38        42.48 o                         
   3   9  16       4947.59       5073.52        80.60 o                         
   5   9  16      42998.49      41458.30       223.57 o                         
   7   9  16     189973.17     188743.18       700.29 o                         
   9   9  16      26732.31      25883.03       200.32 o                         
  11   9  16      37347.72      37016.99       379.34 o                         
  13   9  16      80840.26      81203.76       636.83 o                         
  15   9  16      51341.77      51985.85       601.26 o                         
   0  10  16       4263.12       4586.47       107.30 o                         
   2  10  16      93304.14      91585.43       324.31 o                         
   4  10  16      37945.78      37357.31       220.65 o                         
   6  10  16      12204.16      11614.84       128.16 o                         
   8  10  16      15182.59      15230.47       149.39 o                         
  10  10  16      36258.26      36043.36       290.47 o                         
  12  10  16        839.59       1343.96       123.70 o                         
  14  10  16       1161.47       1525.49       103.96 o                         
   1  11  16      34230.57      34336.36       251.90 o                         
   3  11  16        342.00        760.97        47.29 o                         
   5  11  16       4335.26       4591.22        86.58 o                         
   7  11  16      65727.50      64365.27       366.53 o                         
   9  11  16       1929.77       2104.32        76.69 o                         
  11  11  16        125.60        298.36        64.27 o                         
  13  11  16      63193.86      62536.60       534.93 o                         
  15  11  16       1015.85       1024.86        97.03 o                         
   0  12  16       2266.53       2140.07        81.21 o                         
   2  12  16      27335.74      26397.62       197.22 o                         
   4  12  16       3253.97       3490.21        74.46 o                         
   6  12  16     334520.43     333396.62      1373.68 o                         
   8  12  16       7719.90       7472.63       147.78 o                         
  10  12  16      97713.08      97736.04       648.90 o                         
  12  12  16     123836.73     125616.68      1099.35 o                         
  14  12  16      28532.39      28950.26       391.81 o                         
   1  13  16       5778.06       6039.09        95.66 o                         
   3  13  16      47479.18      46084.34       344.04 o                         
   5  13  16       8417.90       8339.69       152.76 o                         
   7  13  16      17733.37      17121.72       226.17 o                         
   9  13  16      11100.29      11171.86       223.06 o                         
  11  13  16      12889.75      12847.92       252.70 o                         
  13  13  16        475.70        480.24        75.44 o                         
  15  13  16       4911.95       5140.19       186.86 o                         
   0  14  16      72315.54      69936.88       561.63 o                         
   2  14  16        975.69       1094.75        61.59 o                         
   4  14  16       3602.35       3413.96       116.31 o                         
   6  14  16        156.81        508.13        72.63 o                         
   8  14  16      15033.09      14503.36       258.15 o                         
  10  14  16     186402.01     193216.93      1530.40 o                         
  12  14  16       7554.02       7830.38       203.16 o                         
  14  14  16       1954.10       2283.70       131.28 o                         
   1  15  16      14857.35      14166.55       213.94 o                         
   3  15  16       8803.94       8827.76       183.80 o                         
   5  15  16      34405.89      35329.11       434.03 o                         
   7  15  16      13893.44      12755.91       299.72 o                         
   9  15  16      36590.73      36383.12       516.85 o                         
  11  15  16      25660.78      25029.86       384.11 o                         
  13  15  16       1814.39       2022.96       121.77 o                         
  15  15  16      27682.34      29345.42       408.95 o                         
   0  16  16      23160.93      22414.26       473.99 o                         
   2  16  16      12760.98      12714.43       236.65 o                         
   4  16  16      26550.50      25297.57       366.30 o                         
   6  16  16      81918.65      81200.46       786.31 o                         
   8  16  16       2050.42       2014.25       111.16 o                         
  10  16  16       3074.29       3379.67       150.95 o                         
  12  16  16        182.10        488.61        93.72 o                         
  14  16  16      25310.15      25392.35       381.90 o                         
  16  16  16      29662.58      30301.78       848.01 o                         
   1   0  17      65029.97      67753.69       481.37 o                         
   3   0  17      91164.80      91153.74       545.05 o                         
   5   0  17     257319.31     260665.14      1168.17 o                         
   7   0  17     118952.66     115731.26       745.86 o                         
   9   0  17       5364.80       5853.44       120.58 o                         
  11   0  17      55682.42      53879.03       517.17 o                         
  13   0  17      54873.80      54429.78       679.26 o                         
  15   0  17      62342.67      62055.76      1025.94 o                         
   0   1  17     112744.98     109585.04       911.11 o                         
   2   1  17      55110.52      56976.05       259.06 o                         
   4   1  17       3275.23       3614.19        60.38 o                         
   6   1  17       1995.54       2400.18        53.91 o                         
   8   1  17       1213.78       1472.40        46.49 o                         
  10   1  17      21120.79      21766.59       168.15 o                         
  12   1  17       1839.23       1902.07        62.78 o                         
  14   1  17        806.44       1112.10        78.45 o                         
  16   1  17       1242.92       1236.06        94.55 o                         
   1   2  17      31914.73      31917.58       165.29 o                         
   3   2  17      23723.05      23842.06       145.51 o                         
   5   2  17       6022.26       5726.69        80.19 o                         
   7   2  17      19066.77      19547.80       144.72 o                         
   9   2  17      44297.63      44173.82       238.14 o                         
  11   2  17        520.26        871.52        51.00 o                         
  13   2  17      27084.22      25699.19       238.90 o                         
  15   2  17       2746.64       2900.25       127.92 o                         
   0   3  17       1038.78       1358.56        56.95 o                         
   2   3  17        843.71       1227.37        39.31 o                         
   4   3  17      11269.82      11301.37       102.46 o                         
   6   3  17      30569.18      29221.54       177.35 o                         
   8   3  17      31174.17      30613.58       190.37 o                         
  10   3  17       5114.75       5142.83        95.74 o                         
  12   3  17      18934.92      19045.97       183.41 o                         
  14   3  17        477.76        721.74        72.16 o                         
  16   3  17      81749.36      84141.96       652.07 o                         
   1   4  17       3090.19       3452.18        62.94 o                         
   3   4  17        688.39       1007.17        45.51 o                         
   5   4  17     160520.13     158305.85       591.17 o                         
   7   4  17      17580.08      17561.10       140.49 o                         
   9   4  17       4914.44       4637.61        82.65 o                         
  11   4  17      10989.84      10502.61       134.37 o                         
  13   4  17      22637.24      21032.70       271.43 o                         
  15   4  17       5129.95       5124.64       152.44 o                         
   0   5  17      39377.74      40431.41       271.52 o                         
   2   5  17     111286.03     109277.72       512.04 o                         
   4   5  17      45383.41      44615.85       211.44 o                         
   6   5  17     132645.78     134228.39       491.91 o                         
   8   5  17      60935.66      60464.62       300.70 o                         
  10   5  17      22226.90      21879.28       175.27 o                         
  12   5  17      83550.65      81126.54       544.08 o                         
  14   5  17      72158.77      73833.06       544.58 o                         
  16   5  17      41497.54      43689.49       458.93 o                         
   1   6  17      54690.57      55076.78       238.31 o                         
   3   6  17     201916.19     201759.68       755.85 o                         
   5   6  17      53238.68      53142.25       256.73 o                         
   7   6  17       2316.70       2521.91        59.39 o                         
   9   6  17        296.82        628.35        48.71 o                         
  11   6  17      17684.90      17846.21       185.01 o                         
  13   6  17        359.48        662.08        73.63 o                         
  15   6  17      18127.59      17934.92       282.23 o                         
   0   7  17       2408.32       2747.53        98.70 o                         
   2   7  17       3254.83       3608.22        64.76 o                         
   4   7  17        163.18        506.27        45.78 o                         
   6   7  17      24916.22      25411.39       178.95 o                         
   8   7  17       3025.04       2979.09        69.64 o                         
  10   7  17      16395.90      15971.08       156.58 o                         
  12   7  17       9308.33       8794.00       163.80 o                         
  14   7  17        333.08        419.76        71.81 o                         
  16   7  17      38208.71      38388.86       457.86 o                         
   1   8  17      17450.73      16283.94       139.74 o                         
   3   8  17        632.77       1101.00        55.97 o                         
   5   8  17      35640.61      34794.48       205.50 o                         
   7   8  17      12274.15      12078.39       132.59 o                         
   9   8  17       5794.67       5572.16        98.93 o                         
  11   8  17      18832.45      18985.39       238.35 o                         
  13   8  17      10291.01      10107.88       205.63 o                         
  15   8  17       1633.25       2245.00       123.23 o                         
   0   9  17      24853.55      25952.63       270.02 o                         
   2   9  17      27983.08      27735.72       181.04 o                         
   4   9  17      12715.42      12620.36       128.57 o                         
   6   9  17      24538.57      23968.32       193.58 o                         
   8   9  17      29298.01      28391.95       221.77 o                         
  10   9  17      11440.53      11370.25       188.58 o                         
  12   9  17      16867.89      17573.60       272.20 o                         
  14   9  17        347.16        576.56        82.47 o                         
  16   9  17     106945.38     109286.96       941.18 o                         
   1  10  17     127765.77     126973.76       469.23 o                         
   3  10  17      17620.26      17992.18       157.81 o                         
   5  10  17      16403.21      16187.26       152.41 o                         
   7  10  17       1798.65       1907.41        60.44 o                         
   9  10  17     178468.91     178038.69      1574.75 o                         
  11  10  17      88510.48      87843.98       895.89 o                         
  13  10  17      10352.26      10467.94       240.17 o                         
  15  10  17      74857.15      76144.81       715.90 o                         
   0  11  17     248904.63     243921.54      1558.75 o                         
   2  11  17      12552.68      12591.07       134.33 o                         
   4  11  17        521.06        874.76        44.55 o                         
   6  11  17      18535.72      18598.40       189.20 o                         
   8  11  17       9001.13       8802.57       176.40 o                         
  10  11  17      16694.35      17717.79       310.32 o                         
  12  11  17      49838.59      50315.05       639.03 o                         
  14  11  17       7786.54       8157.85       226.96 o                         
  16  11  17      12857.35      12377.47       311.56 o                         
   1  12  17      22382.87      22808.24       222.85 o                         
   3  12  17      36475.66      35681.72       245.23 o                         
   5  12  17       8511.28       8588.92       133.98 o                         
   7  12  17         85.80        373.19        52.64 o                         
   9  12  17       5214.00       5717.83       184.60 o                         
  11  12  17       6154.21       6166.54       188.12 o                         
  13  12  17      23805.26      23613.05       374.11 o                         
  15  12  17       4462.74       5180.06       194.33 o                         
   0  13  17      26630.45      26526.07       365.99 o                         
   2  13  17      22030.78      21115.24       236.67 o                         
   4  13  17       7567.60       7240.19       145.77 o                         
   6  13  17      18699.67      17685.57       271.34 o                         
   8  13  17       2862.75       2976.06       121.97 o                         
  10  13  17      24064.19      24447.71       354.00 o                         
  12  13  17      39435.05      39147.66       505.79 o                         
  14  13  17      12678.07      13635.57       306.02 o                         
  16  13  17       1886.10       2165.52       149.61 o                         
   1  14  17      24508.55      24730.81       274.93 o                         
   3  14  17      50239.19      49056.39       433.10 o                         
   5  14  17       3577.63       3946.00       136.02 o                         
   7  14  17      11654.66      11420.21       250.42 o                         
   9  14  17       6282.12       6237.22       195.16 o                         
  11  14  17       4159.59       3980.16       159.41 o                         
  13  14  17       2589.23       3266.03       173.28 o                         
  15  14  17       1447.71       1772.09       135.55 o                         
   0  15  17       8753.75       8752.69       290.53 o                         
   2  15  17      80073.95      81939.42       663.89 o                         
   4  15  17        343.22        786.74        99.66 o                         
   6  15  17      27929.93      26868.97       428.07 o                         
   8  15  17      16435.39      16320.03       302.68 o                         
  10  15  17         59.89        312.85        86.82 o                         
  12  15  17      94098.15      97981.69      1222.25 o                         
  14  15  17      51191.49      52948.55       846.50 o                         
  16  15  17      55823.77      58075.48       767.88 o                         
   1  16  17      10529.45      10621.54       229.13 o                         
   3  16  17        665.60        779.42        82.98 o                         
   5  16  17      42708.96      45996.99       473.92 o                         
   7  16  17       4999.44       4821.16       213.25 o                         
   9  16  17      27970.45      29195.99       439.72 o                         
  11  16  17       6380.61       6371.38       283.01 o                         
  13  16  17      11928.51      12163.31       335.92 o                         
  15  16  17        704.26        984.31       132.03 o                         
   0  17  17      52905.21      54786.05       705.44 o                         
   2  17  17        175.96        342.00        78.17 o                         
   4  17  17      11285.93      11652.85       254.90 o                         
   6  17  17      32551.50      32624.51       465.26 o                         
   8  17  17      17372.23      17569.26       348.43 o                         
  10  17  17      14850.28      15599.30       348.98 o                         
  12  17  17       5312.43       5832.32       243.07 o                         
  14  17  17       3674.88       3814.24       206.96 o                         
  16  17  17       1051.10       1442.81       156.58 o                         
   0   0  18      82580.00      79474.74       652.50 o                         
   2   0  18     103992.62     105265.18       611.92 o                         
   4   0  18       1268.56       1618.97        90.35 o                         
   6   0  18       1866.84       1815.66        70.35 o                         
   8   0  18      78288.28      77100.91       525.87 o                         
  10   0  18       7748.26       7647.04       154.49 o                         
  12   0  18      63565.47      60592.58       672.67 o                         
  14   0  18       6364.64       6439.83       270.27 o                         
  16   0  18      40394.87      40248.38      1004.66 o                         
   1   1  18      10179.85       9375.90        95.89 o                         
   3   1  18     104989.96     106090.02       413.74 o                         
   5   1  18        556.95        786.65        39.85 o                         
   7   1  18      45029.03      44293.95       227.48 o                         
   9   1  18       4026.12       4270.12        80.63 o                         
  11   1  18         31.90        241.58        40.95 o                         
  13   1  18      18760.82      19639.96       269.39 o                         
  15   1  18       4989.89       5340.00       169.78 o                         
  17   1  18       8644.43       8545.77       233.96 o                         
   0   2  18      22039.39      22273.57       212.61 o                         
   2   2  18      64358.98      63699.17       284.06 o                         
   4   2  18      28253.04      28981.52       170.73 o                         
   6   2  18      27309.29      25899.18       175.98 o                         
   8   2  18      95900.99      96767.89       414.06 o                         
  10   2  18       5505.57       5653.72        94.89 o                         
  12   2  18       2010.07       1896.91        79.74 o                         
  14   2  18        345.85        460.65        67.91 o                         
  16   2  18      30241.06      31130.71       379.82 o                         
   1   3  18       6961.67       7695.53        90.41 o                         
   3   3  18      11405.46      11631.34       114.61 o                         
   5   3  18     230363.28     230432.35       971.14 o                         
   7   3  18      26126.99      26935.75       189.74 o                         
   9   3  18      23456.65      22942.10       182.35 o                         
  11   3  18       5438.13       5550.44       116.16 o                         
  13   3  18      39674.74      38219.86       471.12 o                         
  15   3  18      98241.80      99884.18      1019.59 o                         
  17   3  18       2073.01       2408.70       131.28 o                         
   0   4  18     125649.62     128181.16       971.30 o                         
   2   4  18      11820.20      11511.43       113.17 o                         
   4   4  18      93656.75      91643.49       432.95 o                         
   6   4  18      15692.25      15410.43       143.54 o                         
   8   4  18       2299.63       2492.26        72.28 o                         
  10   4  18      23590.75      22033.62       185.00 o                         
  12   4  18      25712.85      25404.98       328.68 o                         
  14   4  18      22630.02      22531.46       299.79 o                         
  16   4  18       1790.74       1843.38       113.82 o                         
   1   5  18       3459.12       3690.73        70.81 o                         
   3   5  18         74.15        402.51        36.22 o                         
   5   5  18      15671.56      15968.31       137.61 o                         
   7   5  18        281.51        486.84        35.88 o                         
   9   5  18       1443.81       1532.09        54.51 o                         
  11   5  18        996.56       1351.52       109.75 o                         
  13   5  18       1165.01       1282.26        84.69 o                         
  15   5  18       3030.26       2956.16       131.17 o                         
  17   5  18       1149.36       1353.65       109.25 o                         
   0   6  18      19006.98      17932.01       208.89 o                         
   2   6  18       7615.11       7960.36        99.70 o                         
   4   6  18      26022.85      24907.58       175.53 o                         
   6   6  18       5748.40       5563.01        89.71 o                         
   8   6  18      66241.06      64749.19       349.52 o                         
  10   6  18       3629.45       3702.04        96.58 o                         
  12   6  18      49816.03      48811.03       428.07 o                         
  14   6  18       2078.97       2319.83       112.86 o                         
  16   6  18      43974.01      44971.94       836.64 o                         
   1   7  18     190830.57     193404.26       676.80 o                         
   3   7  18      81494.93      80241.41       316.95 o                         
   5   7  18      26671.27      26287.15       192.00 o                         
   7   7  18       2606.37       2791.79        72.56 o                         
   9   7  18      23118.23      22412.25       219.13 o                         
  11   7  18      73832.56      73041.80       588.63 o                         
  13   7  18       3240.91       3567.22       139.05 o                         
  15   7  18       9156.38       9792.87       236.39 o                         
  17   7  18       1972.98       2240.47       135.43 o                         
   0   8  18      69032.46      68739.11       538.31 o                         
   2   8  18      16290.02      16074.77       144.72 o                         
   4   8  18      13424.62      13820.08       138.19 o                         
   6   8  18      44294.97      43374.97       258.51 o                         
   8   8  18       2501.54       2748.01        83.61 o                         
  10   8  18       9184.44       9172.15       214.51 o                         
  12   8  18       8288.25       8727.31       207.21 o                         
  14   8  18        322.98        428.74        83.68 o                         
  16   8  18       8297.29       8366.90       223.59 o                         
   1   9  18      58655.69      56967.21       387.15 o                         
   3   9  18        121.07        442.69        44.07 o                         
   5   9  18      65042.27      65965.32       321.07 o                         
   7   9  18      19354.75      19056.20       291.39 o                         
   9   9  18      19306.28      18505.10       291.07 o                         
  11   9  18      31360.79      32889.69       389.14 o                         
  13   9  18        481.95        738.60        87.26 o                         
  15   9  18      37126.78      39704.79       516.02 o                         
  17   9  18      22971.65      23133.93       425.56 o                         
   0  10  18      39576.15      38658.87       485.23 o                         
   2  10  18       5583.47       5739.58       102.36 o                         
   4  10  18        357.71        776.47        46.37 o                         
   6  10  18        212.38        441.03        46.52 o                         
   8  10  18      34051.71      34197.56       472.00 o                         
  10  10  18       6976.57       7430.68       196.75 o                         
  12  10  18       2301.55       2603.58       127.82 o                         
  14  10  18       2720.07       2928.79       162.89 o                         
  16  10  18      32532.08      35338.33       592.44 o                         
   1  11  18       7181.20       7342.16       131.58 o                         
   3  11  18       8247.02       7931.94       130.56 o                         
   5  11  18       3315.04       3771.37        99.78 o                         
   7  11  18       4352.72       4456.63       138.61 o                         
   9  11  18      10458.08      10339.71       219.57 o                         
  11  11  18      10770.20      10853.93       245.29 o                         
  13  11  18        214.05        566.05        89.72 o                         
  15  11  18         32.60        334.35        89.47 o                         
  17  11  18        366.37        528.16       104.74 o                         
   0  12  18      11899.35      12142.92       306.09 o                         
   2  12  18      15140.86      14182.76       204.03 o                         
   4  12  18       6539.00       6169.82       135.08 o                         
   6  12  18      17794.09      17453.25       253.98 o                         
   8  12  18       8506.96       8274.19       196.82 o                         
  10  12  18      19414.33      20235.52       345.27 o                         
  12  12  18      89811.08      90912.48      1363.27 o                         
  14  12  18       3255.49       3700.21       176.82 o                         
  16  12  18       9005.49       9137.03       275.62 o                         
   1  13  18      97962.91      97083.42       604.15 o                         
   3  13  18     100232.76     102943.79       654.05 o                         
   5  13  18       5058.80       5198.22       153.88 o                         
   7  13  18       1160.24       1735.96       111.03 o                         
   9  13  18       3719.46       3796.60       190.48 o                         
  11  13  18       7864.50       8350.42       234.19 o                         
  13  13  18        998.20       1148.13       114.84 o                         
  15  13  18      18460.75      18235.34       379.02 o                         
  17  13  18       1058.88       1022.72       133.74 o                         
   0  14  18      38295.63      39595.84       580.59 o                         
   2  14  18       6843.25       6444.38       161.19 o                         
   4  14  18       1474.58       1572.13        96.66 o                         
   6  14  18      10078.97      10049.91       227.54 o                         
   8  14  18       2733.61       2936.58       175.96 o                         
  10  14  18       1343.96       1609.34       115.53 o                         
  12  14  18        347.81        569.13       109.33 o                         
  14  14  18         74.24        417.56       103.49 o                         
  16  14  18        370.54        833.86       132.84 o                         
   1  15  18      15272.05      15737.64       257.01 o                         
   3  15  18      37892.70      38399.81       411.81 o                         
   5  15  18      30425.20      30352.17       398.36 o                         
   7  15  18       9699.43       8805.78       274.64 o                         
   9  15  18       7254.81       7612.01       239.30 o                         
  11  15  18       1080.20       1266.53       122.48 o                         
  13  15  18         47.40        330.01        94.01 o                         
  15  15  18      31082.18      33487.77       546.55 o                         
  17  15  18        410.28        779.76       128.05 o                         
   0  16  18      15593.76      16810.79       425.64 o                         
   2  16  18        300.06        570.33        86.31 o                         
   4  16  18      39861.83      41739.69       510.29 o                         
   6  16  18       1337.24       1254.11       114.08 o                         
   8  16  18       1419.09       1457.49       111.25 o                         
  10  16  18       3188.32       2936.90       168.07 o                         
  12  16  18      44513.88      48121.61       821.67 o                         
  14  16  18       1955.56       1825.11       146.86 o                         
  16  16  18       1984.03       1770.81       162.90 o                         
   1  17  18         78.47        447.84        89.47 o                         
   3  17  18      30460.84      31620.38       445.67 o                         
   5  17  18      64809.97      65313.81       764.42 o                         
   7  17  18        421.90        658.03        91.64 o                         
   9  17  18      27958.57      28430.31       452.20 o                         
  11  17  18        305.87        526.84       112.17 o                         
  13  17  18       1048.53        966.37       135.29 o                         
  15  17  18      26719.40      26712.71       530.42 o                         
  17  17  18       7636.28       8254.96       443.62 o                         
   0  18  18      28006.68      28973.02       602.54 o                         
   2  18  18      14583.60      15208.93       325.19 o                         
   4  18  18        359.08        511.17        89.61 o                         
   6  18  18       2522.52       2760.03       145.44 o                         
   8  18  18       1527.09       2083.06       144.30 o                         
  10  18  18        211.29        369.69       102.16 o                         
  12  18  18       8667.95       9663.46       326.85 o                         
  14  18  18       4014.46       4210.86       244.49 o                         
  16  18  18         46.70        176.22       138.92 o                         
   1   0  19     100777.85     104178.00       611.49 o                         
   3   0  19     103676.10     105102.56       513.00 o                         
   5   0  19        803.30       1036.39        65.09 o                         
   7   0  19        758.25       1040.36        66.21 o                         
   9   0  19     137765.38     136166.24       882.09 o                         
  11   0  19     143066.96     141604.82      1189.94 o                         
  13   0  19       8401.19       8983.67       277.62 o                         
  15   0  19      17722.17      19407.57       391.50 o                         
  17   0  19       1114.78       1630.36       156.15 o                         
   0   1  19       6747.73       7223.64       127.37 o                         
   2   1  19      30216.81      29299.55       175.91 o                         
   4   1  19      20236.25      19992.60       154.97 o                         
   6   1  19        159.71        364.77        34.45 o                         
   8   1  19     123093.86     123826.91       699.16 o                         
  10   1  19      41459.21      40455.68       326.07 o                         
  12   1  19      57832.66      56410.17       651.55 o                         
  14   1  19       1187.22        878.84        81.17 o                         
  16   1  19         75.01        271.56        80.25 o                         
  18   1  19      58059.78      61680.98       840.14 o                         
   1   2  19       1126.64       1294.84        41.39 o                         
   3   2  19         86.68        473.77        46.50 o                         
   5   2  19       4915.21       5037.23        81.54 o                         
   7   2  19       1245.37       1200.98        48.35 o                         
   9   2  19       3709.85       3911.46        97.66 o                         
  11   2  19       9931.30       9413.79       186.01 o                         
  13   2  19       1949.19       1915.65        96.44 o                         
  15   2  19       2976.88       3451.15       138.93 o                         
  17   2  19       8570.72       8430.62       239.81 o                         
   0   3  19       9396.88       9289.68       186.44 o                         
   2   3  19       3607.96       3773.50        71.00 o                         
   4   3  19        619.69        874.11        38.88 o                         
   6   3  19      13362.23      13088.30       135.75 o                         
   8   3  19       2249.78       2260.97        66.08 o                         
  10   3  19     112831.84     111367.09       866.08 o                         
  12   3  19       5553.95       5505.03       162.00 o                         
  14   3  19       7364.95       7878.92       191.00 o                         
  16   3  19      27506.29      27464.44       458.04 o                         
  18   3  19      11902.53      11731.62       321.50 o                         
   1   4  19      32024.18      32017.35       195.42 o                         
   3   4  19      17240.39      16977.84       146.48 o                         
   5   4  19      64695.34      63238.54       321.52 o                         
   7   4  19      29516.46      28017.08       206.77 o                         
   9   4  19      28632.74      28016.34       263.62 o                         
  11   4  19      60831.59      60474.98       495.48 o                         
  13   4  19      26878.68      27351.98       340.07 o                         
  15   4  19      25614.46      25437.60       345.07 o                         
  17   4  19       4604.45       4646.15       174.43 o                         
   0   5  19     104762.60     102433.68       549.36 o                         
   2   5  19       3757.95       4305.84       146.78 o                         
   4   5  19      66544.94      65897.48       424.80 o                         
   6   5  19       4934.95       4669.47        86.59 o                         
   8   5  19      32246.33      31460.72       242.86 o                         
  10   5  19      17948.72      16843.10       234.44 o                         
  12   5  19      45056.96      44351.90       441.78 o                         
  14   5  19       3576.30       3479.61       136.33 o                         
  16   5  19      28301.59      29479.56       433.59 o                         
  18   5  19      10575.72       9478.78       244.82 o                         
   1   6  19         74.60        443.01        46.06 o                         
   3   6  19      18290.18      17378.95       158.03 o                         
   5   6  19     105864.53     106363.85       612.01 o                         
   7   6  19      30320.41      29997.93       258.69 o                         
   9   6  19      11596.11      10954.69       172.27 o                         
  11   6  19       3360.19       3071.73       119.95 o                         
  13   6  19       1775.86       1919.16       111.32 o                         
  15   6  19      54332.35      52572.50       853.91 o                         
  17   6  19       4469.23       4104.24       177.56 o                         
   0   7  19      35313.53      33251.44       386.30 o                         
   2   7  19       3738.85       3918.44        80.77 o                         
   4   7  19       2993.34       2828.92        70.76 o                         
   6   7  19      26493.83      25970.44       238.22 o                         
   8   7  19       2289.92       2240.82        89.10 o                         
  10   7  19       7502.15       7431.12       178.61 o                         
  12   7  19       3509.97       3575.52       153.87 o                         
  14   7  19      11925.53      12588.79       266.71 o                         
  16   7  19       2745.77       2595.60       140.32 o                         
  18   7  19      13741.56      13373.27       345.41 o                         
   1   8  19        368.29        728.35        70.30 o                         
   3   8  19      17326.85      16995.88       159.89 o                         
   5   8  19       3253.40       3267.90        83.20 o                         
   7   8  19      46605.30      46341.91       432.15 o                         
   9   8  19        908.60       1194.17        88.66 o                         
  11   8  19       7962.12       8282.11       220.89 o                         
  13   8  19      31506.18      32142.94       636.60 o                         
  15   8  19       1699.77       1648.78       181.65 o                         
  17   8  19        215.96        341.86       102.10 o                         
   0   9  19      32995.00      31098.47       342.28 o                         
   2   9  19      74793.45      73326.86       386.75 o                         
   4   9  19       1166.63       1409.45        67.67 o                         
   6   9  19      74464.96      71948.72       866.46 o                         
   8   9  19     109729.85     110891.43       785.30 o                         
  10   9  19        914.69       1137.77        89.76 o                         
  12   9  19      10243.79      10643.69       255.78 o                         
  14   9  19        496.22        699.00       108.14 o                         
  16   9  19        892.54       1289.17       133.86 o                         
  18   9  19       4988.39       5183.11       228.44 o                         
   1  10  19      19880.93      19333.47       216.81 o                         
   3  10  19      32766.88      31873.29       326.46 o                         
   5  10  19      39178.99      38407.24       383.46 o                         
   7  10  19     120944.27     121364.50       896.87 o                         
   9  10  19        757.02        953.72        89.59 o                         
  11  10  19        325.23        500.64        88.42 o                         
  13  10  19      55882.08      56860.46      1058.60 o                         
  15  10  19      41043.67      43954.29       660.29 o                         
  17  10  19      13095.62      12830.25       353.88 o                         
   0  11  19      29894.11      28456.94       497.27 o                         
   2  11  19       5688.39       5527.47       144.27 o                         
   4  11  19      39659.13      39560.40       404.25 o                         
   6  11  19        765.23       1112.15        84.73 o                         
   8  11  19      53748.41      53677.49       672.88 o                         
  10  11  19        621.78        754.32        87.89 o                         
  12  11  19      26533.23      26879.89       456.42 o                         
  14  11  19       9152.76       8565.79       249.03 o                         
  16  11  19       2458.24       2961.98       173.09 o                         
  18  11  19      14618.33      14827.65       452.98 o                         
   1  12  19       4018.80       4614.96       148.38 o                         
   3  12  19      49737.15      50619.26       498.89 o                         
   5  12  19      16050.49      15699.62       260.85 o                         
   7  12  19         95.49        563.66        81.10 o                         
   9  12  19       3618.00       3891.31       150.49 o                         
  11  12  19      66347.93      66237.72       781.45 o                         
  13  12  19        294.45        605.81       110.59 o                         
  15  12  19       6350.66       6716.38       270.25 o                         
  17  12  19       7885.20       7197.40       288.56 o                         
   0  13  19       2205.08       2232.60       171.54 o                         
   2  13  19      18543.75      19179.35       290.10 o                         
   4  13  19      15500.99      14747.14       287.84 o                         
   6  13  19      16108.77      15888.79       266.08 o                         
   8  13  19      10083.07       9773.92       228.30 o                         
  10  13  19       2610.58       2679.62       136.64 o                         
  12  13  19       2201.72       2347.94       155.68 o                         
  14  13  19       2668.72       2573.68       172.64 o                         
  16  13  19      17180.77      17899.32       404.62 o                         
  18  13  19       1427.27       1643.61       174.24 o                         
   1  14  19       6361.03       6241.57       179.78 o                         
   3  14  19      28044.84      28567.97       363.44 o                         
   5  14  19      87314.09      88012.78       833.01 o                         
   7  14  19        707.01       1144.02       112.03 o                         
   9  14  19       2437.30       2386.88       146.96 o                         
  11  14  19       1463.69       1787.70       131.67 o                         
  13  14  19        170.06        320.31       146.41 o                         
  15  14  19      12488.51      13665.04       361.97 o                         
  17  14  19        115.49        325.41       121.37 o                         
   0  15  19      54879.72      56631.13       674.98 o                         
   2  15  19      14721.39      14845.85       283.76 o                         
   4  15  19      36182.92      37531.48       441.04 o                         
   6  15  19      22268.36      22986.38       391.94 o                         
   8  15  19       1717.37       2016.52       135.66 o                         
  10  15  19       3063.58       3121.10       166.61 o                         
  12  15  19       8013.63       7716.06       287.08 o                         
  14  15  19       1854.28       1861.46       154.42 o                         
  16  15  19       4669.66       4777.06       242.38 o                         
  18  15  19       3426.24       3405.44       690.68 o                         
   1  16  19       3228.08       3066.60       150.14 o                         
   3  16  19      28948.72      29033.07       419.85 o                         
   5  16  19       4511.23       5063.89       197.34 o                         
   7  16  19       3856.80       4069.59       196.05 o                         
   9  16  19      30393.75      30254.55       495.15 o                         
  11  16  19      34869.10      38452.79       746.70 o                         
  13  16  19       1723.70       1723.59       155.03 o                         
  15  16  19         36.32        171.01       109.61 o                         
  17  16  19       2246.55       2225.02       296.21 o                         
   0  17  19      63623.86      65118.04      1184.25 o                         
   2  17  19       2535.85       2839.15       159.96 o                         
   4  17  19      27666.64      28240.55       615.21 o                         
   6  17  19       7302.19       7008.35       227.41 o                         
   8  17  19       9270.38      10594.76       297.86 o                         
  10  17  19       4895.84       5000.49       230.25 o                         
  12  17  19        273.47        389.28       119.78 o                         
  14  17  19      20173.85      20312.49       510.11 o                         
  16  17  19       4835.83       3754.27       328.31 o                         
   1  18  19       2199.60       2707.64       153.72 o                         
   3  18  19        285.63        491.98        93.23 o                         
   5  18  19         90.09        371.30        89.85 o                         
   7  18  19      46737.96      47385.78       826.61 o                         
   9  18  19       2312.57       2404.32       177.29 o                         
  11  18  19       7707.28       7363.20       281.48 o                         
  13  18  19      14130.05      14509.87       402.44 o                         
  15  18  19        522.76        245.92       361.62 o                         
   0  19  19      20464.22      19748.17       576.27 o                         
   2  19  19       9746.02      10398.82       266.08 o                         
   4  19  19      14418.60      15733.95       442.30 o                         
   6  19  19       3349.49       3217.33       162.10 o                         
   8  19  19      18090.57      19312.44       433.15 o                         
  10  19  19       4700.28       5098.90       241.80 o                         
  12  19  19       2048.84       2222.29       199.00 o                         
   0   0  20    1023635.72    1022706.28      7719.55 o                         
   2   0  20        435.62        482.04        46.18 o                         
   4   0  20        851.31       1163.38        83.65 o                         
   6   0  20      32093.67      32513.60       431.19 o                         
   8   0  20      99781.77      98970.71      1060.17 o                         
  10   0  20     150973.76     148487.93      1050.93 o                         
  12   0  20      18031.53      16634.06       422.69 o                         
  14   0  20      13178.91      12310.16       329.09 o                         
  16   0  20      26483.98      27727.59       610.24 o                         
  18   0  20         16.18        296.12       112.86 o                         
   1   1  20       7722.88       8229.34        95.33 o                         
   3   1  20       2706.73       3016.27        82.99 o                         
   5   1  20        701.06       1058.19        47.45 o                         
   7   1  20      23891.95      22611.28       240.05 o                         
   9   1  20         21.54        249.72        56.49 o                         
  11   1  20        137.71        413.34        69.23 o                         
  13   1  20       1262.23       1722.02       102.16 o                         
  15   1  20        652.56        740.97        78.89 o                         
  17   1  20       5332.76       4958.69       172.30 o                         
  19   1  20       5968.94       4562.38       182.05 o                         
   0   2  20        631.24        902.14        56.91 o                         
   2   2  20      37789.94      37081.92       251.16 o                         
   4   2  20        490.97        656.12        38.47 o                         
   6   2  20       1305.59       1628.35        54.49 o                         
   8   2  20      14069.52      13635.21       199.71 o                         
  10   2  20      44354.43      43664.77       422.29 o                         
  12   2  20       2325.38       1929.23       109.83 o                         
  14   2  20       2356.67       2823.61       118.06 o                         
  16   2  20      29088.61      29134.52       402.85 o                         
  18   2  20       1036.28       1113.96       104.34 o                         
   1   3  20       8997.94       8879.59       107.42 o                         
   3   3  20       1687.12       2155.84        57.57 o                         
   5   3  20        423.54        599.43        44.37 o                         
   7   3  20        583.34        869.43        55.57 o                         
   9   3  20      10808.57      10967.77       204.93 o                         
  11   3  20      11804.17      11606.36       228.37 o                         
  13   3  20      87908.15      89939.84       749.46 o                         
  15   3  20       9375.63       8967.93       216.84 o                         
  17   3  20      66970.93      67326.18      1122.43 o                         
  19   3  20      29823.20      30324.89       479.14 o                         
   0   4  20      53596.76      52887.96       455.81 o                         
   2   4  20       2210.49       2898.76       177.07 o                         
   4   4  20       7846.81       7452.02       116.99 o                         
   6   4  20      33960.57      32639.64       259.17 o                         
   8   4  20      13189.00      12425.99       193.48 o                         
  10   4  20       6746.58       6277.76       165.57 o                         
  12   4  20       1351.73       1389.38       102.76 o                         
  14   4  20       3678.61       3861.55       155.25 o                         
  16   4  20       2298.48       2163.03       126.47 o                         
  18   4  20       3061.29       3296.88       174.02 o                         
   1   5  20        163.58        398.47        35.37 o                         
   3   5  20     210160.48     209401.59       990.64 o                         
   5   5  20       2140.18       2382.23        81.65 o                         
   7   5  20      45687.03      44356.68       489.07 o                         
   9   5  20      24614.51      23263.45       370.66 o                         
  11   5  20       3305.67       3602.27       128.00 o                         
  13   5  20      41231.50      39837.24       569.56 o                         
  15   5  20          1.54        310.39        87.15 o                         
  17   5  20      20823.55      20853.65       438.43 o                         
  19   5  20      17217.88      15914.90       418.85 o                         
   0   6  20      55270.93      55399.70       498.90 o                         
   2   6  20       4719.73       4718.91        89.56 o                         
   4   6  20     213614.07     212133.70      1224.94 o                         
   6   6  20        237.55        518.85        59.80 o                         
   8   6  20       6574.62       6225.57       163.13 o                         
  10   6  20        437.95        635.49        76.75 o                         
  12   6  20       6657.28       6517.88       178.85 o                         
  14   6  20        771.73        797.10        81.44 o                         
  16   6  20      44394.84      44929.18       611.43 o                         
  18   6  20        473.81        805.69       109.95 o                         
   1   7  20        592.54        730.76        48.34 o                         
   3   7  20      18125.56      18157.06       210.52 o                         
   5   7  20       4803.44       4650.47       122.21 o                         
   7   7  20       4425.64       4782.63       147.36 o                         
   9   7  20        336.48        570.86        76.37 o                         
  11   7  20      20083.68      19653.39       314.98 o                         
  13   7  20        877.06       1198.22       102.66 o                         
  15   7  20       6310.54       6076.97       226.72 o                         
  17   7  20       7485.98       8284.42       266.15 o                         
  19   7  20       4050.04       4766.60       208.62 o                         
   0   8  20      20289.73      19284.69       325.23 o                         
   2   8  20      15519.02      14649.36       183.61 o                         
   4   8  20       9201.83       8077.81       147.82 o                         
   6   8  20      14076.37      13343.94       274.83 o                         
   8   8  20       8764.07       8758.41       213.40 o                         
  10   8  20       3908.52       4169.01       150.97 o                         
  12   8  20       2638.20       2753.06       137.66 o                         
  14   8  20       1411.22       1180.56       119.12 o                         
  16   8  20      12836.57      13234.19       353.04 o                         
  18   8  20        910.15        913.83       128.94 o                         
   1   9  20       5172.35       5501.68       134.04 o                         
   3   9  20      10147.02       9965.79       199.70 o                         
   5   9  20        523.18        627.05        74.92 o                         
   7   9  20        117.24        550.98        72.72 o                         
   9   9  20        268.87        383.39        75.47 o                         
  11   9  20       9816.29       9696.12       245.78 o                         
  13   9  20      69700.67      68498.26      1038.00 o                         
  15   9  20       4291.16       4513.33       225.89 o                         
  17   9  20      20838.35      22049.63       549.20 o                         
  19   9  20      14443.52      13880.37       404.66 o                         
   0  10  20      25342.02      25402.74       428.83 o                         
   2  10  20      26867.12      27343.78       328.76 o                         
   4  10  20     157796.92     160316.69      1126.31 o                         
   6  10  20      60889.34      60878.74       535.45 o                         
   8  10  20      10219.69      10286.59       240.90 o                         
  10  10  20       6438.70       6423.29       187.54 o                         
  12  10  20       4081.11       3935.37       159.48 o                         
  14  10  20       7324.96       7289.45       266.52 o                         
  16  10  20      38090.69      39498.47       805.90 o                         
  18  10  20       3341.21       3823.67       216.78 o                         
   1  11  20      12700.13      12840.62       250.91 o                         
   3  11  20      25814.88      25396.49       342.38 o                         
   5  11  20         13.84        273.22        72.01 o                         
   7  11  20      12513.55      12537.36       260.97 o                         
   9  11  20      18020.75      17663.06       304.31 o                         
  11  11  20        300.42        594.36       103.86 o                         
  13  11  20      14285.07      14237.09       324.48 o                         
  15  11  20        440.27        463.59       110.85 o                         
  17  11  20      11366.88      12128.78       388.25 o                         
  19  11  20       4865.07       5196.97       310.53 o                         
   0  12  20     139898.60     140072.21      1300.80 o                         
   2  12  20       3218.37       3057.18       129.38 o                         
   4  12  20      10982.21      11170.28       255.90 o                         
   6  12  20        126.37        323.63        73.73 o                         
   8  12  20      82956.31      81423.46      1132.32 o                         
  10  12  20       1112.31       1342.69       126.40 o                         
  12  12  20      18206.53      18548.27       387.05 o                         
  14  12  20       4186.91       4126.67       188.08 o                         
  16  12  20      13248.30      12267.34       375.21 o                         
  18  12  20      19852.96      19551.17       516.23 o                         
   1  13  20      12200.52      12751.71       255.91 o                         
   3  13  20       2261.21       1996.67       121.03 o                         
   5  13  20      10565.30      10974.40       313.49 o                         
   7  13  20      16498.26      15988.49       358.98 o                         
   9  13  20       4446.23       4562.63       173.72 o                         
  11  13  20        925.33       1055.21       108.98 o                         
  13  13  20       2765.54       2818.91       173.57 o                         
  15  13  20      18523.00      17547.19       606.77 o                         
  17  13  20      14346.42      14303.22       493.48 o                         
   0  14  20       1581.05       1421.19       191.63 o                         
   2  14  20       5216.39       5564.06       176.22 o                         
   4  14  20      50030.04      52317.75       566.16 o                         
   6  14  20        770.32        832.20        94.03 o                         
   8  14  20       4018.28       4006.91       183.72 o                         
  10  14  20       7749.09       7438.46       252.90 o                         
  12  14  20        443.36        696.14       110.52 o                         
  14  14  20       8260.60       7146.35       244.67 o                         
  16  14  20      27923.70      24888.91       870.15 o                         
   1  15  20       4079.44       4055.15       154.95 o                         
   3  15  20      37179.15      38209.38       487.10 o                         
   5  15  20        193.27        504.22       100.20 o                         
   7  15  20      51136.26      52693.66       695.41 o                         
   9  15  20      16898.30      15427.64       359.26 o                         
  11  15  20        428.65        456.26       109.52 o                         
  13  15  20       6292.91       6260.61       270.81 o                         
  15  15  20       2467.99       2257.52       159.85 o                         
   0  16  20      20780.11      20762.84       528.53 o                         
   2  16  20        174.21        420.94       101.64 o                         
   4  16  20      12802.81      13783.80       321.06 o                         
   6  16  20      64681.64      66197.71      1182.84 o                         
   8  16  20      17209.23      18955.58       395.94 o                         
  10  16  20       3186.49       2615.58       183.61 o                         
  12  16  20         56.68        240.01       105.24 o                         
  14  16  20      15016.52      16557.79       508.51 o                         
   1  17  20       1397.33       1407.69       131.75 o                         
   3  17  20      25073.50      25035.00       479.98 o                         
   5  17  20       6191.51       5610.64       204.23 o                         
   7  17  20       5343.00       6355.98       240.45 o                         
   9  17  20      27978.49      29048.20       490.61 o                         
  11  17  20       8189.04       9769.64       335.68 o                         
  13  17  20      52056.51      54701.94       761.02 o                         
   0  18  20       3832.75       4505.86       277.43 o                         
   2  18  20       8705.84       8100.73       268.51 o                         
   4  18  20      35373.21      35081.38       552.15 o                         
   6  18  20        962.63       1318.15       139.35 o                         
   8  18  20       6821.71       7019.96       256.05 o                         
  10  18  20        412.13        549.66       122.60 o                         
  12  18  20      12080.99      12030.33       366.33 o                         
   1  19  20        393.98        429.86       100.40 o                         
   3  19  20          2.44        140.55        90.87 o                         
   5  19  20        775.99       1107.18       121.22 o                         
   7  19  20       3511.33       4309.84       210.09 o                         
   9  19  20       6088.09       6332.85       264.61 o                         
  11  19  20       7496.25       7011.73       297.60 o                         
   0  20  20     138748.08     153389.92      3506.55 o                         
   2  20  20        768.52        685.73       102.00 o                         
   4  20  20        679.99        717.72       109.92 o                         
   6  20  20      11250.20      10124.84       298.52 o                         
   8  20  20       4402.82       4588.65       229.87 o                         
  10  20  20      10984.52      11580.05       405.75 o                         
   1   0  21      28146.31      26543.90       281.28 o                         
   3   0  21      12112.17      12160.80       243.26 o                         
   5   0  21      29839.50      28957.45       413.40 o                         
   7   0  21      53653.96      53590.66       624.58 o                         
   9   0  21        523.82        552.83        92.58 o                         
  11   0  21       2944.32       2898.23       173.40 o                         
  13   0  21      18003.40      16315.29       459.46 o                         
  15   0  21      10781.73       9691.91       341.36 o                         
  17   0  21       6735.58       7796.92       299.34 o                         
  19   0  21      25698.30      25417.02       622.33 o                         
   0   1  21      13490.92      13312.83       177.89 o                         
   2   1  21      26037.54      24700.10       236.79 o                         
   4   1  21      58132.92      58359.39       433.84 o                         
   6   1  21      44589.18      41518.47       435.90 o                         
   8   1  21       2503.26       2525.69       103.56 o                         
  10   1  21       1591.34       1666.00       105.13 o                         
  12   1  21      44658.36      43451.23       451.21 o                         
  14   1  21       6425.11       5649.45       179.62 o                         
  16   1  21      11093.71      11007.86       257.51 o                         
  18   1  21      29540.37      27624.38       625.33 o                         
  20   1  21       1795.14       1239.46       116.67 o                         
   1   2  21       4708.63       4480.56        80.65 o                         
   3   2  21       1062.13       1320.73        57.94 o                         
   5   2  21      32647.27      31287.36       305.27 o                         
   7   2  21       5095.13       5272.31       138.94 o                         
   9   2  21      28510.48      28569.27       339.24 o                         
  11   2  21      11868.14      12390.10       242.60 o                         
  13   2  21      29674.30      27599.92       376.70 o                         
  15   2  21      37878.11      38657.65       448.78 o                         
  17   2  21       1423.37       1478.86       107.35 o                         
  19   2  21         77.80        188.72        84.45 o                         
   0   3  21      63137.65      61603.12       459.90 o                         
   2   3  21       1818.58       1909.59        63.99 o                         
   4   3  21      33544.31      32935.88       332.02 o                         
   6   3  21      25801.33      24811.87       322.53 o                         
   8   3  21      19749.16      19402.55       266.80 o                         
  10   3  21      81108.86      80332.66       640.38 o                         
  12   3  21       1075.51       1207.61        95.65 o                         
  14   3  21      46860.51      47720.52       480.86 o                         
  16   3  21       2993.78       2999.64       151.10 o                         
  18   3  21        552.44        774.87        98.51 o                         
  20   3  21       1446.03       1268.46       115.67 o                         
   1   4  21      10057.99       9739.70       136.24 o                         
   3   4  21        327.32        612.46        49.44 o                         
   5   4  21        134.39        304.64        54.10 o                         
   7   4  21      53335.27      51835.95       656.40 o                         
   9   4  21      36716.00      36587.81       394.41 o                         
  11   4  21      13265.27      12889.06       247.33 o                         
  13   4  21      72853.87      72232.38       863.04 o                         
  15   4  21      15862.55      15128.36       324.13 o                         
  17   4  21       1561.53       1822.66       129.48 o                         
  19   4  21       2187.28       1671.78       121.87 o                         
   0   5  21     128389.60     124062.72      1270.58 o                         
   2   5  21      45315.29      44283.42       422.13 o                         
   4   5  21       7836.12       7765.24       158.89 o                         
   6   5  21      22022.37      22603.16       352.79 o                         
   8   5  21         30.05        298.63        64.50 o                         
  10   5  21      38739.08      38077.13       502.15 o                         
  12   5  21      30468.92      30121.24       463.47 o                         
  14   5  21       3685.20       4102.13       155.84 o                         
  16   5  21      11600.85      11182.80       347.62 o                         
  18   5  21       3793.27       3521.99       175.32 o                         
  20   5  21       2979.10       2945.80       170.39 o                         
   1   6  21      15332.00      14309.54       189.13 o                         
   3   6  21      20424.92      19677.14       246.05 o                         
   5   6  21      22802.23      22974.39       291.86 o                         
   7   6  21      11360.85      11440.70       227.93 o                         
   9   6  21      33902.31      34400.89       406.99 o                         
  11   6  21      36055.88      34167.22       727.92 o                         
  13   6  21       2673.90       2598.51       133.77 o                         
  15   6  21       3577.73       3352.35       155.51 o                         
  17   6  21       1033.25       1196.12       122.91 o                         
  19   6  21        133.59        374.22       103.59 o                         
   0   7  21      14518.27      14069.39       344.80 o                         
   2   7  21      19246.12      18567.68       248.86 o                         
   4   7  21      14903.33      15252.80       230.85 o                         
   6   7  21      14331.68      13749.30       236.52 o                         
   8   7  21      48003.45      48267.86       627.62 o                         
  10   7  21       6637.23       6164.52       201.27 o                         
  12   7  21      47934.32      46561.28       511.70 o                         
  14   7  21      19269.13      19978.42       349.48 o                         
  16   7  21      19949.43      18895.41       364.97 o                         
  18   7  21      37566.76      38390.12      1063.38 o                         
  20   7  21        596.61        625.50       134.70 o                         
   1   8  21       9520.04       9393.72       211.99 o                         
   3   8  21       2121.95       2400.01       105.51 o                         
   5   8  21        763.94        908.75        81.36 o                         
   7   8  21      45215.69      44478.85       485.12 o                         
   9   8  21        256.94        368.87        81.98 o                         
  11   8  21        283.91        703.50        95.04 o                         
  13   8  21      35137.71      38322.82       487.01 o                         
  15   8  21        419.82        726.41        98.28 o                         
  17   8  21        715.18       1070.93       131.15 o                         
  19   8  21      15148.88      14853.65       401.30 o                         
   0   9  21      24215.90      24298.01       432.13 o                         
   2   9  21       4911.81       5119.79       144.37 o                         
   4   9  21        545.47        764.69        83.56 o                         
   6   9  21      64696.51      65658.13       597.06 o                         
   8   9  21       1101.84       1335.44       102.43 o                         
  10   9  21      51239.56      50499.57       708.16 o                         
  12   9  21       1364.45       1228.51       104.78 o                         
  14   9  21      17400.64      16397.55       448.25 o                         
  16   9  21       1146.88       1364.64       141.76 o                         
  18   9  21         54.12        252.48       111.99 o                         
   1  10  21       1727.80       1811.55       103.75 o                         
   3  10  21      39172.31      40122.56       419.75 o                         
   5  10  21        177.26        385.37        70.86 o                         
   7  10  21       3558.99       3553.18       153.82 o                         
   9  10  21      65196.30      65384.38       606.99 o                         
  11  10  21       1714.56       1673.45       119.26 o                         
  13  10  21      36119.44      36521.17       575.03 o                         
  15  10  21      32955.97      34639.86       870.57 o                         
  17  10  21       7759.65       6773.47       256.43 o                         
  19  10  21        445.06        485.16       133.25 o                         
   0  11  21       7114.75       7255.72       286.41 o                         
   2  11  21       2655.13       2852.33       134.36 o                         
   4  11  21      10270.22      10638.99       270.02 o                         
   6  11  21     103384.16     101348.92       905.54 o                         
   8  11  21       1520.25       1805.86       123.07 o                         
  10  11  21       9810.96       9188.75       241.89 o                         
  12  11  21      10368.35      10568.22       269.46 o                         
  14  11  21       7593.05       7763.63       264.33 o                         
  16  11  21       2839.02       3093.42       185.95 o                         
  18  11  21       6630.77       6736.79       274.06 o                         
   1  12  21       2225.28       2555.70       123.02 o                         
   3  12  21      41232.57      41390.28       466.50 o                         
   5  12  21       9917.40       9996.89       253.82 o                         
   7  12  21      33078.58      32863.02       602.10 o                         
   9  12  21       3505.28       3659.29       167.64 o                         
  11  12  21      12347.56      12154.54       293.69 o                         
  13  12  21      26236.09      25944.47       436.98 o                         
  15  12  21       1342.78       1297.32       131.75 o                         
  17  12  21      20325.68      20169.73       471.70 o                         
   0  13  21      17564.25      19129.07       434.25 o                         
   2  13  21      17943.37      18565.79       324.22 o                         
   4  13  21      29594.29      29321.03       398.61 o                         
   6  13  21       2111.88       2264.92       135.41 o                         
   8  13  21      11969.65      11206.43       333.23 o                         
  10  13  21       2343.59       2276.75       133.61 o                         
  12  13  21      14896.37      14165.48       333.33 o                         
  14  13  21       9170.58       8958.08       293.57 o                         
  16  13  21      16142.76      15965.41       676.09 o                         
   1  14  21       3559.55       3707.88       148.17 o                         
   3  14  21      42078.77      43448.80       669.01 o                         
   5  14  21        658.70        921.08       101.33 o                         
   7  14  21      14442.25      14128.30       464.18 o                         
   9  14  21      21000.37      21872.54       477.56 o                         
  11  14  21       5017.25       3920.17       209.74 o                         
  13  14  21       7075.07       6433.68       275.63 o                         
  15  14  21      11501.95      11116.47       561.18 o                         
   0  15  21        331.47        481.90       109.29 o                         
   2  15  21       2776.50       2844.84       154.60 o                         
   4  15  21        704.10       1009.35       116.86 o                         
   6  15  21      12503.12      12297.55       322.62 o                         
   8  15  21       5193.96       5373.59       242.16 o                         
  10  15  21      48488.91      51130.05       675.35 o                         
  12  15  21      10307.30       9320.75       399.42 o                         
  14  15  21        343.83        429.04       124.59 o                         
   1  16  21       3790.40       4185.83       195.09 o                         
   3  16  21      12637.59      12576.34       334.37 o                         
   5  16  21        625.68        783.11       119.59 o                         
   7  16  21       2078.24       2321.16       183.84 o                         
   9  16  21      24840.03      25488.88       485.39 o                         
  11  16  21       3661.17       3543.13       206.32 o                         
  13  16  21      19172.89      19752.56       487.53 o                         
   0  17  21       6307.05       6419.53       351.64 o                         
   2  17  21       2014.41       2140.27       157.29 o                         
   4  17  21       1250.10       1461.44       130.89 o                         
   6  17  21       2463.55       2646.20       189.29 o                         
   8  17  21       8295.86       8479.30       304.92 o                         
  10  17  21      70195.78      73921.42      1434.38 o                         
  12  17  21       9541.78      10085.91       427.09 o                         
   1  18  21       8727.40       8184.79       296.20 o                         
   3  18  21      14382.87      15817.98       351.61 o                         
   5  18  21      15114.54      16932.79       432.22 o                         
   7  18  21       5513.42       5623.15       261.27 o                         
   9  18  21       2096.90       1898.17       168.06 o                         
  11  18  21       3622.30       3842.96       223.09 o                         
   0  19  21      78857.06      75100.07      1953.24 o                         
   2  19  21        246.72        248.12        95.08 o                         
   4  19  21      22591.11      21594.58       659.16 o                         
   6  19  21       3578.67       4395.96       238.42 o                         
   8  19  21       1333.68       1150.06       161.15 o                         
  10  19  21       2755.62       3225.97       238.63 o                         
   1  20  21       7278.01       7874.40       258.79 o                         
   3  20  21      16218.92      14892.69       524.76 o                         
   5  20  21         29.01        311.06       111.95 o                         
   7  20  21      40365.62      40027.89       961.67 o                         
   0  21  21       1110.48       1644.41       201.07 o                         
   2  21  21       6308.45       5376.01       268.45 o                         
   4  21  21       2675.88       2355.96       169.23 o                         
   0   0  22       3439.20       3174.92       194.14 o                         
   2   0  22       2925.66       2844.90       122.86 o                         
   4   0  22       1123.60       1390.90       133.93 o                         
   6   0  22      79609.17      79302.66       933.73 o                         
   8   0  22       7214.93       6915.74       228.33 o                         
  10   0  22        319.39        643.18       150.79 o                         
  12   0  22      31272.05      29832.01       560.05 o                         
  14   0  22      27233.13      28090.68       728.70 o                         
  16   0  22      21992.04      19678.62       584.49 o                         
  18   0  22       8481.51       8117.33       374.80 o                         
  20   0  22        315.81        212.37       134.56 o                         
   1   1  22       2858.17       2923.84        91.95 o                         
   3   1  22      63728.94      63512.18       451.81 o                         
   5   1  22      32265.29      31561.13       367.03 o                         
   7   1  22       3828.36       3886.63       127.89 o                         
   9   1  22      36374.83      35228.96       460.66 o                         
  11   1  22        103.32        232.89        68.13 o                         
  13   1  22       4966.32       4492.23       161.17 o                         
  15   1  22        159.01        438.33        82.28 o                         
  17   1  22      17550.63      17567.27       346.12 o                         
  19   1  22       6666.31       5970.27       226.91 o                         
   0   2  22      26787.86      26730.08       504.71 o                         
   2   2  22      14687.74      14284.95       214.30 o                         
   4   2  22      32178.34      31949.61       371.75 o                         
   6   2  22       1404.36       1710.77        90.09 o                         
   8   2  22       3141.95       3088.62       120.78 o                         
  10   2  22      72544.92      70929.90       573.36 o                         
  12   2  22       1293.81       1345.83        99.36 o                         
  14   2  22       4562.88       3952.54       157.30 o                         
  16   2  22      38569.63      35997.11       692.16 o                         
  18   2  22        796.01        868.33       109.82 o                         
  20   2  22        123.36        187.65        89.36 o                         
   1   3  22      14400.68      13930.40       218.95 o                         
   3   3  22      16497.12      16074.66       235.00 o                         
   5   3  22      97420.63      97638.42       853.52 o                         
   7   3  22      18074.69      17406.26       259.41 o                         
   9   3  22       1238.94       1246.12        88.39 o                         
  11   3  22      10506.97      10458.86       228.67 o                         
  13   3  22       8826.61       8956.01       221.30 o                         
  15   3  22      17999.37      16973.33       363.54 o                         
  17   3  22       6111.28       5927.61       214.98 o                         
  19   3  22       4742.01       3990.27       209.56 o                         
   0   4  22     215673.32     220408.13      2826.00 o                         
   2   4  22        672.46        872.45        71.60 o                         
   4   4  22       3484.32       3146.61       129.92 o                         
   6   4  22     203096.61     208208.37      1765.70 o                         
   8   4  22        157.17        373.92        61.36 o                         
  10   4  22      40577.81      41354.90       457.64 o                         
  12   4  22       2232.40       2093.83       118.51 o                         
  14   4  22      42276.04      44214.24       521.82 o                         
  16   4  22      20169.00      19160.05       567.04 o                         
  18   4  22       5534.71       5100.77       208.51 o                         
  20   4  22      28201.08      26283.43       549.18 o                         
   1   5  22      22184.39      21073.35       279.62 o                         
   3   5  22      15021.21      14975.82       243.34 o                         
   5   5  22      40599.47      42716.07       504.34 o                         
   7   5  22      30803.45      31724.63       515.45 o                         
   9   5  22       5807.96       5382.31       163.66 o                         
  11   5  22      19304.14      18266.64       500.70 o                         
  13   5  22      37095.61      35892.23       465.02 o                         
  15   5  22       1490.71       1630.03       119.47 o                         
  17   5  22      23416.67      24788.00       463.83 o                         
  19   5  22      18070.86      16370.33       436.69 o                         
   0   6  22       3426.43       3687.32       171.55 o                         
   2   6  22       7636.74       7783.38       176.19 o                         
   4   6  22       1729.58       1844.16        99.51 o                         
   6   6  22        101.87        269.52        62.60 o                         
   8   6  22      36312.40      36771.45       452.28 o                         
  10   6  22      52607.72      53407.41       795.22 o                         
  12   6  22       6536.04       5844.94       194.60 o                         
  14   6  22        181.02        515.62        91.05 o                         
  16   6  22      10809.25      10579.27       281.41 o                         
  18   6  22       8986.57       8688.67       362.31 o                         
   1   7  22       1580.47       1715.05        89.77 o                         
   3   7  22       8684.71       8437.03       183.34 o                         
   5   7  22      47050.36      48084.28       440.69 o                         
   7   7  22      17226.42      18750.22       367.10 o                         
   9   7  22      12425.97      12593.16       272.80 o                         
  11   7  22       6308.79       6836.49       213.48 o                         
  13   7  22      54864.08      53709.93       716.42 o                         
  15   7  22        407.58        643.77       103.74 o                         
  17   7  22       4086.66       3758.44       189.01 o                         
  19   7  22      52810.75      50342.68       898.14 o                         
   0   8  22      41149.48      41121.53       594.10 o                         
   2   8  22      35870.93      35467.03       509.81 o                         
   4   8  22       4021.99       3846.81       142.21 o                         
   6   8  22      37406.13      37207.03       497.43 o                         
   8   8  22      66512.36      65684.81       798.83 o                         
  10   8  22      16622.91      15663.11       346.91 o                         
  12   8  22      68229.04      68851.10       819.86 o                         
  14   8  22      31177.27      31524.42       477.57 o                         
  16   8  22      10309.51       8919.24       261.96 o                         
  18   8  22      25928.24      25426.40       573.21 o                         
   1   9  22       7069.96       7314.01       179.40 o                         
   3   9  22     126348.42     129595.96      1076.94 o                         
   5   9  22       6572.47       6887.89       202.12 o                         
   7   9  22      28480.41      27221.64       420.64 o                         
   9   9  22        101.02        339.05        83.95 o                         
  11   9  22        294.76        631.61        99.31 o                         
  13   9  22      41694.96      42348.41      1013.82 o                         
  15   9  22        208.63        433.41       108.77 o                         
  17   9  22      21980.61      22174.66       503.73 o                         
   0  10  22       1835.74       1922.50       169.16 o                         
   2  10  22     106442.19     108543.85       879.86 o                         
   4  10  22      20761.89      20591.10       361.92 o                         
   6  10  22       2429.36       2362.43       128.80 o                         
   8  10  22      12926.75      12785.47       280.11 o                         
  10  10  22      69253.72      69898.20      1259.15 o                         
  12  10  22      15276.72      15221.70       355.31 o                         
  14  10  22      18184.42      18210.72       382.88 o                         
  16  10  22       3276.43       2902.49       176.30 o                         
  18  10  22       5032.29       5514.54       618.21 o                         
   1  11  22        582.10        889.89        91.73 o                         
   3  11  22       1646.17       1809.81       121.59 o                         
   5  11  22        799.21        831.98        96.86 o                         
   7  11  22       1640.58       1689.96       119.03 o                         
   9  11  22       3634.49       3641.04       162.57 o                         
  11  11  22        818.12       1098.63       121.58 o                         
  13  11  22         38.81        217.55       105.69 o                         
  15  11  22       1431.94       1442.66       141.57 o                         
  17  11  22        843.44        479.61       118.98 o                         
   0  12  22      35719.05      35352.72       631.54 o                         
   2  12  22       6925.77       7239.86       211.12 o                         
   4  12  22       2721.45       2848.66       148.22 o                         
   6  12  22       6248.93       6030.84       205.06 o                         
   8  12  22       1795.99       1736.50       128.01 o                         
  10  12  22       1799.08       1836.74       142.55 o                         
  12  12  22       8374.33       7373.15       245.25 o                         
  14  12  22       2722.61       3206.11       213.47 o                         
  16  12  22      29603.29      27124.22       628.76 o                         
   1  13  22      25860.06      25408.80       364.14 o                         
   3  13  22      19909.11      19866.61       355.35 o                         
   5  13  22       3801.05       4451.70       171.83 o                         
   7  13  22      21797.88      20991.72       652.38 o                         
   9  13  22     119689.01     116322.82      3023.74 o                         
  11  13  22      41125.14      38214.84      1205.25 o                         
  13  13  22      25558.00      25461.56       508.53 o                         
  15  13  22      33994.49      31645.88      1327.32 o                         
   0  14  22      83043.25      81201.77      1298.12 o                         
   2  14  22        334.06        608.48        91.60 o                         
   4  14  22       1896.41       1898.53       133.44 o                         
   6  14  22      23992.46      25972.86       454.57 o                         
   8  14  22       3363.42       3728.71       201.61 o                         
  10  14  22      11594.66      11383.91       396.96 o                         
  12  14  22       5510.09       4953.54       251.84 o                         
  14  14  22       4213.41       3565.63       225.39 o                         
   1  15  22      43438.50      45333.84       604.41 o                         
   3  15  22        876.54       1047.73       117.04 o                         
   5  15  22      14833.30      15210.58       378.07 o                         
   7  15  22       5049.32       4801.99       223.35 o                         
   9  15  22      39142.22      42272.86       658.03 o                         
  11  15  22      21168.10      20491.36       518.10 o                         
  13  15  22        428.13        508.90       127.68 o                         
   0  16  22       4570.81       4072.16       299.91 o                         
   2  16  22       9814.95      10026.21       285.61 o                         
   4  16  22       3320.44       3907.85       221.34 o                         
   6  16  22      63798.27      66582.70       818.45 o                         
   8  16  22       4449.67       4075.20       232.47 o                         
  10  16  22       2099.40       1948.14       154.42 o                         
  12  16  22       1172.58       1003.24       178.31 o                         
   1  17  22      13839.67      14206.06       366.52 o                         
   3  17  22       4682.43       4812.97       237.79 o                         
   5  17  22       3542.54       3385.30       198.77 o                         
   7  17  22       1295.01       1283.38       151.15 o                         
   9  17  22       5648.19       5288.53       261.62 o                         
  11  17  22        137.27        286.94       137.42 o                         
   0  18  22       3672.80       4134.56       301.54 o                         
   2  18  22      16818.31      16812.88       407.09 o                         
   4  18  22        148.56        463.88       109.82 o                         
   6  18  22       7555.25       8007.65       311.55 o                         
   8  18  22       3783.17       4107.75       241.93 o                         
  10  18  22        397.99        425.18       298.64 o                         
   1  19  22       2994.50       3425.06       199.76 o                         
   3  19  22      38459.16      38337.23      1085.60 o                         
   5  19  22      22951.39      23024.39       499.51 o                         
   7  19  22       1097.49       1236.47       157.12 o                         
   0  20  22      10920.05      10508.48       538.06 o                         
   2  20  22      18181.10      17314.89       630.67 o                         
   4  20  22       1457.67       1008.83       143.05 o                         
   1   0  23       8035.99       8284.01       231.52 o                         
   3   0  23        359.74        791.14        95.13 o                         
   5   0  23     397283.31     416617.33      4774.26 o                         
   7   0  23       4386.63       4808.32       260.04 o                         
   9   0  23       2699.86       2276.17       171.64 o                         
  11   0  23      19151.73      18165.71       443.36 o                         
  13   0  23       9871.59       8665.89       405.47 o                         
  15   0  23      99441.97      98971.34      1234.95 o                         
  17   0  23       6956.16       6467.07       489.39 o                         
  19   0  23       1834.87       1945.95       217.12 o                         
   0   1  23        356.25        702.14        91.22 o                         
   2   1  23       7719.76       7618.96       158.89 o                         
   4   1  23       1458.85       1893.80        98.74 o                         
   6   1  23      27882.46      27355.42       334.75 o                         
   8   1  23       1153.84       1548.52        94.49 o                         
  10   1  23        455.55        508.35        83.55 o                         
  12   1  23       9180.83       9004.91       258.54 o                         
  14   1  23      26057.68      26861.56       522.73 o                         
  16   1  23      13784.97      12222.12       296.46 o                         
  18   1  23        226.14        387.56       103.00 o                         
   1   2  23        152.25        368.72        55.73 o                         
   3   2  23      15089.05      14929.22       233.83 o                         
   5   2  23      10589.23      10467.16       220.22 o                         
   7   2  23       4364.01       4127.12       146.40 o                         
   9   2  23        320.35        513.91        77.74 o                         
  11   2  23       6866.46       6966.17       212.34 o                         
  13   2  23       1494.11       1524.62       108.62 o                         
  15   2  23       5280.89       5513.65       214.23 o                         
  17   2  23       4744.00       4125.29       190.48 o                         
  19   2  23       3148.79       2812.28       181.71 o                         
   0   3  23      14495.01      14010.35       340.84 o                         
   2   3  23       1454.15       1666.67        88.12 o                         
   4   3  23       6508.80       6938.88       186.31 o                         
   6   3  23      10448.20      10129.18       203.06 o                         
   8   3  23       4474.89       4721.38       150.44 o                         
  10   3  23       8008.01       8137.27       205.85 o                         
  12   3  23       8233.99       7874.52       217.07 o                         
  14   3  23       1632.57       1211.62       103.66 o                         
  16   3  23      31151.03      28539.51       967.67 o                         
  18   3  23      16285.83      14122.45       598.25 o                         
   1   4  23      18729.33      18557.71       262.52 o                         
   3   4  23      15487.28      15772.62       262.69 o                         
   5   4  23      26043.39      26825.27       355.38 o                         
   7   4  23       5985.78       6585.94       184.82 o                         
   9   4  23       2686.57       2502.14       126.53 o                         
  11   4  23        696.66        771.03       112.15 o                         
  13   4  23        689.98        759.23        93.31 o                         
  15   4  23       7443.58       6797.12       214.57 o                         
  17   4  23       4234.51       3690.20       180.28 o                         
  19   4  23      14796.56      13991.32       597.90 o                         
   0   5  23      40386.22      39995.73       633.26 o                         
   2   5  23     173823.81     179620.88      1658.23 o                         
   4   5  23       5742.88       5725.17       185.13 o                         
   6   5  23       3382.71       3184.29       127.90 o                         
   8   5  23      64685.76      65982.31       605.85 o                         
  10   5  23       9150.65       8394.54       213.32 o                         
  12   5  23      18985.68      20132.97       370.70 o                         
  14   5  23       4789.20       4821.12       228.77 o                         
  16   5  23       6588.51       5290.38       255.60 o                         
  18   5  23      64787.62      64851.20      1026.69 o                         
   1   6  23      66501.51      66568.04       545.42 o                         
   3   6  23       9712.82       9880.70       241.39 o                         
   5   6  23      13815.17      12913.51       253.39 o                         
   7   6  23       1293.66       1588.61       103.17 o                         
   9   6  23      96120.10      95637.83      1274.61 o                         
  11   6  23      23574.56      22300.39       411.79 o                         
  13   6  23        315.54        425.51        90.79 o                         
  15   6  23        531.17        648.96       105.35 o                         
  17   6  23       6254.11       5569.96       245.36 o                         
   0   7  23      10691.45       9840.22       278.54 o                         
   2   7  23       1403.59       1557.53        92.80 o                         
   4   7  23       5495.42       5735.08       174.70 o                         
   6   7  23         58.58        334.51        67.56 o                         
   8   7  23        116.95        422.54        85.76 o                         
  10   7  23       7138.17       7470.83       239.46 o                         
  12   7  23      22039.39      21580.45       462.54 o                         
  14   7  23      11849.55      11292.43       341.32 o                         
  16   7  23      22870.39      21903.27       615.12 o                         
  18   7  23        622.79        759.26       139.94 o                         
   1   8  23        488.01        568.99        71.18 o                         
   3   8  23        241.25        323.54        74.27 o                         
   5   8  23       3662.05       3587.86       186.51 o                         
   7   8  23       2519.95       2993.12       145.92 o                         
   9   8  23       1155.96       1317.96       114.66 o                         
  11   8  23        223.23        374.14        94.99 o                         
  13   8  23       4684.65       4295.48       225.74 o                         
  15   8  23       5673.35       5721.60       262.22 o                         
  17   8  23       1771.86       1910.23       173.58 o                         
   0   9  23        370.27        511.42       106.31 o                         
   2   9  23       1408.33       1543.90       107.32 o                         
   4   9  23       1815.02       2005.16       114.69 o                         
   6   9  23      10862.24      10668.46       263.90 o                         
   8   9  23       2149.88       1981.90       125.80 o                         
  10   9  23        299.67        279.96        87.10 o                         
  12   9  23       5522.06       5432.94       233.89 o                         
  14   9  23         11.31         87.50       107.23 o                         
  16   9  23       5614.71       5276.34       236.11 o                         
   1  10  23     105207.90     107327.79       918.48 o                         
   3  10  23      83934.71      86111.89       934.97 o                         
   5  10  23       6493.63       6837.75       208.00 o                         
   7  10  23       1867.34       2118.60       130.35 o                         
   9  10  23      15629.68      15155.64       323.35 o                         
  11  10  23      18225.18      16781.76       433.92 o                         
  13  10  23        712.86        711.92       121.47 o                         
  15  10  23       3199.36       3220.67       198.68 o                         
   0  11  23       6670.07       8065.66       303.67 o                         
   2  11  23      11317.01      11145.70       254.54 o                         
   4  11  23        214.44        549.11        91.21 o                         
   6  11  23      33878.10      33580.70       461.56 o                         
   8  11  23        808.99        752.55        99.12 o                         
  10  11  23       6391.91       7181.41       244.29 o                         
  12  11  23        362.76        535.43       112.88 o                         
  14  11  23      15626.30      14495.15       510.26 o                         
  16  11  23        131.30        240.27       130.14 o                         
   1  12  23       3347.91       4032.32       160.14 o                         
   3  12  23       6658.41       6855.59       217.87 o                         
   5  12  23      28990.42      30562.34       446.62 o                         
   7  12  23       4977.16       5303.86       218.25 o                         
   9  12  23       3025.44       3082.68       162.16 o                         
  11  12  23       1701.99       2035.11       152.78 o                         
  13  12  23      24369.19      22452.20      1017.83 o                         
  15  12  23          0.65        100.27       102.49 o                         
   0  13  23       8705.52       9455.44       331.84 o                         
   2  13  23        942.98       1192.37       108.05 o                         
   4  13  23       1897.98       2094.74       134.61 o                         
   6  13  23       4484.88       3827.83       182.81 o                         
   8  13  23      16849.09      16962.24       474.91 o                         
  10  13  23       3862.68       3831.47       194.42 o                         
  12  13  23       4607.19       4007.09       206.05 o                         
  14  13  23       6671.45       6361.25       277.00 o                         
   1  14  23      17350.48      18500.91       367.11 o                         
   3  14  23       1326.33       1681.36       125.14 o                         
   5  14  23        210.91        494.04        99.92 o                         
   7  14  23       3792.89       4242.30       227.45 o                         
   9  14  23       1121.93       1289.19       142.14 o                         
  11  14  23      13617.01      13835.64       468.28 o                         
  13  14  23        364.54        563.38       149.89 o                         
   0  15  23      45841.21      46375.84      1153.41 o                         
   2  15  23      53021.70      56695.89       700.87 o                         
   4  15  23        948.59       1100.85       128.09 o                         
   6  15  23       6621.74       6245.43       250.15 o                         
   8  15  23       6859.06       7346.36       271.77 o                         
  10  15  23       2170.14       2182.69       173.40 o                         
  12  15  23       5536.37       4800.57       322.65 o                         
   1  16  23      26419.51      27936.41       508.02 o                         
   3  16  23      75613.30      79209.11      1239.79 o                         
   5  16  23      19805.73      20934.37       508.95 o                         
   7  16  23        154.99        487.33       132.04 o                         
   9  16  23        246.54        367.06       109.12 o                         
  11  16  23        114.92        310.26       173.05 o                         
   0  17  23       8067.00       7722.61       412.58 o                         
   2  17  23       8165.82       8526.26       285.58 o                         
   4  17  23       1635.92       2040.82       154.50 o                         
   6  17  23      20854.43      22012.39       549.73 o                         
   8  17  23       1808.81       1740.86       173.44 o                         
   1  18  23       3478.43       3824.91       223.55 o                         
   3  18  23       5166.55       4722.93       217.89 o                         
   5  18  23       5747.43       5655.23       267.02 o                         
   7  18  23       4864.79       4599.25       273.36 o                         
   0  19  23       9098.02       8838.37       528.12 o                         
   2  19  23       3461.30       3354.15       198.12 o                         
   4  19  23       4441.57       4221.94       324.52 o                         
   0   0  24      78474.08      78443.10      1013.17 o                         
   2   0  24       2180.69       2058.42       133.26 o                         
   4   0  24       4464.47       4809.14       196.74 o                         
   6   0  24        409.81        438.03       107.87 o                         
   8   0  24       1608.64       1690.68       158.79 o                         
  10   0  24       5566.64       5251.00       254.34 o                         
  12   0  24      23388.91      23214.79       691.92 o                         
  14   0  24       4340.50       4627.29       264.69 o                         
  16   0  24       1940.98       2305.29       240.89 o                         
  18   0  24       1725.16       1369.99       323.79 o                         
   1   1  24       5354.45       5223.06       138.91 o                         
   3   1  24       1503.37       1698.96        95.99 o                         
   5   1  24       6772.59       7848.32       193.52 o                         
   7   1  24       4299.37       3857.95       142.76 o                         
   9   1  24       6938.62       6998.23       198.53 o                         
  11   1  24       3141.96       2873.59       140.33 o                         
  13   1  24        318.55        382.68        95.25 o                         
  15   1  24        574.40        760.07        97.62 o                         
  17   1  24        317.81        250.53        91.73 o                         
   0   2  24      53563.47      56106.51       680.64 o                         
   2   2  24        253.04        575.11        74.99 o                         
   4   2  24        809.09        905.47        77.56 o                         
   6   2  24      24164.71      23783.84       434.99 o                         
   8   2  24       6760.61       7315.21       197.38 o                         
  10   2  24      29804.93      29353.76       535.12 o                         
  12   2  24       1542.92       1959.38       129.18 o                         
  14   2  24       1331.91       1181.94       113.91 o                         
  16   2  24       3444.58       3058.79       169.93 o                         
  18   2  24        233.01        342.44        97.18 o                         
   1   3  24      13544.78      13775.63       234.28 o                         
   3   3  24       6699.72       6777.04       172.74 o                         
   5   3  24      30796.26      31191.40       390.94 o                         
   7   3  24       1211.24       1344.98        97.51 o                         
   9   3  24       6204.89       5881.28       180.38 o                         
  11   3  24      26849.24      26321.43       390.51 o                         
  13   3  24      12643.44      12147.80       327.47 o                         
  15   3  24      38586.47      37817.99       536.67 o                         
  17   3  24        737.77        526.16       104.19 o                         
   0   4  24      27065.19      27089.91       461.11 o                         
   2   4  24       8697.94       8536.85       187.64 o                         
   4   4  24       2827.06       2748.60       122.27 o                         
   6   4  24       7634.91       7827.97       206.43 o                         
   8   4  24        168.17        445.36        77.89 o                         
  10   4  24       2471.81       2326.50       132.69 o                         
  12   4  24        118.41        310.63        85.28 o                         
  14   4  24       1131.80       1052.42       109.05 o                         
  16   4  24       2106.57       1721.05       132.21 o                         
   1   5  24       2768.03       3029.98       122.22 o                         
   3   5  24       2411.33       2406.38       112.69 o                         
   5   5  24       5474.00       5025.92       167.13 o                         
   7   5  24       9842.46       9568.77       219.52 o                         
   9   5  24       1054.44       1209.56       112.39 o                         
  11   5  24       1671.49       1621.54       127.13 o                         
  13   5  24       4094.89       4099.98       211.57 o                         
  15   5  24       2034.89       2275.25       155.44 o                         
  17   5  24        237.94        402.17       110.11 o                         
   0   6  24         28.85        376.23        99.52 o                         
   2   6  24       9216.12       8957.48       220.44 o                         
   4   6  24      17413.54      18026.61       295.81 o                         
   6   6  24       3075.51       3037.49       137.22 o                         
   8   6  24       2969.75       3386.69       146.74 o                         
  10   6  24       5371.00       5770.53       207.50 o                         
  12   6  24       3207.45       3337.38       172.07 o                         
  14   6  24       3999.75       3831.22       200.22 o                         
  16   6  24         95.07        227.68       107.59 o                         
   1   7  24       2910.26       2844.90       120.11 o                         
   3   7  24      32131.03      33601.16       481.89 o                         
   5   7  24       4329.68       4133.50       170.83 o                         
   7   7  24      27053.13      27618.32       447.17 o                         
   9   7  24        117.55        362.98       109.83 o                         
  11   7  24      23544.10      23204.56       592.48 o                         
  13   7  24      23817.62      23589.81       565.24 o                         
  15   7  24       3368.74       2799.72       202.01 o                         
   0   8  24      41305.67      41602.79       612.71 o                         
   2   8  24        479.68        572.58        77.93 o                         
   4   8  24        869.20       1197.33       106.45 o                         
   6   8  24      12291.38      12795.88       283.72 o                         
   8   8  24        904.60       1189.17       110.52 o                         
  10   8  24       8264.05       8303.58       298.87 o                         
  12   8  24       2321.22       2578.00       160.65 o                         
  14   8  24        212.81        384.45       103.13 o                         
  16   8  24       3861.38       3180.74       202.21 o                         
   1   9  24       3843.33       4000.17       154.72 o                         
   3   9  24       6103.06       6479.79       198.67 o                         
   5   9  24      19173.18      19718.47       361.35 o                         
   7   9  24       4404.20       4235.58       189.34 o                         
   9   9  24       5468.90       5796.67       218.71 o                         
  11   9  24      19705.84      19446.20       615.95 o                         
  13   9  24        206.65        484.20       102.70 o                         
  15   9  24      48054.43      44763.97      1783.83 o                         
   0  10  24        160.14        217.45       117.25 o                         
   2  10  24       1253.91       1787.27       121.20 o                         
   4  10  24      10772.25      12153.95       323.58 o                         
   6  10  24        617.81        975.94       114.58 o                         
   8  10  24       7086.65       7176.84       226.55 o                         
  10  10  24       4957.72       4642.11       193.70 o                         
  12  10  24       1777.79       1743.78       139.91 o                         
  14  10  24       1889.95       2158.18       199.51 o                         
   1  11  24        381.15        650.19        91.86 o                         
   3  11  24       6765.10       6642.75       210.83 o                         
   5  11  24       5092.81       5866.86       208.90 o                         
   7  11  24       2222.38       2342.80       154.33 o                         
   9  11  24       5069.78       4820.66       194.09 o                         
  11  11  24       6107.24       5674.40       269.94 o                         
  13  11  24       3722.90       3512.37       195.92 o                         
   0  12  24        775.76       1224.53       159.49 o                         
   2  12  24       1034.10       1124.98       111.92 o                         
   4  12  24       5165.33       4870.08       204.44 o                         
   6  12  24      12357.54      11565.22       304.64 o                         
   8  12  24      14942.57      14932.67       341.31 o                         
  10  12  24      15334.60      15265.19       642.22 o                         
  12  12  24       8095.14       6819.81       263.13 o                         
   1  13  24      10492.57      10545.90       266.07 o                         
   3  13  24       5005.82       4763.71       187.27 o                         
   5  13  24       3765.00       5032.21       214.41 o                         
   7  13  24      14618.71      14439.90       473.22 o                         
   9  13  24       6773.49       5923.23       254.68 o                         
  11  13  24      27517.93      26624.40      1359.11 o                         
   0  14  24       3322.60       3920.40       244.53 o                         
   2  14  24         11.61        386.71        95.27 o                         
   4  14  24        298.70        744.18       110.21 o                         
   6  14  24         44.92        237.05       112.22 o                         
   8  14  24       3419.72       3769.50       212.49 o                         
  10  14  24        630.65        573.60       139.34 o                         
   1  15  24       3937.96       4003.44       174.63 o                         
   3  15  24         47.55        371.76        99.19 o                         
   5  15  24       2268.27       2646.97       179.45 o                         
   7  15  24        526.77        682.63       130.68 o                         
   9  15  24       3002.62       3113.45       201.80 o                         
   0  16  24      27174.24      28714.62       829.52 o                         
   2  16  24       4812.47       5568.77       230.01 o                         
   4  16  24       1146.14       1318.62       148.23 o                         
   6  16  24       4729.27       5202.48       283.25 o                         
   8  16  24        689.21        905.91       145.30 o                         
   1  17  24       1273.02       1791.18       162.65 o                         
   3  17  24       8277.80       9179.10       333.60 o                         
   5  17  24      35460.64      36304.86       640.68 o                         
   0  18  24       1247.28       1666.49       282.02 o                         
   2  18  24       3289.32       2731.02       188.45 o                         
   1   0  25      46439.30      46147.39       571.34 o                         
   3   0  25      21887.45      23418.38       459.18 o                         
   5   0  25      33423.84      33009.47       551.36 o                         
   7   0  25       4559.81       4044.77       211.40 o                         
   9   0  25      16667.80      15576.26       424.30 o                         
  11   0  25      70767.95      70339.02      1351.39 o                         
  13   0  25      45165.08      43249.01      1574.80 o                         
  15   0  25       8384.92       8570.85       423.22 o                         
   0   1  25       1722.61       1579.68       134.92 o                         
   2   1  25       1115.70       1270.19        88.35 o                         
   4   1  25      20097.07      20231.28       291.82 o                         
   6   1  25      11245.22      12153.15       235.42 o                         
   8   1  25      14006.27      15110.34       358.27 o                         
  10   1  25      27382.75      26952.28       706.06 o                         
  12   1  25      46181.15      42981.34      1351.20 o                         
  14   1  25       7832.68       6496.85       249.50 o                         
  16   1  25       2615.33       2065.10       151.28 o                         
   1   2  25       1187.85       1649.41       101.12 o                         
   3   2  25      34075.25      35768.94       416.23 o                         
   5   2  25         18.61        294.90        72.10 o                         
   7   2  25        479.24        609.20       103.37 o                         
   9   2  25       5290.04       5350.46       187.02 o                         
  11   2  25        156.80        254.37        81.01 o                         
  13   2  25       5552.37       5240.24       192.84 o                         
  15   2  25          0.85        258.10        97.31 o                         
   0   3  25     118089.01     119376.49      1479.60 o                         
   2   3  25          8.83        325.15        70.18 o                         
   4   3  25      19618.69      19552.53       301.16 o                         
   6   3  25        746.84       1120.35        99.95 o                         
   8   3  25        734.50        906.51        99.27 o                         
  10   3  25      50928.51      52087.35       801.83 o                         
  12   3  25       4536.80       4322.33       172.66 o                         
  14   3  25        718.28        567.53        99.64 o                         
  16   3  25       2276.03       2166.55       147.82 o                         
   1   4  25          2.13        116.11        65.39 o                         
   3   4  25       6240.28       6571.42       180.01 o                         
   5   4  25      17182.05      16836.50       351.86 o                         
   7   4  25      23849.38      25334.11       382.05 o                         
   9   4  25       7701.22       7572.32       245.61 o                         
  11   4  25      16737.35      16850.98       427.57 o                         
  13   4  25       6430.79       5727.65       278.84 o                         
  15   4  25      16792.94      16741.74       412.92 o                         
   0   5  25       9287.15       8744.40       283.00 o                         
   2   5  25       6586.65       6087.59       170.42 o                         
   4   5  25      30029.64      29952.30       532.26 o                         
   6   5  25       3546.98       3275.05       150.16 o                         
   8   5  25      28704.19      31267.82       406.76 o                         
  10   5  25      14333.87      13989.48       301.64 o                         
  12   5  25       5148.36       4852.96       205.24 o                         
  14   5  25         94.22        260.77       101.57 o                         
  16   5  25      37714.38      37529.60      1151.83 o                         
   1   6  25       2131.00       2388.04       112.53 o                         
   3   6  25        747.02        684.60        82.29 o                         
   5   6  25       8633.77       7949.06       225.66 o                         
   7   6  25      19996.08      19759.49       365.78 o                         
   9   6  25       4099.87       3638.11       163.99 o                         
  11   6  25        377.11        342.05        99.94 o                         
  13   6  25       5666.04       5433.37       224.75 o                         
  15   6  25      23818.01      22137.73       584.60 o                         
   0   7  25      20271.82      19669.18       518.10 o                         
   2   7  25       1878.52       1970.44       108.32 o                         
   4   7  25        120.25        352.15        80.70 o                         
   6   7  25      26233.59      25500.70       499.22 o                         
   8   7  25      23380.86      23322.95       530.44 o                         
  10   7  25      17310.57      16426.10       438.13 o                         
  12   7  25       2207.09       1973.90       143.02 o                         
  14   7  25          9.08        104.46       102.65 o                         
   1   8  25       3866.89       3303.77       142.28 o                         
   3   8  25      47221.99      48631.75       638.61 o                         
   5   8  25       5720.50       6293.36       213.51 o                         
   7   8  25       5836.58       5532.39       209.03 o                         
   9   8  25        783.69        775.23       107.55 o                         
  11   8  25         12.54        274.96        95.68 o                         
  13   8  25       3750.43       4396.68       196.71 o                         
   0   9  25      47522.63      48361.29       890.07 o                         
   2   9  25      24755.95      25020.93       406.74 o                         
   4   9  25       3001.64       3056.14       152.09 o                         
   6   9  25       1493.30       1971.60       144.68 o                         
   8   9  25      69947.40      72197.94       966.54 o                         
  10   9  25       1069.87        948.45       117.52 o                         
  12   9  25      17092.71      15197.75       555.85 o                         
  14   9  25        873.49        979.76       139.49 o                         
   1  10  25      22489.95      23042.43       470.11 o                         
   3  10  25       1853.41       2290.62       131.15 o                         
   5  10  25       8590.84       8116.93       248.74 o                         
   7  10  25      58153.54      60726.60       904.93 o                         
   9  10  25        652.54        618.46       107.38 o                         
  11  10  25         39.16        311.95       100.54 o                         
  13  10  25      11099.45      10553.94       333.31 o                         
   0  11  25      38524.08      38298.03       666.81 o                         
   2  11  25       3165.89       3474.87       166.04 o                         
   4  11  25       2079.88       2373.07       152.70 o                         
   6  11  25        135.88        338.89        96.75 o                         
   8  11  25       4759.02       4272.06       188.89 o                         
  10  11  25        532.46        695.93       117.22 o                         
  12  11  25       5012.17       4031.57       290.21 o                         
   1  12  25       2048.34       2108.49       138.94 o                         
   3  12  25      13595.13      13635.95       302.72 o                         
   5  12  25        485.75        454.96        95.38 o                         
   7  12  25        410.41        613.25       112.85 o                         
   9  12  25         86.11        409.35       131.88 o                         
  11  12  25      30141.78      27506.73      1526.23 o                         
   0  13  25      17388.85      16303.09       571.58 o                         
   2  13  25       5895.83       5461.16       202.51 o                         
   4  13  25      36501.52      38831.93       545.73 o                         
   6  13  25      63278.72      68038.90       841.89 o                         
   8  13  25       6177.03       5800.95       279.22 o                         
  10  13  25        432.71        846.03       165.68 o                         
   1  14  25       2808.52       3084.44       159.47 o                         
   3  14  25      10029.18      10760.75       363.00 o                         
   5  14  25      23049.62      22702.43       460.53 o                         
   7  14  25         17.14        417.04       124.05 o                         
   9  14  25      14349.44      14770.93       400.12 o                         
   0  15  25       4119.44       4522.34       316.19 o                         
   2  15  25         14.59        280.31       100.79 o                         
   4  15  25      56652.97      59090.93       927.70 o                         
   6  15  25       8107.28       8209.58       292.07 o                         
   1  16  25       3247.51       3543.53       214.40 o                         
   3  16  25      25516.15      25951.23       499.02 o                         
   5  16  25       5280.97       5585.00       334.46 o                         
   0   0  26     197368.06     205657.58      3092.09 o                         
   2   0  26      13329.16      14591.29       375.92 o                         
   4   0  26         86.07        342.74        97.70 o                         
   6   0  26      19189.90      19300.00       441.48 o                         
   8   0  26       1166.86       1377.35       168.90 o                         
  10   0  26     100189.86     104990.63      1364.86 o                         
  12   0  26        424.50        381.08       162.49 o                         
  14   0  26       3923.77       3535.13       237.83 o                         
   1   1  26        694.31        861.63        85.29 o                         
   3   1  26      29614.01      30493.03       528.01 o                         
   5   1  26       6057.92       6085.97       178.64 o                         
   7   1  26       1457.50       1537.45       108.75 o                         
   9   1  26      25985.92      25501.73       415.98 o                         
  11   1  26       4522.40       4189.16       186.15 o                         
  13   1  26       4542.74       4530.13       199.59 o                         
  15   1  26      10704.52       8389.89       409.77 o                         
   0   2  26         84.32        250.40       101.61 o                         
   2   2  26       2231.87       2273.31       120.53 o                         
   4   2  26      45958.21      45712.24       627.55 o                         
   6   2  26       2390.47       2683.32       131.48 o                         
   8   2  26       1386.08       1439.82       120.35 o                         
  10   2  26      26173.37      26281.44       535.06 o                         
  12   2  26        254.29        502.44        97.50 o                         
  14   2  26       3897.31       3641.56       201.01 o                         
   1   3  26        867.91        983.48        85.34 o                         
   3   3  26       5298.53       4999.94       164.58 o                         
   5   3  26          6.65        306.39        73.62 o                         
   7   3  26      21502.55      20786.30       549.87 o                         
   9   3  26       8605.25       8822.40       333.25 o                         
  11   3  26        335.48        349.99       106.80 o                         
  13   3  26       1860.64       1706.37       140.40 o                         
   0   4  26     114258.29     115562.24      1638.87 o                         
   2   4  26       2461.90       2423.42       123.10 o                         
   4   4  26        144.99        334.60        78.11 o                         
   6   4  26      12393.54      13435.92       313.21 o                         
   8   4  26      26344.14      29018.40       607.03 o                         
  10   4  26       2588.52       2628.35       148.14 o                         
  12   4  26      29794.36      28910.28       656.78 o                         
  14   4  26        750.98        933.42       122.72 o                         
   1   5  26        296.98        497.51        76.12 o                         
   3   5  26      28783.41      29748.03       390.17 o                         
   5   5  26      23435.15      26004.85       533.96 o                         
   7   5  26      42546.34      43373.71       811.94 o                         
   9   5  26        115.29        422.77       103.91 o                         
  11   5  26       1038.72       1023.35       115.39 o                         
  13   5  26      51280.82      50832.93      1621.36 o                         
   0   6  26       1306.32       2057.79       160.99 o                         
   2   6  26      10274.57      10000.83       288.37 o                         
   4   6  26      25968.02      27014.09       405.63 o                         
   6   6  26      24335.51      26573.68       499.82 o                         
   8   6  26        624.61        801.76       106.52 o                         
  10   6  26      39799.02      42922.80       803.28 o                         
  12   6  26       3212.57       2914.98       170.79 o                         
  14   6  26       2529.17       1337.37       486.11 o                         
   1   7  26      12132.65      12950.55       250.17 o                         
   3   7  26      10708.46      11043.75       262.86 o                         
   5   7  26        539.42        643.12        95.57 o                         
   7   7  26      14478.68      12950.85       382.48 o                         
   9   7  26      20154.86      19932.67       435.30 o                         
  11   7  26       4088.29       3724.16       184.49 o                         
  13   7  26      27868.03      24578.80       921.74 o                         
   0   8  26       1192.03       1032.92       136.68 o                         
   2   8  26       4931.67       4771.68       176.12 o                         
   4   8  26        121.54        433.43        98.55 o                         
   6   8  26      19287.65      20578.05       550.09 o                         
   8   8  26      13252.98      13547.89       316.24 o                         
  10   8  26      17776.90      16677.96       623.66 o                         
  12   8  26      16475.24      15032.55       616.47 o                         
   1   9  26        379.16        358.12        90.03 o                         
   3   9  26      18712.45      18698.89       348.74 o                         
   5   9  26        366.16        480.28        90.80 o                         
   7   9  26        319.93        406.46       106.94 o                         
   9   9  26      12559.31      11998.72       321.78 o                         
  11   9  26        529.14        765.63       118.75 o                         
   0  10  26      19205.75      21640.68       537.46 o                         
   2  10  26       5982.12       5994.44       212.83 o                         
   4  10  26     101892.37     106707.49      1499.57 o                         
   6  10  26      13685.18      13114.19       424.26 o                         
   8  10  26       2292.68       2522.85       159.49 o                         
  10  10  26      26801.09      27062.44       952.17 o                         
   1  11  26       4766.73       4523.67       188.85 o                         
   3  11  26      10639.06      10053.05       280.31 o                         
   5  11  26      21502.70      22133.67       418.45 o                         
   7  11  26       1625.28       2056.45       152.40 o                         
   9  11  26       7827.61       7618.61       260.50 o                         
   0  12  26       1229.23       1078.52       162.95 o                         
   2  12  26       3736.44       3742.25       176.07 o                         
   4  12  26       1099.15       1312.93       124.06 o                         
   6  12  26      52224.85      52032.62       713.87 o                         
   8  12  26       9489.99       8981.54       313.20 o                         
   1  13  26       4466.31       4536.53       196.02 o                         
   3  13  26       7934.72       7439.43       327.68 o                         
   5  13  26       5834.42       5601.64       224.75 o                         
   7  13  26      11260.80      12161.20       380.33 o                         
   0  14  26        878.44       1271.71       188.43 o                         
   2  14  26       1429.18       1437.09       126.41 o                         
   4  14  26       3453.71       3108.87       178.28 o                         
   6  14  26       8024.66       5975.47       699.48 o                         
   1  15  26        103.72        285.87       129.16 o                         
   1   0  27      31311.74      33140.13       622.04 o                         
   3   0  27      22296.19      22780.44       480.65 o                         
   5   0  27       7540.34       7738.32       294.34 o                         
   7   0  27      16330.61      15415.10       538.63 o                         
   9   0  27        858.82       1077.56       173.66 o                         
  11   0  27       2474.75       2347.44       230.86 o                         
  13   0  27       7574.46       5834.00       394.36 o                         
   0   1  27      41923.71      40960.94      1074.61 o                         
   2   1  27       5108.22       5434.30       183.87 o                         
   4   1  27        251.53        537.75        90.03 o                         
   6   1  27       5119.35       5302.43       188.45 o                         
   8   1  27      14447.48      16128.58       452.44 o                         
  10   1  27      10181.86      10511.86       330.96 o                         
  12   1  27        238.14        481.71       109.60 o                         
   1   2  27       1063.47       1196.33        96.65 o                         
   3   2  27      20338.56      20397.87       321.26 o                         
   5   2  27       7302.12       7895.41       217.18 o                         
   7   2  27       3364.16       3593.02       161.52 o                         
   9   2  27      11609.05      11459.22       287.80 o                         
  11   2  27        391.45        534.09       116.28 o                         
  13   2  27       2326.04       2397.12       172.03 o                         
   0   3  27      14473.44      14640.61       375.77 o                         
   2   3  27       6764.76       7264.35       200.40 o                         
   4   3  27       9049.32       9489.12       224.49 o                         
   6   3  27        708.99        801.33        92.63 o                         
   8   3  27      40273.23      42996.66       988.78 o                         
  10   3  27       6313.99       6250.48       232.70 o                         
  12   3  27      14542.98      14086.57       350.59 o                         
   1   4  27        115.30        325.97        77.65 o                         
   3   4  27       1608.79       1467.93       110.21 o                         
   5   4  27      10556.44      11291.09       305.81 o                         
   7   4  27       3432.39       3412.56       150.06 o                         
   9   4  27       1583.10       1472.31       126.71 o                         
  11   4  27       4678.56       4810.04       217.28 o                         
   0   5  27       5416.27       5314.10       239.31 o                         
   2   5  27       4545.17       5027.10       172.93 o                         
   4   5  27      14844.64      14750.86       283.64 o                         
   6   5  27      18664.76      17487.74       401.38 o                         
   8   5  27       1330.62       1583.95       128.43 o                         
  10   5  27       1013.60        786.81       122.58 o                         
  12   5  27         95.52        276.81       102.79 o                         
   1   6  27       2464.63       2102.39       117.93 o                         
   3   6  27      80819.84      82347.36      1620.81 o                         
   5   6  27      25137.56      22637.84       537.97 o                         
   7   6  27       1316.32       1272.92       120.97 o                         
   9   6  27      11698.88      11376.85       376.53 o                         
  11   6  27       8097.50       8285.41       366.83 o                         
   0   7  27      12066.72      11871.43       521.02 o                         
   2   7  27      10491.69      10106.48       244.53 o                         
   4   7  27       7480.25       7851.55       228.32 o                         
   6   7  27      23887.77      22390.02       495.37 o                         
   8   7  27       5843.94       6235.79       246.95 o                         
  10   7  27       1235.67       1123.30       126.77 o                         
   1   8  27       5682.70       5474.48       190.90 o                         
   3   8  27         15.34        202.59        89.35 o                         
   5   8  27      20167.85      21754.61       421.49 o                         
   7   8  27        280.15        581.87       101.51 o                         
   9   8  27       1285.42       1544.08       145.74 o                         
   0   9  27      16200.11      16619.30       504.73 o                         
   2   9  27       2072.68       2054.72       155.26 o                         
   4   9  27       1416.46       1296.57       122.92 o                         
   6   9  27       3070.01       3538.52       179.41 o                         
   8   9  27       1899.04       2011.28       150.84 o                         
   1  10  27       7127.68       7373.67       235.17 o                         
   3  10  27      20849.66      20550.48       524.27 o                         
   5  10  27       1114.59       1157.80       134.01 o                         
   7  10  27        675.99        732.79       102.81 o                         
   0  11  27      52650.40      51887.57      1634.71 o                         
   2  11  27        578.78        567.73       115.04 o                         
   4  11  27       2068.19       2522.04       162.12 o                         
   6  11  27       2056.44       1838.94       144.91 o                         
   1  12  27      28199.02      28151.21       673.67 o                         
   3  12  27      30912.65      31117.36       707.83 o                         
   5  12  27       4723.51       4367.58       201.88 o                         
   0  13  27       3260.72       3219.23       325.65 o                         
   2  13  27      22920.45      21789.95       686.25 o                         
   0   0  28      32248.81      36541.73      1264.86 o                         
   2   0  28      15940.57      16447.79       457.42 o                         
   4   0  28       2059.49       1913.33       180.29 o                         
   6   0  28      64988.68      67078.62      2031.59 o                         
   8   0  28      10634.68       9915.82       363.97 o                         
  10   0  28      19654.30      19548.03       751.13 o                         
   1   1  28       6042.26       5397.66       195.03 o                         
   3   1  28        119.63        335.43        88.02 o                         
   5   1  28       2074.38       1918.42       128.41 o                         
   7   1  28       6020.76       5885.68       211.53 o                         
   9   1  28       3913.61       3955.68       182.03 o                         
  11   1  28         33.13        140.30       138.46 o                         
   0   2  28       4876.99       5238.19       271.93 o                         
   2   2  28       4970.35       4808.01       170.08 o                         
   4   2  28       5195.34       5373.19       187.87 o                         
   6   2  28       2349.00       1762.36       128.32 o                         
   8   2  28      15084.89      14991.46       436.71 o                         
  10   2  28        119.94        477.37       105.43 o                         
   1   3  28       2076.21       1894.55       120.51 o                         
   3   3  28       9132.57       9505.37       250.81 o                         
   5   3  28      95254.79      98521.36      1852.33 o                         
   7   3  28       2928.66       3107.38       163.61 o                         
   9   3  28      26251.76      25226.15       659.28 o                         
   0   4  28       1050.88       1186.34       149.02 o                         
   2   4  28        140.76        481.74        88.69 o                         
   4   4  28        255.74        558.73        92.25 o                         
   6   4  28       1829.30       1858.25       125.36 o                         
   8   4  28       1864.58       2226.25       141.31 o                         
  10   4  28       9750.22       9394.12       409.72 o                         
   1   5  28      12215.05      11492.62       290.52 o                         
   3   5  28      26697.73      25946.09       381.90 o                         
   5   5  28       6764.87       6773.56       202.40 o                         
   7   5  28      12044.47      11595.18       354.88 o                         
   9   5  28      10386.91      10284.47       537.27 o                         
   0   6  28       2190.47       2184.60       180.79 o                         
   2   6  28      28245.43      28380.90       398.86 o                         
   4   6  28       6577.58       6479.49       258.09 o                         
   6   6  28       2886.00       2370.36       145.01 o                         
   8   6  28         42.05        205.38        94.30 o                         
   1   7  28      11684.01      12019.70       270.52 o                         
   3   7  28      10663.01      10413.16       273.55 o                         
   5   7  28       6068.44       5608.32       216.07 o                         
   7   7  28       2038.74       1902.09       139.78 o                         
   0   8  28      43681.17      42739.16      1442.50 o                         
   2   8  28       8362.02       7995.91       245.06 o                         
   4   8  28         88.65        328.76        95.19 o                         
   6   8  28      11145.05      10793.98       288.72 o                         
   1   9  28       5019.13       4599.29       200.78 o                         
   3   9  28         69.35        317.50       104.26 o                         
   5   9  28      12602.93      13362.14       355.23 o                         
   0  10  28         12.72        316.75       151.39 o                         
   2  10  28      12126.44      11768.70       314.67 o                         
   4  10  28        323.34        474.26       108.30 o                         
   1  11  28       1148.75       1275.91       186.60 o                         
   1   0  29       1511.68       1942.49       189.16 o                         
   3   0  29      14063.73      15128.75       447.65 o                         
   5   0  29      78769.63      84041.19      2230.29 o                         
   7   0  29       4252.12       4503.57       295.10 o                         
   0   1  29       2310.31       3188.08       285.18 o                         
   2   1  29      12411.73      12767.47       293.56 o                         
   4   1  29         66.80        322.76        94.82 o                         
   6   1  29       5602.15       5600.67       216.64 o                         
   8   1  29       1121.65        774.41       155.93 o                         
   1   2  29       4565.15       4196.66       176.92 o                         
   3   2  29       4338.75       4541.25       178.76 o                         
   5   2  29       5340.77       5534.75       196.34 o                         
   7   2  29        350.09        570.79       106.58 o                         
   0   3  29       4408.73       4086.72       240.70 o                         
   2   3  29      12984.50      12859.85       269.48 o                         
   4   3  29       1207.88       1224.52       106.76 o                         
   6   3  29       1426.96       1812.74       131.88 o                         
   1   4  29       2471.25       2519.24       138.07 o                         
   3   4  29       6310.06       6058.40       196.85 o                         
   5   4  29      16169.11      15615.34       399.39 o                         
   7   4  29       7023.44       5757.17       372.26 o                         
   0   5  29      34651.59      35828.10       768.03 o                         
   2   5  29      36883.38      36720.36       873.31 o                         
   4   5  29       1580.00       1863.89       124.04 o                         
   6   5  29       1523.27       1488.87       132.89 o                         
   1   6  29      24665.94      23344.86       650.12 o                         
   3   6  29       3383.88       3167.22       163.35 o                         
   5   6  29       1646.83       1502.24       125.86 o                         
   0   7  29         64.35        236.89       135.42 o                         
   2   7  29      10349.50      10466.93       285.15 o                         
   4   7  29       5457.29       5405.36       294.72 o                         
   1   8  29         66.21         23.63       125.23 o                         
   0   0  30      77928.35      81497.82      4295.60 o                         
   2   0  30        908.13       1014.27       162.66 o                         
   1   1  30        629.41        660.31       112.93 o                         
   0   2  30       5129.93       4915.22       291.05 o                         
   2   2  30       1427.68        850.81       500.63 o                         
                                                                                
