# Supplementary material for: 2/1 and 1/1 cubic approximants in the ternary R-Cd-Mg (R = Y, Er) systems
Source: Acta Crystallogr B Struct Sci Cryst Eng Mater. 2021 Jul 25;77(Pt 4):638–48. doi: 10.1107/S2052520621006715 (PMC8409366; doi:10.1107/S2052520621006715)
Supplement: Supplementary file 3 [file b-77-00638-YCdMg-2-1-cAPsup3.hkl]

data_YCdMg-2-1-cAP
#data_cdmgy21s2-integ20191226-empriabs-res08                                    
_shelx_title ' dmgy21s2-disorder-Mg-Y3-Y5'                                      
_shelx_refln_list_code          4                                               
_shelx_F_calc_maximum     7934.25                                               
_exptl_crystal_F_000     26440.95                                               
_reflns_d_resolution_high  0.8003                                               
                                                                                
loop_                                                                           
 _space_group_symop_operation_xyz                                               
 'x, y, z'                                                                      
 '-x+1/2, -y, z+1/2'                                                            
 '-x, y+1/2, -z+1/2'                                                            
 'x+1/2, -y+1/2, -z'                                                            
 'z, x, y'                                                                      
 'z+1/2, -x+1/2, -y'                                                            
 '-z+1/2, -x, y+1/2'                                                            
 '-z, x+1/2, -y+1/2'                                                            
 'y, z, x'                                                                      
 '-y, z+1/2, -x+1/2'                                                            
 'y+1/2, -z+1/2, -x'                                                            
 '-y+1/2, -z, x+1/2'                                                            
 '-x, -y, -z'                                                                   
 'x-1/2, y, -z-1/2'                                                             
 'x, -y-1/2, z-1/2'                                                             
 '-x-1/2, y-1/2, z'                                                             
 '-z, -x, -y'                                                                   
 '-z-1/2, x-1/2, y'                                                             
 'z-1/2, x, -y-1/2'                                                             
 'z, -x-1/2, y-1/2'                                                             
 '-y, -z, -x'                                                                   
 'y, -z-1/2, x-1/2'                                                             
 '-y-1/2, z-1/2, x'                                                             
 'y-1/2, z, -x-1/2'                                                             
                                                                                
_cell_length_a    25.0654                                                       
_cell_length_b    25.0654                                                       
_cell_length_c    25.0654                                                       
_cell_angle_alpha  90.000                                                       
_cell_angle_beta   90.000                                                       
_cell_angle_gamma  90.000                                                       
                                                                                
_shelx_F_squared_multiplier     1.000                                           
                                                                                
loop_                                                                           
 _refln_index_h                                                                 
 _refln_index_k                                                                 
 _refln_index_l                                                                 
 _refln_F_squared_calc                                                          
 _refln_F_squared_meas                                                          
 _refln_F_squared_sigma                                                         
 _refln_observed_status                                                         
   1   0   2       1030.19       4273.80       755.25 o                         
   1   1   2      99157.04      54122.22       835.89 o                         
   0   2   2      33680.22      19343.63       349.61 o                         
   1   2   2     102927.46      70371.19       931.24 o                         
   2   2   2       9233.52       6029.88       139.07 o                         
   1   1   3      12253.05       9287.66       158.48 o                         
   2   1   3       7826.14       4255.24        78.17 o                         
   0   2   3      79913.16      61331.30      1102.98 o                         
   1   2   3      11362.52      14139.77       205.37 o                         
   2   2   3      29008.11      17562.39       191.13 o                         
   1   3   3      30466.36      21276.45       298.95 o                         
   2   3   3       1320.57       1153.99        94.89 o                         
   3   3   3      98289.06     148587.15      1223.97 o                         
   0   0   4     114820.73      97603.20      1569.76 o                         
   1   0   4      58120.54      45640.91       587.31 o                         
   2   0   4       3304.05       1532.33       114.61 o                         
   3   0   4      48748.15      41891.30       602.95 o                         
   1   1   4      20663.83       9806.84       136.64 o                         
   2   1   4      76750.34      57838.13       465.99 o                         
   3   1   4      32661.12      25687.30       256.57 o                         
   0   2   4      13191.70      14794.55       272.35 o                         
   1   2   4      10721.33       6171.98       107.82 o                         
   2   2   4       3938.86       2785.15        95.21 o                         
   3   2   4       4380.86       4539.01       105.26 o                         
   1   3   4      11601.94       5003.20       108.65 o                         
   2   3   4      47281.73      38897.70       338.20 o                         
   3   3   4       2715.20       3268.72       105.98 o                         
   0   4   4      41047.89      46532.28       606.71 o                         
   1   4   4       2645.41       3411.76       108.56 o                         
   2   4   4       4854.75       5033.51       109.75 o                         
   3   4   4      25398.14      17270.85       202.43 o                         
   4   4   4      27385.81      23371.78       320.02 o                         
   1   1   5       7809.05       5859.64       107.59 o                         
   2   1   5       2522.93       3175.83        94.51 o                         
   3   1   5      16523.55      16714.20       172.33 o                         
   4   1   5     184184.07     163084.40      1076.89 o                         
   0   2   5     249557.33     335023.12      1907.88 o                         
   1   2   5      40514.76      28610.30       281.39 o                         
   2   2   5        768.77       1115.48        99.61 o                         
   3   2   5        950.44        674.49       101.65 o                         
   4   2   5    1003126.82     999481.74      3837.05 o                         
   1   3   5       1753.01       1426.22       103.36 o                         
   2   3   5    1860681.08    2204335.08      8169.67 o                         
   3   3   5      17056.14      13412.80       151.24 o                         
   4   3   5     463164.90     469990.49      1910.79 o                         
   0   4   5    1061172.41    1009663.80      7708.34 o                         
   1   4   5       5343.11       3429.17       105.68 o                         
   2   4   5       8248.91       8666.36       125.56 o                         
   3   4   5        126.87        249.99       114.49 o                         
   4   4   5       8342.46       6973.83       117.72 o                         
   1   5   5         78.37        670.11       106.26 o                         
   2   5   5       2182.26       2852.12       121.89 o                         
   3   5   5       1351.32        977.82       114.55 o                         
   4   5   5      31646.96      27908.54       239.01 o                         
   5   5   5       4443.59       4291.03       201.71 o                         
   0   0   6    2945749.15    3454881.80     25170.00 o                         
   1   0   6       8062.50       7760.55       196.50 o                         
   2   0   6      29827.57      23079.10       318.43 o                         
   3   0   6      78660.92      74294.58       536.01 o                         
   4   0   6     610738.38     629100.51      3981.52 o                         
   5   0   6     524715.99     482373.24      2423.31 o                         
   1   1   6        531.38       1758.63       104.66 o                         
   2   1   6     734435.54     765794.89      4087.65 o                         
   3   1   6     147783.42     129584.29       806.36 o                         
   4   1   6     349351.18     349821.26      1626.23 o                         
   5   1   6      36791.03      28973.00       186.28 o                         
   0   2   6      53148.16      47317.38       526.68 o                         
   1   2   6      19391.92      15974.42       189.74 o                         
   2   2   6      50470.47      38947.42       280.76 o                         
   3   2   6       2454.78       3705.10       107.86 o                         
   4   2   6      13389.64       9502.09       125.08 o                         
   5   2   6      66212.07      55597.97       323.58 o                         
   1   3   6       9909.80       6367.39       115.44 o                         
   2   3   6      54509.45      49963.75       399.30 o                         
   3   3   6      10023.01       5776.81       115.41 o                         
   4   3   6         39.04        845.11       118.54 o                         
   5   3   6       2759.15       1527.18       117.23 o                         
   0   4   6     593465.17     605266.85      4608.72 o                         
   1   4   6        364.25       1034.52       107.33 o                         
   2   4   6     191329.61     187752.85      1152.85 o                         
   3   4   6       5592.91       5276.61       121.33 o                         
   4   4   6     266092.63     244448.44      1191.90 o                         
   5   4   6    1014987.79     985157.40      3710.49 o                         
   1   5   6      31649.85      25565.92       215.08 o                         
   2   5   6      17896.14      23116.97       245.45 o                         
   3   5   6      71764.23      68346.03       420.77 o                         
   4   5   6     706228.84     672064.08      2767.87 o                         
   5   5   6      21244.98      24181.58       194.02 o                         
   0   6   6      35578.00      43405.30       325.36 o                         
   1   6   6       3149.89       3373.41       112.85 o                         
   2   6   6       9088.35       9886.38       140.29 o                         
   3   6   6      28010.87      26707.54       207.45 o                         
   4   6   6    2295052.16    2210159.28      8023.07 o                         
   5   6   6    1992191.77    1917249.06      6231.09 o                         
   6   6   6     429140.00     479139.20      2782.79 o                         
   1   1   7      23744.72      22954.41       213.36 o                         
   2   1   7      61248.31      55450.84       323.55 o                         
   3   1   7     146653.99     144643.50       790.50 o                         
   4   1   7      41902.90      33319.80       245.34 o                         
   5   1   7     107194.77      98405.39       449.87 o                         
   6   1   7      30349.97      35498.26       202.45 o                         
   0   2   7      31208.15      21733.18       342.00 o                         
   1   2   7     323795.03     336996.94      1865.97 o                         
   2   2   7      44914.77      35245.80       298.74 o                         
   3   2   7       1831.58       4202.53       109.62 o                         
   4   2   7       7038.70       7605.08       123.90 o                         
   5   2   7        972.75       3349.72       136.40 o                         
   6   2   7      53674.45      50129.88       317.96 o                         
   1   3   7       7550.30       8566.35       141.82 o                         
   2   3   7      27733.32      22824.62       254.17 o                         
   3   3   7      21518.80      24907.28       254.51 o                         
   4   3   7      18308.69      17808.83       153.98 o                         
   5   3   7      30613.86      29032.19       270.94 o                         
   6   3   7       2827.01       3010.48       126.52 o                         
   0   4   7     105496.85     107579.69       911.39 o                         
   1   4   7     269184.21     251894.55      1161.94 o                         
   2   4   7       8176.70       9969.80       142.43 o                         
   3   4   7      23440.75      24266.63       232.11 o                         
   4   4   7         45.80       1051.16       128.46 o                         
   5   4   7    1462511.97    1423173.60      5230.01 o                         
   6   4   7     169714.34     159674.71       593.53 o                         
   1   5   7      14171.89       9976.80       125.91 o                         
   2   5   7      10402.37       8603.02       130.47 o                         
   3   5   7       1713.75       2508.95       128.22 o                         
   4   5   7      39459.07      34635.49       258.50 o                         
   5   5   7      17168.05      17189.46       196.94 o                         
   6   5   7       7093.06       8134.00       143.05 o                         
   0   6   7       1704.80       2413.55       179.34 o                         
   1   6   7       8619.48      12776.03       145.20 o                         
   2   6   7       1611.20       1433.99       123.82 o                         
   3   6   7      12328.98      11777.34       148.84 o                         
   4   6   7      14358.84      14443.28       167.67 o                         
   5   6   7    1513413.98    1453782.46      4716.97 o                         
   6   6   7      26869.93      23911.48       189.72 o                         
   1   7   7     292657.50     311671.05      1079.16 o                         
   2   7   7      31481.19      23755.08       239.04 o                         
   3   7   7      94955.14     110061.81       583.32 o                         
   4   7   7       9131.92       6441.11       140.17 o                         
   5   7   7     110816.65      95619.79       395.12 o                         
   6   7   7      16938.48      16729.50       167.09 o                         
   7   7   7     555990.25     573407.27      3210.32 o                         
   0   0   8     294687.01     288513.84      3097.97 o                         
   1   0   8       5990.52       6015.39       184.61 o                         
   2   0   8      11935.33       7452.99       153.61 o                         
   3   0   8      34228.03      35418.36       360.75 o                         
   4   0   8     395860.58     355240.25      1626.00 o                         
   5   0   8   62952401.60   66391682.48    295604.52 o                         
   6   0   8     369145.37     349619.49      1851.41 o                         
   7   0   8     769025.19     795323.53      4271.71 o                         
   1   1   8      25709.47      18789.06       183.86 o                         
   2   1   8        324.96        548.32        93.88 o                         
   3   1   8      10347.07      12813.20       156.15 o                         
   4   1   8      11273.81       7958.86       120.78 o                         
   5   1   8     115179.18     102769.73       520.20 o                         
   6   1   8       5243.19       4905.06       128.09 o                         
   7   1   8    1622360.10    1639621.81      5264.81 o                         
   0   2   8       7822.78       6654.69       180.79 o                         
   1   2   8     321011.30     292427.03      1451.56 o                         
   2   2   8       8699.17       5207.69       114.63 o                         
   3   2   8      11797.22       9428.47       119.68 o                         
   4   2   8         52.06        335.01       119.02 o                         
   5   2   8     193233.37     208281.57       903.28 o                         
   6   2   8      18970.24      19047.19       187.49 o                         
   7   2   8       5164.25       4915.98       136.16 o                         
   1   3   8      68466.52      70704.15       416.96 o                         
   2   3   8        916.33       1146.60       110.31 o                         
   3   3   8       6142.79       4614.73       120.62 o                         
   4   3   8       2312.10       3325.30       128.07 o                         
   5   3   8      29347.08      22652.55       190.17 o                         
   6   3   8       3704.50       2909.81       141.90 o                         
   7   3   8        340.95       1116.09       140.36 o                         
   0   4   8       8323.26      13361.03       202.39 o                         
   1   4   8     850963.78     786437.77      3145.27 o                         
   2   4   8      10931.41       8403.13       128.71 o                         
   3   4   8     281675.44     244858.59       933.50 o                         
   4   4   8        254.96        853.55       134.51 o                         
   5   4   8     572628.82     588040.78      2015.36 o                         
   6   4   8       5313.50      10581.86       147.93 o                         
   7   4   8      86654.29      77024.62       467.82 o                         
   1   5   8     983984.99     970235.26      3157.38 o                         
   2   5   8       8803.17       7444.10       190.24 o                         
   3   5   8   46689598.51   49498732.40    170984.74 o                         
   4   5   8     195975.00     170863.67       662.91 o                         
   5   5   8      39002.95      36989.46       258.59 o                         
   6   5   8       5573.51       4648.39       144.27 o                         
   7   5   8    1094344.96    1034995.38      3313.53 o                         
   0   6   8      12822.83      16354.66       362.64 o                         
   1   6   8     134272.86     134390.03       543.20 o                         
   2   6   8        208.44        965.46       126.74 o                         
   3   6   8     504086.79     464409.84      2098.46 o                         
   4   6   8      76505.74      79307.09       433.65 o                         
   5   6   8   14790687.63   16128546.53     52238.10 o                         
   6   6   8      43623.34      41204.36       265.28 o                         
   7   6   8      28564.10      24105.86       188.06 o                         
   1   7   8      21355.72      19715.59       172.35 o                         
   2   7   8       3350.26       4649.80       133.77 o                         
   3   7   8      23771.67      18072.78       206.40 o                         
   4   7   8        574.58       1079.70       145.81 o                         
   5   7   8        435.31       2045.46       143.24 o                         
   6   7   8        654.96       1076.55       146.92 o                         
   7   7   8      31874.56      36077.17       268.50 o                         
   0   8   8       1962.70       3081.96       197.19 o                         
   1   8   8      36549.63      37176.36       248.46 o                         
   2   8   8       6640.35       4774.42       139.78 o                         
   3   8   8      10756.28      10125.30       155.46 o                         
   4   8   8        299.93        583.38       147.56 o                         
   5   8   8       5010.00       9622.65       152.74 o                         
   6   8   8       4599.22       4443.60       151.34 o                         
   7   8   8      32613.61      34119.84       239.59 o                         
   8   8   8       2272.52       3351.30       302.27 o                         
   1   1   9        540.87        950.29       124.12 o                         
   2   1   9       5115.78       3785.43       107.72 o                         
   3   1   9       1895.99       2967.40       109.37 o                         
   4   1   9      12424.40      12621.38       145.89 o                         
   5   1   9      75892.46      73561.69       368.71 o                         
   6   1   9     470953.28     469191.08      1518.82 o                         
   7   1   9    1293082.75    1258390.67      4000.01 o                         
   8   1   9      49887.06      48095.16       359.34 o                         
   0   2   9     701846.55     666434.81      4183.67 o                         
   1   2   9    1370820.40    1306280.79      5166.06 o                         
   2   2   9     157130.32     134933.25       772.76 o                         
   3   2   9      29436.96      30049.70       231.68 o                         
   4   2   9     212231.38     217235.04       926.74 o                         
   5   2   9     831123.54     840859.34      2821.91 o                         
   6   2   9    1116038.25    1109213.76      3577.07 o                         
   7   2   9     221060.89     210468.76       740.18 o                         
   8   2   9      36515.46      33030.36       219.83 o                         
   1   3   9    1453328.81    1364477.28      6291.57 o                         
   2   3   9    2126509.28    2080015.90      6998.51 o                         
   3   3   9      19958.81      23507.43       251.12 o                         
   4   3   9      88854.29      81319.44       441.52 o                         
   5   3   9      11976.38      10323.25       148.51 o                         
   6   3   9      75700.28      69881.37       356.09 o                         
   7   3   9     251108.48     252106.29       891.75 o                         
   8   3   9       8708.06      12611.85       194.76 o                         
   0   4   9    2417371.67    2351590.19     13765.75 o                         
   1   4   9    2627338.89    2530330.56      8530.59 o                         
   2   4   9     149511.19     135877.18       683.50 o                         
   3   4   9      12662.20       9376.54       142.36 o                         
   4   4   9     348569.08     328405.73      1424.71 o                         
   5   4   9     133297.55     122050.95       615.47 o                         
   6   4   9      38783.91      43141.02       301.92 o                         
   7   4   9        274.66       1134.44       149.25 o                         
   8   4   9      11447.89      11469.53       168.05 o                         
   1   5   9     118244.66     116214.09       514.14 o                         
   2   5   9      37452.96      37774.99       283.24 o                         
   3   5   9       3972.06       6643.40       155.77 o                         
   4   5   9      93606.03      92011.40       458.19 o                         
   5   5   9       3404.25       3487.29       153.14 o                         
   6   5   9      28569.00      28497.80       231.52 o                         
   7   5   9      13390.31      11399.81       159.53 o                         
   8   5   9        196.88       1101.49       147.33 o                         
   0   6   9      74021.37      75759.60       502.71 o                         
   1   6   9       5938.28       8420.61       137.24 o                         
   2   6   9         74.96        926.68       132.21 o                         
   3   6   9     105874.72      97747.65       500.96 o                         
   4   6   9     125553.60     112916.07       577.55 o                         
   5   6   9      29127.40      34350.73       265.37 o                         
   6   6   9       3575.28       5976.18       158.63 o                         
   7   6   9       4779.05       4744.28       154.94 o                         
   8   6   9        364.11        812.25       162.84 o                         
   1   7   9      75664.26      66169.19       362.93 o                         
   2   7   9      18714.50      19374.16       171.30 o                         
   3   7   9    2282535.52    2400243.96      7912.31 o                         
   4   7   9     227751.60     231687.32       942.01 o                         
   5   7   9      25758.68      24343.19       212.35 o                         
   6   7   9       4151.07       3893.20       156.97 o                         
   7   7   9     193280.96     196859.08       792.58 o                         
   8   7   9     160461.68     158249.90       609.50 o                         
   0   8   9      17868.28      22442.09       292.72 o                         
   1   8   9      20888.18      19270.27       167.50 o                         
   2   8   9      46172.46      38121.51       243.83 o                         
   3   8   9     213097.67     206654.35       810.90 o                         
   4   8   9     362397.49     358615.48      1207.06 o                         
   5   8   9      65324.49      61803.06       394.84 o                         
   6   8   9      96195.35      90496.93       412.45 o                         
   7   8   9     116743.32     115204.58       532.21 o                         
   8   8   9       6021.74       6841.38       199.40 o                         
   1   9   9        491.24       1816.97       153.79 o                         
   2   9   9      23624.13      20639.79       204.22 o                         
   3   9   9       2955.26       4796.52       155.21 o                         
   4   9   9       1416.61       1273.30       167.21 o                         
   5   9   9       3441.21       3920.09       166.33 o                         
   6   9   9      70911.50      64753.14       348.31 o                         
   7   9   9     259095.49     247318.00       922.21 o                         
   8   9   9      23562.56      26663.82       286.52 o                         
   9   9   9     227294.55     242730.11      1687.25 o                         
   0   0  10   42468035.90   45681222.68    295187.49 o                         
   1   0  10     432164.84     404637.68      2306.03 o                         
   2   0  10      98128.07      81972.67       890.26 o                         
   3   0  10      10815.09       8544.93       186.27 o                         
   4   0  10    1357628.32    1406390.35      6180.38 o                         
   5   0  10    1218562.64    1223216.94      5755.65 o                         
   6   0  10   41209288.16   43472063.52    187636.46 o                         
   7   0  10      40916.09      40408.97       578.26 o                         
   8   0  10      89944.17      86979.23       797.26 o                         
   9   0  10     111743.94     110566.75       649.10 o                         
   1   1  10      72577.73      63043.32       338.42 o                         
   2   1  10     141552.41     161708.10       733.06 o                         
   3   1  10      22636.89      22736.60       198.17 o                         
   4   1  10    1022557.57    1015611.67      3221.97 o                         
   5   1  10      67549.43      66784.10       432.45 o                         
   6   1  10    3508573.25    3438026.81     10416.16 o                         
   7   1  10     639292.01     660579.31      2126.47 o                         
   8   1  10      16923.08      16119.25       269.69 o                         
   9   1  10       2640.70       3798.17       165.12 o                         
   0   2  10    1121001.57    1065043.05      7425.56 o                         
   1   2  10      32795.27      34419.79       288.96 o                         
   2   2  10       3030.29       2440.42       114.84 o                         
   3   2  10       3584.86       3447.10       125.27 o                         
   4   2  10      88649.44      85765.82       555.88 o                         
   5   2  10        462.23       1760.35       130.72 o                         
   6   2  10     287168.62     271903.76       934.06 o                         
   7   2  10        122.10        936.25       143.90 o                         
   8   2  10         13.48        764.56       151.89 o                         
   9   2  10       2002.42       3434.83       164.76 o                         
   1   3  10        531.53       1876.59       118.56 o                         
   2   3  10       1713.42       4383.97       134.82 o                         
   3   3  10      69552.98      68166.29       360.64 o                         
   4   3  10       4337.67       3810.91       133.99 o                         
   5   3  10       3963.56       4570.17       141.63 o                         
   6   3  10        689.40        947.91       146.52 o                         
   7   3  10        594.25        976.98       158.27 o                         
   8   3  10       8645.58       8201.45       168.82 o                         
   9   3  10        558.21       1135.01       168.66 o                         
   0   4  10    1182505.99    1347446.95      6565.26 o                         
   1   4  10     251920.36     240225.07       963.02 o                         
   2   4  10      74591.07      60822.64       390.76 o                         
   3   4  10      34292.51      33080.56       254.75 o                         
   4   4  10     164537.38     166698.01       726.56 o                         
   5   4  10       2638.78       3151.80       147.50 o                         
   6   4  10       1964.22       4436.27       149.85 o                         
   7   4  10       5109.52       5592.07       158.14 o                         
   8   4  10      19943.31      20113.62       195.73 o                         
   9   4  10      11817.96      10583.65       187.23 o                         
   1   5  10       2978.37       3529.88       172.47 o                         
   2   5  10   12847120.11   14017764.26     45871.68 o                         
   3   5  10      23827.99      20314.05       288.82 o                         
   4   5  10    4195053.13    4247319.16     13709.84 o                         
   5   5  10       7234.77       6950.52       171.36 o                         
   6   5  10     177672.56     172170.27       677.01 o                         
   7   5  10      21750.90      22415.04       190.27 o                         
   8   5  10     982771.08    1043843.68      3617.94 o                         
   9   5  10      20488.63      19193.90       214.57 o                         
   0   6  10     834901.42     783799.06      3635.32 o                         
   1   6  10      84805.33      90096.38       402.82 o                         
   2   6  10      49310.09      48623.66       294.02 o                         
   3   6  10       3189.06       4374.67       154.70 o                         
   4   6  10    3183501.01    3214306.93     10458.47 o                         
   5   6  10      61003.24      53278.06       275.06 o                         
   6   6  10     609585.38     624540.17      2073.80 o                         
   7   6  10       6903.51       5571.78       172.20 o                         
   8   6  10        507.80       1874.23       169.47 o                         
   9   6  10      26644.66      30230.10       243.29 o                         
   1   7  10       7939.43       5915.21       144.24 o                         
   2   7  10     158375.06     143423.21       564.70 o                         
   3   7  10     258397.75     249497.25       851.60 o                         
   4   7  10     271241.37     250243.63       974.12 o                         
   5   7  10       1099.84       1767.05       170.11 o                         
   6   7  10      12763.29      12989.66       187.76 o                         
   7   7  10       3362.52       3417.31       181.25 o                         
   8   7  10     220253.39     227598.46       963.39 o                         
   9   7  10       7798.47      10725.85       228.26 o                         
   0   8  10      42002.71      41873.96       388.37 o                         
   1   8  10        483.15        699.26       135.90 o                         
   2   8  10       1917.08       3011.90       144.77 o                         
   3   8  10        189.26        473.52       155.67 o                         
   4   8  10      15514.96      16032.97       187.71 o                         
   5   8  10       4679.14       5553.66       178.88 o                         
   6   8  10      16988.30      18830.43       203.47 o                         
   7   8  10       1558.28       2077.19       183.04 o                         
   8   8  10       1047.96       2289.72       191.90 o                         
   9   8  10       5834.55       4674.77       215.41 o                         
   1   9  10       9324.92       7181.34       162.35 o                         
   2   9  10      29705.78      28318.51       212.76 o                         
   3   9  10       3025.26       3292.57       167.30 o                         
   4   9  10     137789.61     128002.44       627.84 o                         
   5   9  10       2647.19       2898.88       197.43 o                         
   6   9  10      22916.39      22517.08       231.62 o                         
   7   9  10      35000.55      34457.70       295.22 o                         
   8   9  10      54014.17      58087.69       380.59 o                         
   9   9  10      16556.49      14635.88       239.90 o                         
   0  10  10      74390.41      74045.13       674.73 o                         
   1  10  10       8729.60       9834.31       186.72 o                         
   2  10  10      13280.53      14026.88       198.54 o                         
   3  10  10        242.44        953.65       173.67 o                         
   4  10  10      41729.97      46071.98       471.14 o                         
   5  10  10       9589.90      12310.57       217.86 o                         
   6  10  10    1586294.48    1697618.96      6135.98 o                         
   7  10  10      32135.68      29299.31       261.59 o                         
   8  10  10       4304.05       5510.74       229.35 o                         
   9  10  10     214067.95     210221.07       992.65 o                         
  10  10  10     193973.98     197273.78      1814.22 o                         
   1   1  11      17014.15      15390.10       164.68 o                         
   2   1  11      17628.39      16904.83       205.77 o                         
   3   1  11       1826.46       2030.47       114.05 o                         
   4   1  11     231202.83     211066.22       839.97 o                         
   5   1  11      27316.92      29330.07       222.25 o                         
   6   1  11     213020.82     219116.52       891.71 o                         
   7   1  11        135.51       1005.58       158.41 o                         
   8   1  11      41542.80      41960.58       274.85 o                         
   9   1  11       2725.81       2580.53       174.12 o                         
  10   1  11       2929.35       4771.95       188.99 o                         
   0   2  11   16063947.00   17374371.15     90801.76 o                         
   1   2  11     234205.83     222285.34      1048.22 o                         
   2   2  11      11227.30      10558.75       200.44 o                         
   3   2  11         29.46       1232.89       121.08 o                         
   4   2  11     702452.00     690842.66      2273.88 o                         
   5   2  11      28746.28      32565.39       243.15 o                         
   6   2  11     138387.61     144572.73       550.56 o                         
   7   2  11      45532.93      45936.08       263.61 o                         
   8   2  11       7810.36       7989.33       173.38 o                         
   9   2  11        430.00       1551.14       177.90 o                         
  10   2  11      69144.37      74469.83       420.61 o                         
   1   3  11       4900.91       4626.17       125.62 o                         
   2   3  11    2522605.01    2490389.33      8503.60 o                         
   3   3  11       4387.53       4424.23       138.52 o                         
   4   3  11      62783.66      58741.59       355.39 o                         
   5   3  11      21913.84      21953.75       181.46 o                         
   6   3  11     134430.51     129393.44       478.88 o                         
   7   3  11       5911.91       7050.20       168.95 o                         
   8   3  11     122938.80     130915.02       560.38 o                         
   9   3  11       6744.51       5676.05       189.27 o                         
  10   3  11      65013.44      62054.45       375.81 o                         
   0   4  11      65517.95      69491.40       577.86 o                         
   1   4  11       3328.74       4741.81       137.79 o                         
   2   4  11       5472.32       9546.13       146.27 o                         
   3   4  11      21011.29      17891.32       168.62 o                         
   4   4  11     201469.46     196366.60       711.76 o                         
   5   4  11      75503.66      71449.64       409.52 o                         
   6   4  11       7317.55       6377.28       164.00 o                         
   7   4  11       5388.49       5002.95       169.05 o                         
   8   4  11      17266.54      20621.12       212.10 o                         
   9   4  11       8648.26       9014.03       195.79 o                         
  10   4  11    1000288.11    1063567.55      3936.83 o                         
   1   5  11        868.74       1599.07       141.01 o                         
   2   5  11       5443.75       6969.27       148.36 o                         
   3   5  11        532.56        883.62       140.48 o                         
   4   5  11     103165.53      99457.71       458.03 o                         
   5   5  11        731.02        770.98       152.32 o                         
   6   5  11      19456.13      22184.76       203.63 o                         
   7   5  11        908.96       2025.09       173.43 o                         
   8   5  11     124483.24     122792.82       525.51 o                         
   9   5  11       4458.97       4913.14       196.19 o                         
  10   5  11       1189.13        719.16       202.72 o                         
   0   6  11      15994.13      17368.92       239.28 o                         
   1   6  11       5625.06       5752.18       147.54 o                         
   2   6  11       1916.64       3395.80       149.54 o                         
   3   6  11       7945.44       8428.53       162.61 o                         
   4   6  11     159247.89     149000.03       748.99 o                         
   5   6  11     137255.81     131591.37       516.22 o                         
   6   6  11      35570.87      30974.30       267.94 o                         
   7   6  11       1292.55       1084.68       177.60 o                         
   8   6  11      22633.59      22269.41       216.15 o                         
   9   6  11      28045.77      28560.95       253.10 o                         
  10   6  11     782691.66     785799.68      2922.61 o                         
   1   7  11       8538.95       9389.48       159.75 o                         
   2   7  11     369186.29     377652.70      1293.58 o                         
   3   7  11       3339.18       3938.50       161.94 o                         
   4   7  11     240600.03     265775.43       997.57 o                         
   5   7  11       7359.67       7209.53       187.26 o                         
   6   7  11      80634.29      75879.71       384.75 o                         
   7   7  11      45961.06      47136.34       324.88 o                         
   8   7  11    1655491.37    1800199.65      6954.19 o                         
   9   7  11      99647.68      97084.18       493.17 o                         
  10   7  11      49355.23      49980.00       372.85 o                         
   0   8  11    1161384.63    1219840.00      5814.42 o                         
   1   8  11      46092.57      44155.17       325.29 o                         
   2   8  11      53135.30      51701.15       278.29 o                         
   3   8  11      42271.80      44199.62       271.40 o                         
   4   8  11      18873.72      17214.23       289.82 o                         
   5   8  11      40668.12      40011.05       287.98 o                         
   6   8  11      33828.54      43605.99       398.50 o                         
   7   8  11       8267.96       8413.50       211.56 o                         
   8   8  11       1425.29       2037.46       225.21 o                         
   9   8  11     265884.58     260095.07      1102.88 o                         
  10   8  11   15440804.57   16258886.66     66046.69 o                         
   1   9  11      20875.29      21368.86       199.17 o                         
   2   9  11      44799.18      54211.59       370.44 o                         
   3   9  11      71608.08      67615.08       382.31 o                         
   4   9  11     576201.80     576595.48      2093.93 o                         
   5   9  11       1015.33       1409.72       212.67 o                         
   6   9  11      12262.00      11280.26       213.48 o                         
   7   9  11          7.20        791.07       206.39 o                         
   8   9  11     342939.40     388314.43      1723.10 o                         
   9   9  11      54339.98      47475.73       428.05 o                         
  10   9  11     183283.60     164306.07       826.30 o                         
   0  10  11       8839.58      14777.34       282.75 o                         
   1  10  11        207.66       1260.00       182.00 o                         
   2  10  11      38188.47      36642.79       268.09 o                         
   3  10  11        928.14        992.35       188.77 o                         
   4  10  11      74333.86      72176.75       375.92 o                         
   5  10  11        567.16       1413.17       214.53 o                         
   6  10  11     109343.21     107260.09       506.31 o                         
   7  10  11      36259.11      37396.48       321.51 o                         
   8  10  11        785.55       1705.62       233.19 o                         
   9  10  11      19658.29      19349.69       298.49 o                         
  10  10  11       2753.08       5418.60       260.54 o                         
   1  11  11      41599.22      42162.15       286.46 o                         
   2  11  11      60789.97      58549.87       342.46 o                         
   3  11  11         43.24        633.98       195.61 o                         
   4  11  11      37966.90      38283.56       284.96 o                         
   5  11  11       5236.02       5829.27       231.89 o                         
   6  11  11      27304.19      27504.93       287.20 o                         
   7  11  11        134.65        437.82       262.80 o                         
   8  11  11     551181.24     551866.73      2324.18 o                         
   9  11  11      23967.86      23993.04       321.05 o                         
  10  11  11      13253.75      10584.50       287.49 o                         
  11  11  11     115217.15     110119.20      1172.09 o                         
   0   0  12    2479410.11    2520619.95     16449.48 o                         
   1   0  12    3608678.01    3792665.23     16626.97 o                         
   2   0  12     252536.63     234820.84      1148.85 o                         
   3   0  12     193345.16     179344.40       976.48 o                         
   4   0  12     186854.89     175862.33       949.25 o                         
   5   0  12     538007.65     534825.49      2398.63 o                         
   6   0  12      33229.83      35330.84       313.15 o                         
   7   0  12      17855.82      17767.63       284.80 o                         
   8   0  12      46462.87      45529.64       466.04 o                         
   9   0  12       6728.34       7119.88       261.98 o                         
  10   0  12     110102.55     111254.01       698.85 o                         
  11   0  12     425806.41     449329.11      2421.22 o                         
   1   1  12      60519.77      55350.28       358.05 o                         
   2   1  12     182951.19     175713.54       740.11 o                         
   3   1  12      17772.67      14469.55       197.42 o                         
   4   1  12       6856.50       6556.36       145.85 o                         
   5   1  12       1760.73       2283.70       139.76 o                         
   6   1  12      41301.08      38192.16       240.87 o                         
   7   1  12      68754.68      73195.09       405.93 o                         
   8   1  12      65086.72      65193.30       334.48 o                         
   9   1  12     100826.82      95353.81       467.81 o                         
  10   1  12        116.97        665.55       191.71 o                         
  11   1  12     124736.27     119884.69       565.47 o                         
   0   2  12     109020.88     112107.86       687.17 o                         
   1   2  12     102438.65     113603.66       552.10 o                         
   2   2  12        890.00        706.54       132.07 o                         
   3   2  12       6731.44       6289.99       132.45 o                         
   4   2  12      39737.35      43440.74       228.54 o                         
   5   2  12      71019.35      70836.04       336.70 o                         
   6   2  12      52731.19      49935.59       274.02 o                         
   7   2  12      19985.11      19987.01       196.89 o                         
   8   2  12       3383.03       3121.68       174.63 o                         
   9   2  12       2314.33       2160.46       185.23 o                         
  10   2  12      94903.43      94838.54       498.94 o                         
  11   2  12     123650.41     112387.95       612.58 o                         
   1   3  12       1382.60       1583.19       123.44 o                         
   2   3  12        403.79       1390.14       131.48 o                         
   3   3  12        451.55       1344.55       136.94 o                         
   4   3  12       2949.74       2920.97       143.70 o                         
   5   3  12        749.81        936.97       152.36 o                         
   6   3  12        551.94       1136.78       155.08 o                         
   7   3  12      12202.25      14716.73       187.30 o                         
   8   3  12      35076.75      39179.03       257.30 o                         
   9   3  12      27793.15      32609.45       250.01 o                         
  10   3  12      15929.66      15122.37       223.16 o                         
  11   3  12        215.23       1044.24       210.80 o                         
   0   4  12       2246.03       5035.94       250.60 o                         
   1   4  12      25726.18      26902.98       191.82 o                         
   2   4  12      22379.32      22193.14       184.15 o                         
   3   4  12       1130.71       1191.54       146.33 o                         
   4   4  12       3590.32       3351.45       147.88 o                         
   5   4  12       2530.07       3673.66       152.90 o                         
   6   4  12      50795.89      51707.88       288.03 o                         
   7   4  12       9163.26       8359.73       177.09 o                         
   8   4  12         92.64        380.80       187.21 o                         
   9   4  12       9936.85       7696.42       202.22 o                         
  10   4  12      87029.34      86162.39       426.13 o                         
  11   4  12      29868.33      23224.78       251.83 o                         
   1   5  12     173825.79     173962.35       881.17 o                         
   2   5  12      59541.26      64720.89       373.65 o                         
   3   5  12     267593.43     255123.91       903.70 o                         
   4   5  12        501.72       2488.55       153.62 o                         
   5   5  12      10967.33      12526.71       178.48 o                         
   6   5  12      21825.39      21022.30       213.17 o                         
   7   5  12     176057.22     186324.73       896.25 o                         
   8   5  12    1031038.62    1052660.47      4006.99 o                         
   9   5  12     397215.70     424582.32      1674.89 o                         
  10   5  12      15091.80      13709.13       247.70 o                         
  11   5  12     193094.88     187363.04       837.17 o                         
   0   6  12      66191.28      71457.37       520.17 o                         
   1   6  12     297442.11     297797.83      1049.14 o                         
   2   6  12      39943.00      40918.53       265.72 o                         
   3   6  12       2859.18       5230.71       157.35 o                         
   4   6  12      16582.03      14056.66       185.55 o                         
   5   6  12      89605.30      81494.85       576.01 o                         
   6   6  12     364473.94     362833.75      1389.33 o                         
   7   6  12      41655.65      41707.24       314.59 o                         
   8   6  12        679.76        637.38       197.89 o                         
   9   6  12     222525.55     225234.65       928.65 o                         
  10   6  12     175873.75     171438.22       798.58 o                         
  11   6  12    1221440.39    1227240.46      4887.92 o                         
   1   7  12       5305.62       4492.67       164.72 o                         
   2   7  12        632.94       1470.46       166.86 o                         
   3   7  12      18188.49      17304.44       207.27 o                         
   4   7  12      10080.26       9030.78       187.19 o                         
   5   7  12      20051.97      19345.98       230.49 o                         
   6   7  12       3854.94       4293.37       196.77 o                         
   7   7  12     131677.34     134592.35       605.78 o                         
   8   7  12      56877.10      58960.25       356.72 o                         
   9   7  12     193854.90     203318.44       879.11 o                         
  10   7  12      14362.74      15587.89       285.63 o                         
  11   7  12      18699.08      15903.74       291.57 o                         
   0   8  12      19582.06      15735.07       283.14 o                         
   1   8  12        396.38        853.87       174.63 o                         
   2   8  12       4609.34       5081.86       172.70 o                         
   3   8  12       2515.76       2696.42       182.62 o                         
   4   8  12         15.04        994.37       176.87 o                         
   5   8  12      54457.69      51207.06       328.66 o                         
   6   8  12        244.24        665.74       218.96 o                         
   7   8  12        794.47        775.86       207.23 o                         
   8   8  12       6180.44       6337.17       234.04 o                         
   9   8  12       2826.02       2094.98       245.44 o                         
  10   8  12      81400.18      82362.25       575.56 o                         
  11   8  12      17620.52      15675.76       290.46 o                         
   1   9  12      75776.76      73482.01       451.49 o                         
   2   9  12      16393.03      17125.96       240.69 o                         
   3   9  12     583209.48     572205.21      2175.26 o                         
   4   9  12      68263.29      65433.99       360.97 o                         
   5   9  12       2754.72       2981.54       224.28 o                         
   6   9  12         17.53        165.98       222.42 o                         
   7   9  12        431.92       1158.82       217.10 o                         
   8   9  12     205176.30     208737.97       920.90 o                         
   9   9  12     369679.10     377021.58      1568.79 o                         
  10   9  12     167607.36     161888.15       793.55 o                         
  11   9  12      73254.86      67657.09       506.62 o                         
   0  10  12     714145.06     716596.78      3682.21 o                         
   1  10  12    1019789.12    1070297.96      3966.20 o                         
   2  10  12      17686.25      15406.07       246.81 o                         
   3  10  12     147009.58     143620.23       619.72 o                         
   4  10  12     708801.49     689024.17      2555.82 o                         
   5  10  12     548610.19     575591.39      2355.12 o                         
   6  10  12      66383.54      61958.00       479.17 o                         
   7  10  12       7055.63       9189.77       244.77 o                         
   8  10  12      17968.23      20816.29       297.54 o                         
   9  10  12       6418.18       8534.40       273.64 o                         
  10  10  12     117010.45     120506.12       867.25 o                         
  11  10  12    2221675.38    2302856.34      9918.13 o                         
   1  11  12      57447.89      56683.52       398.56 o                         
   2  11  12       1672.92       2274.31       202.59 o                         
   3  11  12     412925.04     417330.10      1588.24 o                         
   4  11  12     130001.07     127275.57       572.67 o                         
   5  11  12       4457.73       4010.52       244.25 o                         
   6  11  12     114971.44     114834.89       582.24 o                         
   7  11  12    1085887.73    1075491.26      4514.53 o                         
   8  11  12     123116.55     128662.54       758.17 o                         
   9  11  12      87288.24      82212.88       583.39 o                         
  10  11  12      98437.05      93744.87       576.89 o                         
  11  11  12     438966.57     436532.48      1938.34 o                         
   0  12  12     125573.79     141648.47       903.38 o                         
   1  12  12      34984.94      37279.36       295.02 o                         
   2  12  12       2105.68       2978.63       220.06 o                         
   3  12  12       4654.91       4871.70       226.81 o                         
   4  12  12      96093.94      94289.63       483.46 o                         
   5  12  12     818648.70     810410.86      3371.35 o                         
   6  12  12     321894.42     310235.10      1418.92 o                         
   7  12  12     102759.86     101750.52       605.79 o                         
   8  12  12      12026.89      14049.82       297.25 o                         
   9  12  12      13410.81      11255.42       306.26 o                         
  10  12  12         39.36       3082.62       305.01 o                         
  11  12  12     423522.27     439321.10      1933.14 o                         
  12  12  12       8047.99      15415.46       632.96 o                         
   1   1  13      58578.53      51594.02       276.00 o                         
   2   1  13      43527.93      44869.26       291.27 o                         
   3   1  13       9846.52       9378.79       166.75 o                         
   4   1  13       4212.03       3477.92       137.24 o                         
   5   1  13       7987.51       6779.18       159.47 o                         
   6   1  13       6885.50       7188.61       168.10 o                         
   7   1  13       1560.36       3261.05       171.01 o                         
   8   1  13        575.27       1725.45       192.08 o                         
   9   1  13      87307.26      79431.40       440.90 o                         
  10   1  13      83308.16      82331.61       439.20 o                         
  11   1  13     127427.97     120117.40       656.09 o                         
  12   1  13      30317.59      30194.79       303.73 o                         
   0   2  13      31580.53      32611.26       346.12 o                         
   1   2  13      11249.69      14720.24       294.49 o                         
   2   2  13       3932.36       4279.32       179.90 o                         
   3   2  13      34465.37      31078.94       295.65 o                         
   4   2  13      36586.47      29582.11       208.76 o                         
   5   2  13      80007.18      80460.34       391.79 o                         
   6   2  13      25896.50      23143.14       211.16 o                         
   7   2  13      12248.13      11708.03       189.40 o                         
   8   2  13       1305.74       1347.08       186.91 o                         
   9   2  13      54057.01      51470.26       343.73 o                         
  10   2  13       9560.22       7256.26       226.27 o                         
  11   2  13    8750206.93    9140655.02     35455.63 o                         
  12   2  13      83463.52      80409.12       458.47 o                         
   1   3  13      15210.11      16228.24       205.02 o                         
   2   3  13        385.54       1266.00       136.87 o                         
   3   3  13    1274238.51    1335872.59      4850.85 o                         
   4   3  13      10631.89       9796.05       164.40 o                         
   5   3  13      50653.87      48418.23       278.67 o                         
   6   3  13       3374.93       3616.03       168.47 o                         
   7   3  13       7756.29      10341.91       255.28 o                         
   8   3  13     102851.22     106910.07       489.77 o                         
   9   3  13      14770.67      20007.45       354.02 o                         
  10   3  13       1096.23       1920.35       220.65 o                         
  11   3  13     178499.05     177064.75       782.56 o                         
  12   3  13      29092.41      24900.03       280.99 o                         
   0   4  13        461.03       3255.82       208.49 o                         
   1   4  13     113096.02     107128.73       599.11 o                         
   2   4  13      52720.44      50105.55       273.37 o                         
   3   4  13       3922.92       3175.70       155.35 o                         
   4   4  13        311.26        702.89       154.67 o                         
   5   4  13     341954.02     338308.50      1299.43 o                         
   6   4  13      34246.86      35330.43       272.83 o                         
   7   4  13      45941.53      45069.88       301.36 o                         
   8   4  13       3287.44       4325.04       195.74 o                         
   9   4  13      97737.78      99012.96       558.56 o                         
  10   4  13      12464.94      17022.30       241.74 o                         
  11   4  13     206391.47     208722.92       869.48 o                         
  12   4  13      17608.16      15312.67       268.72 o                         
   1   5  13        739.01       1352.11       152.56 o                         
   2   5  13        330.73        638.07       168.31 o                         
   3   5  13       3680.51       5628.13       175.21 o                         
   4   5  13      11123.73       8721.17       176.50 o                         
   5   5  13        322.70       1020.97       172.37 o                         
   6   5  13       2321.99       2423.30       185.36 o                         
   7   5  13        791.76       1259.00       199.73 o                         
   8   5  13       6954.59       8070.03       223.78 o                         
   9   5  13        105.27        964.20       216.20 o                         
  10   5  13       4301.10       3596.18       226.89 o                         
  11   5  13       8545.37       9924.46       253.41 o                         
  12   5  13       1246.98       1724.27       255.22 o                         
   0   6  13       1165.08       2188.69       239.67 o                         
   1   6  13      53185.60      44577.07       322.43 o                         
   2   6  13      26224.56      26884.51       226.45 o                         
   3   6  13       4542.14       3497.40       173.73 o                         
   4   6  13       2716.46       2201.97       181.05 o                         
   5   6  13     423251.59     422386.49      1659.21 o                         
   6   6  13         76.21       1597.98       185.34 o                         
   7   6  13        785.17       1618.43       200.79 o                         
   8   6  13       6823.68       6592.00       213.80 o                         
   9   6  13     210352.72     210919.69       949.84 o                         
  10   6  13       2614.69       4120.20       240.37 o                         
  11   6  13     499248.71     498876.56      1986.34 o                         
  12   6  13      13917.74      14791.50       295.59 o                         
   1   7  13     167081.14     166189.98       689.61 o                         
   2   7  13       7023.66       6162.94       186.59 o                         
   3   7  13     109024.81     121549.80       592.20 o                         
   4   7  13       3570.78       4206.23       197.26 o                         
   5   7  13      27888.85      27840.86       337.49 o                         
   6   7  13      13906.23      11764.96       235.30 o                         
   7   7  13     888874.10     914122.25      3509.92 o                         
   8   7  13         27.18       1916.79       217.20 o                         
   9   7  13    1705319.88    1731973.58      6606.44 o                         
  10   7  13       2588.98       2316.24       251.54 o                         
  11   7  13       6787.00       7715.74       285.23 o                         
  12   7  13     125018.11     121321.54       690.68 o                         
   0   8  13      44944.34      47363.41       470.02 o                         
   1   8  13    1660613.81    1811085.81      7070.34 o                         
   2   8  13      26654.28      23767.44       263.57 o                         
   3   8  13       1152.28       1802.03       201.19 o                         
   4   8  13      19744.89      15704.60       262.03 o                         
   5   8  13   22414928.73   23716081.66     92566.01 o                         
   6   8  13      25604.90      24146.19       281.07 o                         
   7   8  13     101490.64     101366.91       506.98 o                         
   8   8  13       1963.48       2541.41       234.81 o                         
   9   8  13     215184.93     218437.30       950.65 o                         
  10   8  13       7237.00       6474.75       267.75 o                         
  11   8  13      24910.37      30394.65       452.59 o                         
  12   8  13       6246.79       6206.82       318.49 o                         
   1   9  13     172345.50     176278.15       823.51 o                         
   2   9  13       6382.77       4773.63       210.91 o                         
   3   9  13     830323.37     868591.82      3506.13 o                         
   4   9  13       6921.61       7642.90       237.61 o                         
   5   9  13      27785.45      27499.95       298.93 o                         
   6   9  13      43545.92      39736.14       339.25 o                         
   7   9  13     243340.94     267467.25      1180.99 o                         
   8   9  13        837.54       2117.67       240.25 o                         
   9   9  13      73049.23      71074.14       505.41 o                         
  10   9  13      37950.96      37311.40       351.18 o                         
  11   9  13      38895.17      35644.61       383.24 o                         
  12   9  13       4926.11       4748.43       297.72 o                         
   0  10  13      16758.36      17215.22       340.79 o                         
   1  10  13      38023.15      41232.82       459.37 o                         
   2  10  13      19148.67      17570.86       248.37 o                         
   3  10  13      14393.01      13109.03       246.81 o                         
   4  10  13      34569.46      34305.37       348.34 o                         
   5  10  13     100582.88     100182.39       598.50 o                         
   6  10  13       7904.91       8412.28       253.21 o                         
   7  10  13      26926.89      24860.46       310.88 o                         
   8  10  13          4.95        702.99       256.54 o                         
   9  10  13      21454.58      21431.22       316.69 o                         
  10  10  13        998.50       1176.23       263.51 o                         
  11  10  13       4393.93       6152.01       316.66 o                         
  12  10  13      27684.75      30392.35       398.34 o                         
   1  11  13      48367.95      43723.17       349.15 o                         
   2  11  13      42679.66      41489.13       354.26 o                         
   3  11  13      21188.83      26339.16       287.17 o                         
   4  11  13       2613.56       3452.65       238.74 o                         
   5  11  13       4816.01       4135.35       260.10 o                         
   6  11  13      22849.34      26293.16       324.57 o                         
   7  11  13      21078.51      21444.34       337.61 o                         
   8  11  13       2103.09       2170.95       263.73 o                         
   9  11  13      95224.23      89743.85       543.20 o                         
  10  11  13      16038.65      13198.29       305.52 o                         
  11  11  13       7271.60       7823.11       315.65 o                         
  12  11  13       3386.32       3842.94       309.09 o                         
   0  12  13      53484.43      58712.19       656.70 o                         
   1  12  13     530628.09     527869.92      2203.99 o                         
   2  12  13        876.83        789.19       234.17 o                         
   3  12  13       6260.49       5051.30       241.40 o                         
   4  12  13      63486.51      60155.74       401.26 o                         
   5  12  13     456626.67     460308.07      2120.42 o                         
   6  12  13      20074.63      20431.14       322.62 o                         
   7  12  13     293023.90     284856.66      1358.11 o                         
   8  12  13       3731.36       2880.63       332.91 o                         
   9  12  13     224215.94     215084.67      1080.13 o                         
  10  12  13      21423.15      19614.21       347.10 o                         
  11  12  13       2131.16       4127.10       336.80 o                         
  12  12  13      20624.51      19245.13       374.96 o                         
   1  13  13      55159.16      58339.85       457.62 o                         
   2  13  13      29698.47      27452.72       325.04 o                         
   3  13  13    2125598.17    2207503.07      9265.34 o                         
   4  13  13      54014.22      52564.88       417.20 o                         
   5  13  13       9400.75      10024.38       301.27 o                         
   6  13  13       2935.85       4308.65       289.29 o                         
   7  13  13     136576.19     163054.14       940.25 o                         
   8  13  13     124526.67     119214.76       773.38 o                         
   9  13  13     547515.89     565578.77      2596.46 o                         
  10  13  13       4249.51       3835.55       318.53 o                         
  11  13  13       5537.72       6914.97       298.46 o                         
  12  13  13       1076.19       2475.07       351.26 o                         
  13  13  13    1875068.55    1901031.10     13958.79 o                         
   0   0  14     247376.58     279930.65      2296.68 o                         
   1   0  14      16059.16      12692.54       267.59 o                         
   2   0  14       3237.89       2582.64       239.38 o                         
   3   0  14      11879.36      10884.21       277.77 o                         
   4   0  14     108954.36     109785.10       632.07 o                         
   5   0  14      26246.35      32942.34       486.47 o                         
   6   0  14      79734.68      79617.66       526.93 o                         
   7   0  14      71377.78      65692.37       539.94 o                         
   8   0  14      14238.45      13680.99       317.46 o                         
   9   0  14     428596.58     401929.89      2260.14 o                         
  10   0  14    2269976.23    2300383.95     12333.27 o                         
  11   0  14    6442408.89    6621529.76     35399.26 o                         
  12   0  14      12350.54      16050.55       392.91 o                         
  13   0  14      43952.20      44885.36       578.62 o                         
   1   1  14      23748.02      20464.59       266.68 o                         
   2   1  14     215728.28     204208.66       861.88 o                         
   3   1  14      49631.12      59546.65       395.57 o                         
   4   1  14     121731.31     121546.60       531.34 o                         
   5   1  14      20570.52      23728.73       222.29 o                         
   6   1  14       7053.76       6429.98       175.01 o                         
   7   1  14     178763.70     165737.56       712.63 o                         
   8   1  14     390755.15     387837.63      1508.92 o                         
   9   1  14     952884.26     926852.94      3562.78 o                         
  10   1  14      77518.00      73250.97       426.07 o                         
  11   1  14     111445.19     111051.20       610.90 o                         
  12   1  14      34909.56      33153.35       309.18 o                         
  13   1  14     649498.19     684421.96      2924.38 o                         
   0   2  14      43196.60      45739.14       476.28 o                         
   1   2  14      26830.27      24328.37       233.04 o                         
   2   2  14       3776.58       3935.03       193.85 o                         
   3   2  14       5783.11       5530.31       157.33 o                         
   4   2  14       3645.66       3120.66       149.03 o                         
   5   2  14        965.13       3462.87       163.05 o                         
   6   2  14      52277.34      56778.62       324.15 o                         
   7   2  14       6243.05       7018.40       192.39 o                         
   8   2  14       6710.16       5997.38       213.53 o                         
   9   2  14      76648.77      71594.22       431.93 o                         
  10   2  14      22167.58      24385.43       302.12 o                         
  11   2  14     103390.78     102537.91       573.96 o                         
  12   2  14      83443.53      88675.03       499.37 o                         
  13   2  14       9465.41       9075.85       297.37 o                         
   1   3  14        523.48       1530.28       194.98 o                         
   2   3  14       1625.60       2481.95       139.05 o                         
   3   3  14     103756.09     100423.54       540.53 o                         
   4   3  14     229304.06     232545.59       894.05 o                         
   5   3  14      14055.30      12714.52       184.02 o                         
   6   3  14      74248.53      71550.44       376.26 o                         
   7   3  14      64352.25      61370.38       401.53 o                         
   8   3  14      97969.13      90531.04       447.85 o                         
   9   3  14      57654.71      49800.02       417.13 o                         
  10   3  14         23.85        580.89       220.86 o                         
  11   3  14        197.85        568.27       229.23 o                         
  12   3  14      10644.69      10232.84       267.52 o                         
  13   3  14     149525.51     143097.62       737.32 o                         
   0   4  14      73087.18      68815.64       650.48 o                         
   1   4  14     131941.32     112870.16       595.36 o                         
   2   4  14      26051.87      26446.98       243.34 o                         
   3   4  14      56678.80      62019.09       355.70 o                         
   4   4  14      90673.29      85145.20       484.08 o                         
   5   4  14     678770.20     720354.32      2772.11 o                         
   6   4  14     138529.42     136656.63       639.97 o                         
   7   4  14      87553.40      76618.85       397.77 o                         
   8   4  14         17.20        598.17       194.84 o                         
   9   4  14     202143.92     206361.65       849.88 o                         
  10   4  14      83960.88      84859.27       565.04 o                         
  11   4  14      38131.64      36534.03       449.83 o                         
  12   4  14        773.37       2239.41       257.93 o                         
  13   4  14      21455.94      18485.35       317.27 o                         
   1   5  14       2696.60       4066.19       180.66 o                         
   2   5  14     334785.41     336899.89      1340.97 o                         
   3   5  14    1977911.61    2103740.91      7996.87 o                         
   4   5  14     103569.33     104424.70       545.17 o                         
   5   5  14        259.53        374.50       169.63 o                         
   6   5  14      72657.70      69984.01       385.99 o                         
   7   5  14     109221.60     108022.98       558.91 o                         
   8   5  14      13334.62      16425.71       245.96 o                         
   9   5  14      58924.43      61061.33       558.35 o                         
  10   5  14      31887.29      28628.10       307.89 o                         
  11   5  14        706.28       2764.36       248.46 o                         
  12   5  14      64636.57      69405.97       539.08 o                         
  13   5  14     793470.80     838586.89      3626.99 o                         
   0   6  14      53137.26      53481.17       562.66 o                         
   1   6  14      87733.22     101533.96       523.09 o                         
   2   6  14      30306.95      28327.92       290.27 o                         
   3   6  14      57542.79      58650.05       361.62 o                         
   4   6  14      80095.63      76893.84       467.71 o                         
   5   6  14    1490052.40    1513196.53      5614.27 o                         
   6   6  14     951728.70     942387.45      3470.24 o                         
   7   6  14     142988.37     138790.23       616.54 o                         
   8   6  14      25207.94      27730.59       278.85 o                         
   9   6  14     634631.12     610777.23      2420.25 o                         
  10   6  14     671093.19     662949.16      2622.12 o                         
  11   6  14      67144.83      83563.91       567.80 o                         
  12   6  14     173811.74     174374.28       843.60 o                         
  13   6  14      10197.38      10540.79       322.14 o                         
   1   7  14        173.26        943.02       197.32 o                         
   2   7  14        165.06        678.06       200.77 o                         
   3   7  14       9210.02       9138.83       217.04 o                         
   4   7  14       1778.04       1931.21       199.67 o                         
   5   7  14        332.71        665.92       205.36 o                         
   6   7  14      35804.77      33832.15       298.74 o                         
   7   7  14     128043.70     123047.20       621.14 o                         
   8   7  14     162200.20     160204.48       781.92 o                         
   9   7  14     342610.74     329266.60      1334.48 o                         
  10   7  14       7302.60       7707.47       269.60 o                         
  11   7  14       1656.11       1664.91       258.47 o                         
  12   7  14     102929.46     106567.93       614.06 o                         
  13   7  14      84815.18      86576.65       560.74 o                         
   0   8  14      57657.58      51771.01       493.74 o                         
   1   8  14      12427.94      12028.37       223.96 o                         
   2   8  14        714.66        690.85       206.25 o                         
   3   8  14       5180.80       4025.10       209.89 o                         
   4   8  14        301.43        747.86       218.66 o                         
   5   8  14     110439.77     107219.20       579.34 o                         
   6   8  14      14582.29      14362.29       265.94 o                         
   7   8  14        540.47        830.60       249.06 o                         
   8   8  14       3946.64       3741.16       245.25 o                         
   9   8  14       9522.87      10374.62       263.91 o                         
  10   8  14      18031.49      18013.11       294.25 o                         
  11   8  14       6083.65       5346.72       315.32 o                         
  12   8  14      24484.11      25222.21       359.69 o                         
  13   8  14       2450.02       1993.39       339.64 o                         
   1   9  14     250577.44     244842.29      1106.41 o                         
   2   9  14     371693.92     367681.26      1644.40 o                         
   3   9  14     248899.41     246753.47      1253.63 o                         
   4   9  14      25590.52      23378.84       292.59 o                         
   5   9  14       2907.26       2557.04       234.56 o                         
   6   9  14       1341.62       2399.83       247.07 o                         
   7   9  14      24145.20      28472.78       394.05 o                         
   8   9  14      16873.75      15443.81       287.57 o                         
   9   9  14     430606.38     410368.54      1737.90 o                         
  10   9  14       5633.76       4272.90       284.63 o                         
  11   9  14     123219.53     124128.98       684.19 o                         
  12   9  14       4376.18       5658.20       324.31 o                         
  13   9  14        477.09       1513.79       329.97 o                         
   0  10  14     322020.10     324294.09      2036.10 o                         
   1  10  14    1711915.63    1716554.27      7062.72 o                         
   2  10  14      44089.54      40166.31       372.99 o                         
   3  10  14      87023.46      87223.55       501.78 o                         
   4  10  14      82013.96      76874.69       548.10 o                         
   5  10  14    1936402.39    1989470.58      8063.03 o                         
   6  10  14      72635.95      70559.40       555.51 o                         
   7  10  14     240660.26     241038.93      1079.33 o                         
   8  10  14       5955.51       6276.62       306.04 o                         
   9  10  14     248015.84     245400.59      1139.19 o                         
  10  10  14     613561.28     599563.03      2542.84 o                         
  11  10  14    1430207.21    1459389.47      6281.36 o                         
  12  10  14       1816.62       3824.57       339.34 o                         
  13  10  14       5607.94       6719.76       340.17 o                         
   1  11  14    1088989.74    1079680.31      4619.90 o                         
   2  11  14     859078.36     846477.13      3498.85 o                         
   3  11  14     470672.08     478507.49      2115.91 o                         
   4  11  14     714039.14     717052.40      2956.86 o                         
   5  11  14      24076.03      23222.68       312.24 o                         
   6  11  14       8329.71       9796.53       277.04 o                         
   7  11  14     205822.94     204451.69       979.92 o                         
   8  11  14      43858.98      42310.89       482.87 o                         
   9  11  14     166751.29     163655.11       849.30 o                         
  10  11  14     101020.40      95238.78       624.24 o                         
  11  11  14     106239.73     102384.96       632.17 o                         
  12  11  14       4625.97       8120.90       340.13 o                         
  13  11  14     821506.37     847143.64      3599.96 o                         
   0  12  14       3971.21       4236.90       340.43 o                         
   1  12  14      98149.05      94529.96       535.41 o                         
   2  12  14       3321.14       3208.96       242.71 o                         
   3  12  14       1340.26       2927.71       261.19 o                         
   4  12  14     262415.07     260210.61      1198.90 o                         
   5  12  14     662582.86     665613.52      2918.79 o                         
   6  12  14      50449.46      49228.48       405.91 o                         
   7  12  14       9275.03      10858.40       321.58 o                         
   8  12  14      10052.69       9367.17       340.38 o                         
   9  12  14      13984.34      14893.29       364.30 o                         
  10  12  14      48126.33      47049.42       478.88 o                         
  11  12  14     255777.81     254183.18      1238.18 o                         
  12  12  14         58.12        987.42       351.00 o                         
  13  12  14       6765.70       6538.24       359.86 o                         
   1  13  14      17154.72      17817.15       298.87 o                         
   2  13  14      73849.18      67499.68       480.27 o                         
   3  13  14       8558.12       6987.99       281.49 o                         
   4  13  14      21567.08      18647.71       333.67 o                         
   5  13  14       1751.80       1770.05       319.15 o                         
   6  13  14       5080.06       5308.49       306.71 o                         
   7  13  14     101975.44      94587.80       582.01 o                         
   8  13  14      24521.53      24105.71       393.47 o                         
   9  13  14      84693.66      88230.83       636.02 o                         
  10  13  14       8890.10       8030.35       348.30 o                         
  11  13  14       8945.02       9794.56       323.08 o                         
  12  13  14       2116.06       1912.85       354.45 o                         
  13  13  14        476.93       2260.01       370.20 o                         
   0  14  14      60688.91      61857.63       655.85 o                         
   1  14  14       2021.85       3171.70       294.34 o                         
   2  14  14      29803.37      28924.41       360.24 o                         
   3  14  14       8539.02       6901.14       313.67 o                         
   4  14  14      15847.50      17121.09       332.19 o                         
   5  14  14     795118.93     817893.32      3614.36 o                         
   6  14  14     153901.44     150654.89       788.05 o                         
   7  14  14      30402.10      30157.07       409.95 o                         
   8  14  14       3251.13       3785.66       359.28 o                         
   9  14  14      40684.05      40754.88       474.60 o                         
  10  14  14      75833.21      74584.54       584.46 o                         
  11  14  14        171.46       1777.48       345.11 o                         
  12  14  14        966.06       1428.83       366.04 o                         
  13  14  14       5787.09       5748.52       387.08 o                         
  14  14  14      57917.99      58071.47      1053.40 o                         
   1   1  15        402.94       1397.18       193.52 o                         
   2   1  15     595865.24     585399.97      2298.95 o                         
   3   1  15        477.80        862.57       196.27 o                         
   4   1  15     177934.59     174013.80       774.88 o                         
   5   1  15      15482.66      14904.25       187.53 o                         
   6   1  15     285526.35     288876.04      1096.36 o                         
   7   1  15       3623.11       3057.72       195.75 o                         
   8   1  15    1304091.39    1304705.18      4855.34 o                         
   9   1  15      85352.44      88821.40       463.58 o                         
  10   1  15       9815.31      10322.80       254.12 o                         
  11   1  15      56592.02      57434.16       383.08 o                         
  12   1  15     297081.93     290841.43      1226.56 o                         
  13   1  15      65215.26      63993.19       462.05 o                         
  14   1  15     270204.33     262310.26      1258.64 o                         
   0   2  15      29065.13      36786.63       427.52 o                         
   1   2  15      20298.06      16846.14       232.02 o                         
   2   2  15      89102.56      87514.49       609.92 o                         
   3   2  15      18120.39      18777.32       249.67 o                         
   4   2  15    1065498.25    1083852.25      4007.56 o                         
   5   2  15      99523.72      95347.30       472.34 o                         
   6   2  15     334033.69     352999.26      1706.60 o                         
   7   2  15      92034.83      86076.06       435.47 o                         
   8   2  15       2618.81       1425.95       222.27 o                         
   9   2  15      11830.14       9719.44       246.93 o                         
  10   2  15    1976373.26    2089386.11      7938.77 o                         
  11   2  15     105085.23     103842.47       539.13 o                         
  12   2  15      50602.24      46126.97       464.50 o                         
  13   2  15       9567.58       7504.63       291.83 o                         
  14   2  15      34234.22      31498.43       427.77 o                         
   1   3  15        771.95       1575.58       221.26 o                         
   2   3  15    1656485.98    1803214.12      7585.77 o                         
   3   3  15      81424.35      84816.99       555.90 o                         
   4   3  15     235395.14     245033.98      1186.87 o                         
   5   3  15       1630.73       1595.28       176.88 o                         
   6   3  15      38094.23      37254.30       316.13 o                         
   7   3  15     229497.26     233386.23       975.76 o                         
   8   3  15    6927845.05    7301633.83     27339.39 o                         
   9   3  15      88461.74      80604.73       439.78 o                         
  10   3  15       1192.48        952.43       248.33 o                         
  11   3  15       2349.65       2253.81       262.93 o                         
  12   3  15     665739.21     694613.43      2780.53 o                         
  13   3  15      14117.75      13836.20       325.43 o                         
  14   3  15    1372024.33    1431986.68      6221.88 o                         
   0   4  15       7037.16      11069.10       397.14 o                         
   1   4  15       8393.81       9191.87       207.31 o                         
   2   4  15       6140.32       5875.91       182.79 o                         
   3   4  15     105207.20     104006.77       528.46 o                         
   4   4  15     296560.38     299524.74      1578.78 o                         
   5   4  15      29745.48      31682.05       288.10 o                         
   6   4  15      56864.25      51713.32       454.73 o                         
   7   4  15      41639.39      37905.06       311.30 o                         
   8   4  15      78652.08      73764.29       435.31 o                         
   9   4  15      84305.48      84495.90       450.06 o                         
  10   4  15       2059.14       5302.46       241.22 o                         
  11   4  15       3380.05       2997.79       249.22 o                         
  12   4  15       7484.17       8776.14       278.60 o                         
  13   4  15      51587.51      51569.55       421.32 o                         
  14   4  15     160753.00     157742.25       848.41 o                         
   1   5  15      17832.76      16740.44       253.30 o                         
   2   5  15      34700.80      33068.86       385.97 o                         
   3   5  15        663.47       1216.53       195.28 o                         
   4   5  15     106187.18     102721.88       577.14 o                         
   5   5  15      11712.40      10926.49       199.92 o                         
   6   5  15        569.73       1670.69       209.15 o                         
   7   5  15       3550.67       3492.90       220.59 o                         
   8   5  15      33096.60      28869.11       272.84 o                         
   9   5  15       1405.26       1839.76       243.67 o                         
  10   5  15      25255.04      24455.42       278.36 o                         
  11   5  15        138.84        995.41       260.78 o                         
  12   5  15      48525.88      45739.37       394.17 o                         
  13   5  15       1976.11       1779.91       307.28 o                         
  14   5  15     192088.70     190975.69       981.16 o                         
   0   6  15     368545.69     377792.79      2205.84 o                         
   1   6  15      62717.28      61091.04       468.98 o                         
   2   6  15     205804.21     208812.44       894.11 o                         
   3   6  15      13280.21      12418.85       223.88 o                         
   4   6  15     243343.83     239324.02       998.87 o                         
   5   6  15      11789.40      11422.28       223.49 o                         
   6   6  15      61626.17      65452.77       456.62 o                         
   7   6  15      21241.95      19059.39       256.12 o                         
   8   6  15         93.50        330.06       229.10 o                         
   9   6  15          0.25        952.35       253.56 o                         
  10   6  15      27882.95      28874.18       310.85 o                         
  11   6  15      35708.58      37785.14       340.16 o                         
  12   6  15     189094.96     186387.90       898.44 o                         
  13   6  15      21344.02      21182.10       353.86 o                         
  14   6  15       1703.33       1058.46       332.07 o                         
   1   7  15     173830.22     164237.06       736.22 o                         
   2   7  15    1211642.78    1278138.33      5104.43 o                         
   3   7  15      25409.19      21911.14       272.36 o                         
   4   7  15     125448.50     122854.29       587.00 o                         
   5   7  15      25015.29      24770.25       270.59 o                         
   6   7  15      99341.85      98613.68       496.72 o                         
   7   7  15      33311.67      31418.88       366.28 o                         
   8   7  15     281591.56     280718.86      1520.09 o                         
   9   7  15      13356.59      11819.24       245.35 o                         
  10   7  15       7772.63       8039.99       280.90 o                         
  11   7  15        384.50       1422.12       293.47 o                         
  12   7  15    3434379.06    3575255.77     14657.31 o                         
  13   7  15     157947.45     158656.62       858.42 o                         
  14   7  15     289503.21     292641.00      1403.26 o                         
   0   8  15   12761946.24   13443997.32     78877.28 o                         
   1   8  15     162655.33     161240.83       949.63 o                         
   2   8  15        605.40       1312.99       232.16 o                         
   3   8  15      38947.58      34742.27       321.07 o                         
   4   8  15     543634.58     573652.28      2357.55 o                         
   5   8  15      43789.48      44973.37       385.49 o                         
   6   8  15    1505863.14    1570021.76      6123.60 o                         
   7   8  15      52127.84      48734.31       364.94 o                         
   8   8  15       6451.66       8062.65       261.01 o                         
   9   8  15      24206.08      23369.38       298.80 o                         
  10   8  15      84302.56      99364.17       575.55 o                         
  11   8  15      43190.04      40190.07       464.72 o                         
  12   8  15    2162620.12    2199521.69      9417.15 o                         
  13   8  15      18767.78      20066.34       374.42 o                         
  14   8  15      15556.53      13683.12       374.48 o                         
   1   9  15      46350.91      42011.98       353.83 o                         
   2   9  15     396417.23     401437.77      1736.27 o                         
   3   9  15      21612.02      22111.33       283.17 o                         
   4   9  15       5285.54       6326.50       242.14 o                         
   5   9  15      82577.13      83701.27       496.97 o                         
   6   9  15     128480.05     129871.96       675.77 o                         
   7   9  15      26807.63      22122.61       313.77 o                         
   8   9  15       4876.81       7953.20       287.13 o                         
   9   9  15        492.38       2938.57       257.80 o                         
  10   9  15      16899.13      19332.92       337.60 o                         
  11   9  15      23358.29      23738.92       346.83 o                         
  12   9  15     152077.49     161653.01       948.35 o                         
  13   9  15      86483.23      82418.48       615.59 o                         
  14   9  15       2835.70       3847.72       338.97 o                         
   0  10  15      16534.21      13630.40       364.23 o                         
   1  10  15       3548.61       3344.85       252.63 o                         
   2  10  15      13859.29      12095.24       283.91 o                         
   3  10  15         47.61       2064.49       269.28 o                         
   4  10  15         39.12       1409.51       259.60 o                         
   5  10  15     124326.29     124862.88       631.30 o                         
   6  10  15     110587.48     103263.06       718.47 o                         
   7  10  15     140807.14     139501.20       693.74 o                         
   8  10  15        760.17       2430.86       304.73 o                         
   9  10  15      58553.40      57838.85       460.17 o                         
  10  10  15      54579.37      53042.34       441.35 o                         
  11  10  15      25810.02      22879.14       327.41 o                         
  12  10  15         95.73        751.98       329.45 o                         
  13  10  15        279.36        203.56       381.24 o                         
  14  10  15       1011.50       1433.81       363.13 o                         
   1  11  15        136.72       -170.63       255.88 o                         
   2  11  15     291298.22     281081.55      1327.46 o                         
   3  11  15       2552.02       3334.70       275.02 o                         
   4  11  15      11179.80      11539.89       284.30 o                         
   5  11  15      15616.99      17268.33       307.85 o                         
   6  11  15      78336.09      79923.10       548.80 o                         
   7  11  15       1594.46       2421.89       301.24 o                         
   8  11  15     332913.84     326013.88      1524.53 o                         
   9  11  15       8293.26       8053.88       348.69 o                         
  10  11  15        494.90        943.34       292.12 o                         
  11  11  15       6316.81       7118.86       288.55 o                         
  12  11  15     107371.90     100448.00       645.36 o                         
  13  11  15      14110.91      14044.32       389.26 o                         
  14  11  15       6135.15       7302.41       391.56 o                         
   0  12  15     265775.87     269132.93      1771.05 o                         
   1  12  15        453.95       1034.31       270.10 o                         
   2  12  15       4550.86       4616.31       279.35 o                         
   3  12  15      29391.04      29098.50       378.98 o                         
   4  12  15     112873.29     115038.05       629.68 o                         
   5  12  15       4703.21       5183.82       272.83 o                         
   6  12  15      26526.71      31100.81       400.02 o                         
   7  12  15      25406.25      23873.43       352.32 o                         
   8  12  15       6218.69       6300.18       329.04 o                         
   9  12  15       5114.20       4488.43       344.44 o                         
  10  12  15      52653.41      57460.27       489.02 o                         
  11  12  15     156118.92     161296.63       844.18 o                         
  12  12  15     238956.79     233413.17      1176.06 o                         
  13  12  15       9979.24       9458.88       378.32 o                         
  14  12  15      84004.11      81310.81       635.14 o                         
   1  13  15      23385.73      20567.13       336.75 o                         
   2  13  15    1052454.41    1121165.20      5171.41 o                         
   3  13  15      90747.53     101044.19       677.13 o                         
   4  13  15     246710.03     246963.24      1220.22 o                         
   5  13  15         63.82         16.12       318.23 o                         
   6  13  15      50257.48      47745.87       426.35 o                         
   7  13  15      11414.21      13524.86       346.45 o                         
   8  13  15    1324657.04    1343452.10      5876.98 o                         
   9  13  15      18722.52      19224.30       399.71 o                         
  10  13  15      38271.36      37416.69       459.45 o                         
  11  13  15        665.98        920.41       328.39 o                         
  12  13  15        788.25       3368.73       366.22 o                         
  13  13  15       9129.18       9073.60       386.11 o                         
  14  13  15     107183.03     106345.93       696.00 o                         
   0  14  15    1362762.55    1429109.49      8830.21 o                         
   1  14  15       5876.72       6757.97       302.94 o                         
   2  14  15      80245.84      77755.21       525.80 o                         
   3  14  15      29190.20      27927.29       401.85 o                         
   4  14  15       1054.33       3109.92       334.31 o                         
   5  14  15       1635.31       2857.41       341.12 o                         
   6  14  15     451015.87     458265.14      2045.69 o                         
   7  14  15        171.57        381.33       322.98 o                         
   8  14  15       5142.73       5813.35       361.08 o                         
   9  14  15       1142.82       1542.88       376.01 o                         
  10  14  15     631071.23     656449.60      3096.88 o                         
  11  14  15      71834.85      68839.19       544.30 o                         
  12  14  15      30913.47      31100.91       441.97 o                         
  13  14  15       5628.09       3705.06       395.57 o                         
  14  14  15     190512.47     189143.80       993.47 o                         
   1  15  15      41905.26      41118.05       409.30 o                         
   2  15  15      44202.41      43945.33       469.29 o                         
   3  15  15      11619.34      12528.45       329.74 o                         
   4  15  15      78898.07      82935.84       632.42 o                         
   5  15  15       8092.30       8798.94       369.06 o                         
   6  15  15       1529.78       1601.92       358.19 o                         
   7  15  15      15638.26      14504.55       378.06 o                         
   8  15  15      34359.90      36287.62       437.61 o                         
   9  15  15         72.44       1154.00       377.57 o                         
  10  15  15      43646.69      41969.28       516.06 o                         
  11  15  15      26555.50      23637.79       516.73 o                         
  12  15  15      17307.02      15893.52       441.61 o                         
  13  15  15      31173.36      30855.26       484.52 o                         
  14  15  15       1016.29       1989.47       423.48 o                         
  15  15  15     159722.95     179040.78      1692.06 o                         
   0   0  16   21943577.00   23325477.36    185999.45 o                         
   1   0  16      82401.22      78008.48       954.37 o                         
   2   0  16     448790.70     429489.54      2422.90 o                         
   3   0  16      12966.97      13288.83       393.34 o                         
   4   0  16      81768.07      86600.76       882.16 o                         
   5   0  16       1270.34       3971.60       296.93 o                         
   6   0  16   10876123.27   11247831.70     57361.71 o                         
   7   0  16     126914.29     124053.90       802.63 o                         
   8   0  16      10655.70       8250.19       323.89 o                         
   9   0  16      96574.01      89379.16       702.48 o                         
  10   0  16   15070097.95   15372384.24     83062.02 o                         
  11   0  16       7313.71      13134.32       406.72 o                         
  12   0  16    1443858.50    1481072.15      8296.25 o                         
  13   0  16        281.12       1268.42       417.40 o                         
  14   0  16      15532.09      15533.05       516.62 o                         
  15   0  16        174.85       3263.62       474.32 o                         
   1   1  16      59588.49      53402.06       379.61 o                         
   2   1  16     909197.33     902739.07      3502.74 o                         
   3   1  16       1977.45       2850.80       213.62 o                         
   4   1  16       9272.99       8946.24       233.53 o                         
   5   1  16      11168.48       8406.03       181.67 o                         
   6   1  16     685611.26     686325.07      2509.79 o                         
   7   1  16        112.52       3485.05       214.33 o                         
   8   1  16    3520784.22    3604259.04     13244.86 o                         
   9   1  16     193626.13     197785.21       860.91 o                         
  10   1  16      53714.27      52554.35       442.72 o                         
  11   1  16      41895.90      40241.01       346.93 o                         
  12   1  16    1218997.80    1196992.45      4604.44 o                         
  13   1  16      21130.95      22209.43       353.92 o                         
  14   1  16      28542.47      32376.52       404.83 o                         
  15   1  16       2747.18       3441.59       339.32 o                         
   0   2  16      27515.19      29925.25       391.13 o                         
   1   2  16        159.26        624.85       219.55 o                         
   2   2  16       7273.66       7211.90       230.63 o                         
   3   2  16        161.14       1340.67       215.60 o                         
   4   2  16      15018.32      15495.77       238.24 o                         
   5   2  16       3883.97       4583.17       180.69 o                         
   6   2  16      23258.24      26934.42       308.37 o                         
   7   2  16       1578.49       3026.84       212.78 o                         
   8   2  16       3470.96       3874.19       237.90 o                         
   9   2  16       2764.96       2656.63       244.75 o                         
  10   2  16     632038.41     614664.83      2430.79 o                         
  11   2  16       6193.05       6643.98       284.84 o                         
  12   2  16       7006.77       7585.45       278.54 o                         
  13   2  16        368.62       1022.59       311.93 o                         
  14   2  16      25386.50      23781.31       418.68 o                         
  15   2  16        208.52        646.74       312.78 o                         
   1   3  16      14100.88      13384.37       284.74 o                         
   2   3  16      75528.01      71487.30       479.27 o                         
   3   3  16       8457.55       9387.18       245.27 o                         
   4   3  16         14.44       1421.09       173.98 o                         
   5   3  16        892.44        725.31       188.02 o                         
   6   3  16         71.67       1408.50       202.89 o                         
   7   3  16         51.30       1050.75       215.94 o                         
   8   3  16     160068.13     145574.06       671.87 o                         
   9   3  16       1261.75       2905.34       241.23 o                         
  10   3  16      18436.50      14132.79       279.56 o                         
  11   3  16       1460.09       1154.63       278.27 o                         
  12   3  16      70537.83      70766.76       459.48 o                         
  13   3  16       6787.16       7347.25       323.86 o                         
  14   3  16      37220.67      39167.53       427.90 o                         
  15   3  16       8297.54       9849.07       321.16 o                         
   0   4  16    1863656.70    1978851.38     12328.63 o                         
   1   4  16      42334.92      38495.17       350.09 o                         
   2   4  16        449.13       3496.95       196.07 o                         
   3   4  16        910.82       1061.29       167.86 o                         
   4   4  16     593839.43     575668.59      2262.00 o                         
   5   4  16      46834.96      47160.24       342.48 o                         
   6   4  16     374597.66     372619.07      1429.90 o                         
   7   4  16       5367.86       6884.84       219.76 o                         
   8   4  16       2188.43       3830.08       232.08 o                         
   9   4  16      33582.98      32245.45       297.49 o                         
  10   4  16    1261924.01    1278902.46      4935.06 o                         
  11   4  16      80630.91      79121.96       476.55 o                         
  12   4  16     145487.02     146808.91       733.63 o                         
  13   4  16         29.75       1092.22       314.10 o                         
  14   4  16     171877.39     177496.48       935.98 o                         
  15   4  16      27140.83      29540.60       455.47 o                         
   1   5  16     516909.66     502006.21      2086.46 o                         
   2   5  16   14454650.36   15043168.80     62168.77 o                         
   3   5  16       7079.38      10101.94       328.61 o                         
   4   5  16    1814293.49    1853277.07      7195.20 o                         
   5   5  16         10.39       1002.80       208.69 o                         
   6   5  16     556640.40     552273.87      2116.60 o                         
   7   5  16      19325.88      18720.15       252.46 o                         
   8   5  16    1999974.33    2093399.75      8097.49 o                         
   9   5  16     152673.07     150392.43       696.54 o                         
  10   5  16       7809.15       9745.74       252.62 o                         
  11   5  16      71914.22      70747.21       434.24 o                         
  12   5  16     920796.39     983074.31      4027.33 o                         
  13   5  16      34074.72      34546.69       444.82 o                         
  14   5  16    1265298.28    1278856.71      5545.60 o                         
  15   5  16      57083.88      54548.30       494.97 o                         
   0   6  16     802691.33     794544.71      4650.64 o                         
   1   6  16      13115.52      11667.06       287.97 o                         
   2   6  16     665142.90     648647.55      2705.14 o                         
   3   6  16      24740.33      24974.67       288.71 o                         
   4   6  16    1680118.24    1676365.58      6488.21 o                         
   5   6  16        391.40       3460.26       217.42 o                         
   6   6  16     317302.70     327913.21      1334.92 o                         
   7   6  16      13672.32      13406.10       258.38 o                         
   8   6  16      47736.15      44267.33       348.84 o                         
   9   6  16        968.68       1358.98       260.78 o                         
  10   6  16     574666.69     629054.22      2469.78 o                         
  11   6  16      23218.48      21853.14       317.18 o                         
  12   6  16       7270.08       9283.65       305.30 o                         
  13   6  16        762.31       1341.12       316.43 o                         
  14   6  16        511.69       2048.77       350.79 o                         
  15   6  16        252.75       1146.80       362.74 o                         
   1   7  16         47.58        694.26       224.63 o                         
   2   7  16      91708.17      91746.92       600.11 o                         
   3   7  16      58775.20      55736.04       378.29 o                         
   4   7  16      49513.22      49092.73       454.23 o                         
   5   7  16       2406.29       1999.32       214.87 o                         
   6   7  16      71868.32      67519.92       400.57 o                         
   7   7  16        561.89       1634.01       237.10 o                         
   8   7  16     208619.20     201124.63       867.36 o                         
   9   7  16       3080.25       4256.68       256.95 o                         
  10   7  16        324.74        917.35       280.52 o                         
  11   7  16       2653.97       2705.02       310.37 o                         
  12   7  16     129299.94     136197.93       727.70 o                         
  13   7  16      29646.36      26524.38       381.25 o                         
  14   7  16     132558.97     128341.88       750.79 o                         
  15   7  16       4830.97       3867.97       371.37 o                         
   0   8  16       6144.92       5248.96       357.47 o                         
   1   8  16          4.75        827.33       252.95 o                         
   2   8  16      78058.29      77526.85       477.22 o                         
   3   8  16         20.20       1225.00       238.89 o                         
   4   8  16       1091.85       3766.10       260.00 o                         
   5   8  16       3966.36       3428.22       244.95 o                         
   6   8  16        415.17       5379.39       240.58 o                         
   7   8  16       1435.93       1591.20       255.45 o                         
   8   8  16      15012.66      16521.29       286.92 o                         
   9   8  16         36.11        966.15       262.34 o                         
  10   8  16      18819.56      16830.61       300.12 o                         
  11   8  16       6379.04       6833.49       329.34 o                         
  12   8  16      69893.47      74267.11       560.62 o                         
  13   8  16        393.97       1368.77       335.75 o                         
  14   8  16       2505.70       3394.24       370.64 o                         
  15   8  16       3703.87       4995.46       393.63 o                         
   1   9  16       9600.08       9348.33       269.57 o                         
   2   9  16     279731.69     280586.51      1272.07 o                         
   3   9  16       9949.43       7958.19       268.86 o                         
   4   9  16     100503.58     104600.55       610.26 o                         
   5   9  16       2727.70       3076.14       270.19 o                         
   6   9  16     500934.05     492012.00      1981.56 o                         
   7   9  16      66350.67      62374.92       652.12 o                         
   8   9  16     239605.69     254099.74      1119.23 o                         
   9   9  16       3219.42       3837.01       283.89 o                         
  10   9  16       7546.52       8103.09       310.61 o                         
  11   9  16       2505.38       2441.27       339.14 o                         
  12   9  16        359.07       1285.40       362.96 o                         
  13   9  16        175.74       1194.12       350.61 o                         
  14   9  16      15406.42      16210.16       421.33 o                         
  15   9  16        379.21       1442.63       397.94 o                         
   0  10  16      91248.81     108459.27       848.51 o                         
   1  10  16      18649.85      19622.50       294.73 o                         
   2  10  16     327016.38     318217.43      1476.31 o                         
   3  10  16      10501.71      10264.07       294.59 o                         
   4  10  16       2647.27       3894.69       278.48 o                         
   5  10  16     276857.19     254575.84      1131.07 o                         
   6  10  16   17758069.71   18176474.68     72957.64 o                         
   7  10  16     285665.24     286462.74      1261.09 o                         
   8  10  16       3225.56       6556.38       295.90 o                         
   9  10  16      23401.47      22030.97       363.76 o                         
  10  10  16    1613339.28    1637495.46      6813.96 o                         
  11  10  16        127.82       3246.23       310.39 o                         
  12  10  16     167930.51     169931.52       898.69 o                         
  13  10  16       6772.75       7914.24       389.35 o                         
  14  10  16     117085.84     121815.89       762.14 o                         
  15  10  16      84907.79      85066.72       670.14 o                         
   1  11  16      15944.25      16123.04       304.48 o                         
   2  11  16     224920.80     254403.72      1251.04 o                         
   3  11  16      29846.07      29622.81       384.63 o                         
   4  11  16       6844.83       9267.49       380.34 o                         
   5  11  16       8370.44       7037.63       299.22 o                         
   6  11  16    1048282.74    1044114.72      4176.80 o                         
   7  11  16       2001.32       4677.22       300.25 o                         
   8  11  16    2712445.44    2754242.89     11604.82 o                         
   9  11  16      56323.80      57535.97       507.90 o                         
  10  11  16      42909.52      42320.14       443.24 o                         
  11  11  16      18813.96      18033.47       332.65 o                         
  12  11  16     743477.93     739734.94      3239.26 o                         
  13  11  16       2189.38       4058.24       365.24 o                         
  14  11  16     492665.58     510726.42      2393.21 o                         
  15  11  16       4040.42       3994.89       453.38 o                         
   0  12  16    2741973.03    2818852.88     16638.68 o                         
   1  12  16      18102.95      16412.84       342.70 o                         
   2  12  16      18034.54      15995.21       330.35 o                         
   3  12  16       3342.65       4359.10       294.90 o                         
   4  12  16      18328.96      20033.57       327.46 o                         
   5  12  16        391.94        276.75       292.01 o                         
   6  12  16       1006.21       5220.38       294.21 o                         
   7  12  16        142.15        977.61       315.66 o                         
   8  12  16      23673.70      23838.05       387.72 o                         
   9  12  16         27.67        668.11       343.39 o                         
  10  12  16     239648.38     241025.28      1202.41 o                         
  11  12  16      10729.84      11386.73       324.68 o                         
  12  12  16      81764.37      79660.64       588.11 o                         
  13  12  16       7097.14       6805.23       367.16 o                         
  14  12  16     436286.02     430892.72      1916.86 o                         
  15  12  16       2377.73       2778.30       445.81 o                         
   1  13  16       7112.41       5893.75       302.91 o                         
   2  13  16       6059.57       5328.81       353.27 o                         
   3  13  16       1235.81       2609.24       297.75 o                         
   4  13  16       1007.38       1512.34       325.10 o                         
   5  13  16       3851.46       2597.21       334.81 o                         
   6  13  16         15.88        -81.66       281.46 o                         
   7  13  16       1689.76       1827.65       324.49 o                         
   8  13  16       8556.57      10452.82       350.88 o                         
   9  13  16       4065.90       4888.83       355.86 o                         
  10  13  16       8914.85       9396.11       395.54 o                         
  11  13  16       1772.97       1567.15       377.37 o                         
  12  13  16        129.40        979.69       378.03 o                         
  13  13  16      11147.46      12300.00       397.59 o                         
  14  13  16        280.22       1820.84       415.07 o                         
  15  13  16         19.25        613.72       433.68 o                         
   0  14  16     235237.48     256128.03      1812.44 o                         
   1  14  16       1157.16        226.13       318.16 o                         
   2  14  16      92021.81      93431.32       641.74 o                         
   3  14  16       4309.95       4290.15       291.18 o                         
   4  14  16       2452.55       4008.17       370.30 o                         
   5  14  16      10171.25       9094.43       321.26 o                         
   6  14  16     150143.49     145916.83       800.63 o                         
   7  14  16        288.07        584.71       319.98 o                         
   8  14  16       6488.55       8863.00       365.62 o                         
   9  14  16        418.95        927.24       381.40 o                         
  10  14  16     175932.49     177293.05       982.57 o                         
  11  14  16       2519.94       2500.23       406.57 o                         
  12  14  16       7942.85       8387.30       377.60 o                         
  13  14  16       4989.17       4346.27       405.20 o                         
  14  14  16      10564.06      10112.00       430.13 o                         
  15  14  16       1278.27        622.84       445.78 o                         
   1  15  16     101694.15      98321.48       654.49 o                         
   2  15  16    1357936.11    1355475.15      6110.96 o                         
   3  15  16       9800.52       8936.64       381.44 o                         
   4  15  16    1164272.75    1175354.23      5311.27 o                         
   5  15  16       3815.83       4143.04       366.68 o                         
   6  15  16     112370.13     117724.91       710.68 o                         
   7  15  16       3360.75       3100.28       366.82 o                         
   8  15  16     353225.89     362446.72      1722.14 o                         
   9  15  16      35876.64      36847.60       462.85 o                         
  10  15  16       9259.33      10468.14       429.48 o                         
  11  15  16       8435.19       7217.90       468.45 o                         
  12  15  16      12829.10      13550.01       458.95 o                         
  13  15  16      41642.85      40943.03       510.91 o                         
  14  15  16     114636.06     114238.86       758.60 o                         
  15  15  16       8394.42       9734.23       464.52 o                         
   0  16  16     885284.66     929444.25      5583.94 o                         
   1  16  16      42948.10      41453.59       447.46 o                         
   2  16  16      20019.63      23135.78       462.83 o                         
   3  16  16      18691.59      17784.09       409.78 o                         
   4  16  16    2612308.98    2659517.82     11557.96 o                         
   5  16  16      88740.19      86157.39       735.33 o                         
   6  16  16      50451.34      59133.24       533.26 o                         
   7  16  16      29457.19      31631.85       452.38 o                         
   8  16  16       5232.35       7257.22       439.84 o                         
   9  16  16      46454.54      43105.08       529.63 o                         
  10  16  16    4293599.49    4276415.38     18608.45 o                         
  11  16  16     219440.58     198761.48      1113.36 o                         
  12  16  16      12986.84      13542.52       499.20 o                         
  13  16  16       2663.17       2890.82       428.95 o                         
  14  16  16       6421.56       6608.12       476.13 o                         
  15  16  16     186667.39     181113.69      1042.92 o                         
  16  16  16    7137272.57    7272508.02     53387.34 o                         
   1   1  17      39719.97      37791.10       323.35 o                         
   2   1  17      68621.70      65313.93       468.76 o                         
   3   1  17      76502.86      70107.56       484.71 o                         
   4   1  17      97887.00      89001.19       502.08 o                         
   5   1  17      20037.90      17123.12       234.31 o                         
   6   1  17         33.31        952.11       194.55 o                         
   7   1  17       4060.38       4340.42       212.08 o                         
   8   1  17     159721.27     158909.93       706.92 o                         
   9   1  17     220234.32     216326.00       943.71 o                         
  10   1  17       5811.73       6245.68       266.79 o                         
  11   1  17      76919.51      65834.94       426.58 o                         
  12   1  17      61888.39      54641.75       416.91 o                         
  13   1  17      62656.69      62332.80       481.35 o                         
  14   1  17      17773.98      17284.33       361.29 o                         
  15   1  17       7632.84       7222.51       374.45 o                         
  16   1  17       4791.19       5686.49       366.08 o                         
   0   2  17     120600.95     135641.30       945.45 o                         
   1   2  17     125729.57     112095.91       653.51 o                         
   2   2  17      12821.61      12824.70       268.15 o                         
   3   2  17      37228.56      34851.22       371.95 o                         
   4   2  17     665905.25     643802.50      2756.31 o                         
   5   2  17     508868.63     509084.04      2024.65 o                         
   6   2  17       4067.48       5950.48       331.97 o                         
   7   2  17        391.09       1397.96       215.00 o                         
   8   2  17       5779.07       5559.89       236.84 o                         
   9   2  17     603088.59     604055.72      2452.97 o                         
  10   2  17     961155.53     975279.72      3829.85 o                         
  11   2  17     686636.77     722053.99      2897.91 o                         
  12   2  17     165087.61     165476.43       812.48 o                         
  13   2  17      34779.43      38264.96       412.31 o                         
  14   2  17      12867.17      12904.16       366.94 o                         
  15   2  17     151814.27     148167.75       810.71 o                         
  16   2  17       1008.87       3636.28       374.36 o                         
   1   3  17       8726.29       7999.56       287.20 o                         
   2   3  17     644830.23     648687.62      2898.67 o                         
   3   3  17    1061891.64    1076499.52      4868.33 o                         
   4   3  17     761702.49     746348.48      2910.51 o                         
   5   3  17     149375.65     143162.71       685.15 o                         
   6   3  17       3222.61       4823.49       205.90 o                         
   7   3  17      20367.63      23564.27       354.11 o                         
   8   3  17     623126.93     648417.87      2577.12 o                         
   9   3  17     189028.00     192937.55       997.35 o                         
  10   3  17      17417.86      16309.70       292.16 o                         
  11   3  17       5155.57       5291.70       292.00 o                         
  12   3  17       2488.86       3617.24       309.06 o                         
  13   3  17       8057.62      11069.04       353.62 o                         
  14   3  17      66899.17      65121.03       525.27 o                         
  15   3  17      52416.54      53957.49       600.51 o                         
  16   3  17       1002.02       2286.65       369.69 o                         
   0   4  17     481401.63     481008.47      3196.42 o                         
   1   4  17     282849.29     289145.05      1476.45 o                         
   2   4  17      15006.97      12007.11       299.14 o                         
   3   4  17       7169.85       6508.38       183.58 o                         
   4   4  17     123140.88     117107.11       566.39 o                         
   5   4  17     439737.27     434027.73      1806.72 o                         
   6   4  17       8232.01      10245.74       251.67 o                         
   7   4  17      21217.77      18974.29       247.76 o                         
   8   4  17       4306.33       3326.62       235.40 o                         
   9   4  17     187290.33     180872.10       909.28 o                         
  10   4  17     135344.96     140126.03       675.37 o                         
  11   4  17     308072.75     311374.60      1295.18 o                         
  12   4  17      81322.74      80496.74       503.56 o                         
  13   4  17       5022.55       6168.12       342.93 o                         
  14   4  17      43434.20      41736.54       468.34 o                         
  15   4  17      38937.53      38041.96       459.97 o                         
  16   4  17     528618.08     539745.77      2492.93 o                         
   1   5  17     139284.33     133718.18       929.50 o                         
   2   5  17      75536.88      67154.67       530.32 o                         
   3   5  17      25879.87      24389.81       284.60 o                         
   4   5  17      11039.01      10327.73       216.42 o                         
   5   5  17       6237.81       5137.69       214.13 o                         
   6   5  17       1518.14       1589.61       210.68 o                         
   7   5  17       2655.06       2528.54       234.74 o                         
   8   5  17      29102.74      27688.72       354.30 o                         
   9   5  17      20958.66      18375.17       293.63 o                         
  10   5  17       6554.63       6196.27       285.73 o                         
  11   5  17      33176.13      30390.51       324.43 o                         
  12   5  17      50163.50      51497.68       410.88 o                         
  13   5  17      73624.04      68684.15       516.21 o                         
  14   5  17      26945.21      26356.19       394.08 o                         
  15   5  17       1629.69       2486.53       346.89 o                         
  16   5  17       2181.00       2906.85       388.20 o                         
   0   6  17      26442.36      29023.86       465.50 o                         
   1   6  17      18342.57      14324.74       245.84 o                         
   2   6  17      30149.98      28119.03       334.06 o                         
   3   6  17      69298.81      64604.46       431.46 o                         
   4   6  17     243001.17     231851.84      1014.71 o                         
   5   6  17      58937.26      53483.12       385.53 o                         
   6   6  17      13027.87      12221.19       256.37 o                         
   7   6  17       3881.70       3915.86       248.01 o                         
   8   6  17       1645.40       2742.91       253.81 o                         
   9   6  17       9953.73      12512.73       291.67 o                         
  10   6  17     175846.92     176785.44       807.90 o                         
  11   6  17      31484.03      30564.39       348.39 o                         
  12   6  17         24.81       1030.98       315.25 o                         
  13   6  17       1512.76        581.84       304.68 o                         
  14   6  17      44019.21      45115.90       443.72 o                         
  15   6  17        595.60       1681.40       374.31 o                         
  16   6  17        945.54       2563.45       397.88 o                         
   1   7  17        299.53       1227.32       239.74 o                         
   2   7  17       9890.42      11131.19       264.18 o                         
   3   7  17     305577.10     304145.69      1347.92 o                         
   4   7  17     444331.40     427335.65      1799.37 o                         
   5   7  17      72062.80      67191.72       420.25 o                         
   6   7  17      65828.62      63260.99       399.13 o                         
   7   7  17     150874.03     152548.93       732.67 o                         
   8   7  17     232145.95     230350.59      1014.31 o                         
   9   7  17      17757.48      19322.58       333.80 o                         
  10   7  17      42471.50      41776.71       373.56 o                         
  11   7  17       4658.74       3999.77       314.80 o                         
  12   7  17      24926.09      26132.32       374.18 o                         
  13   7  17     418236.81     412872.79      1859.59 o                         
  14   7  17     122929.20     120610.92       717.66 o                         
  15   7  17      13527.86      12359.74       397.81 o                         
  16   7  17      13192.00      14190.43       458.85 o                         
   0   8  17     857608.10     887488.78      5339.34 o                         
   1   8  17      74081.06      79669.55       630.05 o                         
   2   8  17       3398.04       3741.76       250.72 o                         
   3   8  17       5081.15       5409.57       266.66 o                         
   4   8  17      43021.27      41411.84       394.14 o                         
   5   8  17      99813.01     100797.11       562.67 o                         
   6   8  17      16941.84      19513.69       385.31 o                         
   7   8  17        712.76       1292.25       259.88 o                         
   8   8  17      11404.04      11626.03       290.82 o                         
   9   8  17      54386.80      54737.87       461.74 o                         
  10   8  17     660609.87     678515.09      2826.33 o                         
  11   8  17     204910.53     212951.94      1065.07 o                         
  12   8  17      45304.50      46841.40       485.13 o                         
  13   8  17       4191.00       4917.99       364.67 o                         
  14   8  17      21295.01      22107.98       444.61 o                         
  15   8  17      34730.87      35554.60       480.63 o                         
  16   8  17        510.30       2441.75       437.12 o                         
   1   9  17      28815.18      28036.46       380.59 o                         
   2   9  17     326133.99     316449.32      1440.93 o                         
   3   9  17      76624.99      72067.46       558.60 o                         
   4   9  17      91190.01      86819.83       521.18 o                         
   5   9  17      30577.02      27399.23       318.06 o                         
   6   9  17      90028.94      83669.72       496.80 o                         
   7   9  17     453921.50     464904.58      1855.25 o                         
   8   9  17       9021.37      12536.40       290.58 o                         
   9   9  17      54862.37      51788.71       446.32 o                         
  10   9  17        535.77        606.87       286.65 o                         
  11   9  17      55291.55      54011.87       501.18 o                         
  12   9  17     130254.49     129060.11       778.29 o                         
  13   9  17      92664.71      93284.44       644.79 o                         
  14   9  17      96206.47     102002.90       711.70 o                         
  15   9  17       6455.78       5946.63       423.34 o                         
  16   9  17       8886.49       9152.32       444.32 o                         
   0  10  17       5164.44       6430.48       418.55 o                         
   1  10  17      54006.79      58524.20       451.52 o                         
   2  10  17      23506.69      21419.17       324.48 o                         
   3  10  17       2561.64       2606.48       302.92 o                         
   4  10  17      15527.89      14986.70       295.17 o                         
   5  10  17      49322.17      49487.74       441.11 o                         
   6  10  17      64527.04      60840.97       445.34 o                         
   7  10  17     130059.27     132766.26       672.81 o                         
   8  10  17         54.17       1116.55       282.12 o                         
   9  10  17        217.15        812.08       313.43 o                         
  10  10  17       3148.51       3224.09       333.86 o                         
  11  10  17      55442.12      53969.81       448.97 o                         
  12  10  17       5831.16       6666.02       360.93 o                         
  13  10  17       7783.55       8162.06       383.07 o                         
  14  10  17      26648.06      24721.20       449.47 o                         
  15  10  17      11587.09      11875.67       464.93 o                         
  16  10  17       3616.30       4018.25       478.62 o                         
   1  11  17       8986.58       8115.39       282.92 o                         
   2  11  17       8108.22       7972.90       293.88 o                         
   3  11  17      87143.17      87695.63       560.65 o                         
   4  11  17        338.53       1613.30       296.91 o                         
   5  11  17       4800.04       5522.22       291.78 o                         
   6  11  17      16317.41      15631.60       335.04 o                         
   7  11  17     106199.07      95771.68       573.24 o                         
   8  11  17       1713.62       1988.47       293.18 o                         
   9  11  17       1649.35       1618.34       325.50 o                         
  10  11  17         45.10        457.53       349.01 o                         
  11  11  17         57.44        507.09       351.25 o                         
  12  11  17       6698.05       8679.94       343.00 o                         
  13  11  17     160381.02     156034.92       897.86 o                         
  14  11  17      51217.68      48245.76       537.97 o                         
  15  11  17       6258.54       6339.98       450.54 o                         
  16  11  17       2167.04       2790.29       443.09 o                         
   0  12  17    2535998.52    2606649.67     15804.05 o                         
   1  12  17     276655.10     284926.69      1333.34 o                         
   2  12  17       8404.53       7089.30       317.86 o                         
   3  12  17        276.56        682.62       324.78 o                         
   4  12  17      62968.58      61108.79       473.23 o                         
   5  12  17     117122.10     121421.75       699.06 o                         
   6  12  17      55624.94      56828.08       445.60 o                         
   7  12  17      33233.65      28541.58       391.84 o                         
   8  12  17       1093.24       2514.78       319.95 o                         
   9  12  17      70114.17      73115.81       596.49 o                         
  10  12  17       9907.27       9395.29       377.44 o                         
  11  12  17     161225.71     160479.89       942.62 o                         
  12  12  17     176074.57     171271.13       949.08 o                         
  13  12  17     114788.61     112964.49       741.36 o                         
  14  12  17     390351.44     384250.15      1835.36 o                         
  15  12  17     160883.37     161802.85       967.04 o                         
  16  12  17      98267.81     101257.52       818.81 o                         
   1  13  17       1422.86       2904.08       336.60 o                         
   2  13  17     491054.12     496809.64      2379.36 o                         
   3  13  17      99796.36     106327.66       755.80 o                         
   4  13  17     130097.47     129205.85       838.16 o                         
   5  13  17      26721.78      24520.81       406.56 o                         
   6  13  17       3833.85       3609.42       299.87 o                         
   7  13  17      10717.08      12219.20       351.02 o                         
   8  13  17       2880.03       3998.98       334.96 o                         
   9  13  17        117.09       2086.93       353.38 o                         
  10  13  17        377.32       1179.30       367.11 o                         
  11  13  17      37237.76      37100.33       474.40 o                         
  12  13  17     211807.63     216411.84      1218.12 o                         
  13  13  17       7891.03      10286.07       440.24 o                         
  14  13  17      31619.54      36734.64       490.76 o                         
  15  13  17       4133.57       4537.63       461.99 o                         
  16  13  17       1964.08       2724.40       536.50 o                         
   0  14  17      20365.62      21354.15       571.37 o                         
   1  14  17      54784.70      52327.07       491.61 o                         
   2  14  17      23804.41      22673.68       415.42 o                         
   3  14  17       2401.56       3412.56       373.02 o                         
   4  14  17     155336.41     149765.86       899.00 o                         
   5  14  17     235844.37     241756.34      1240.67 o                         
   6  14  17      88387.19      85798.93       604.52 o                         
   7  14  17       6294.24       7333.17       330.69 o                         
   8  14  17       2348.00       2584.33       379.59 o                         
   9  14  17       9619.24       9221.72       394.36 o                         
  10  14  17     404681.83     404099.46      1969.57 o                         
  11  14  17     311857.52     326869.29      1599.22 o                         
  12  14  17       1256.87       2792.32       463.52 o                         
  13  14  17      34450.68      38149.89       534.74 o                         
  14  14  17     153695.40     154398.06       899.42 o                         
  15  14  17     181650.57     180134.88      1018.10 o                         
  16  14  17     187017.87     183287.79      1091.73 o                         
   1  15  17       6121.60       6901.99       391.12 o                         
   2  15  17        101.80        673.21       388.65 o                         
   3  15  17      68453.22      66037.61       582.04 o                         
   4  15  17     145183.19     139063.77       873.97 o                         
   5  15  17       1506.13       2763.81       404.53 o                         
   6  15  17        664.85       1859.07       377.16 o                         
   7  15  17       1536.29       2718.80       337.08 o                         
   8  15  17       3702.72       4760.64       413.11 o                         
   9  15  17        714.41       1233.25       427.04 o                         
  10  15  17        364.98        671.49       436.53 o                         
  11  15  17      22036.18      22474.28       464.48 o                         
  12  15  17      11773.70       9964.46       468.43 o                         
  13  15  17     124050.88     126555.40       837.36 o                         
  14  15  17      28841.33      30149.41       517.86 o                         
  15  15  17      37173.26      35147.22       567.13 o                         
  16  15  17       8444.16       6859.34       507.93 o                         
   0  16  17      59122.81      53840.60       709.11 o                         
   1  16  17      18757.97      19040.12       379.69 o                         
   2  16  17        486.50        578.24       403.75 o                         
   3  16  17      12995.44      11228.17       434.46 o                         
   4  16  17      70055.95      73516.69       628.47 o                         
   5  16  17       9565.78      14342.90       433.76 o                         
   6  16  17       1121.78       1335.70       364.74 o                         
   7  16  17        383.31        811.32       407.63 o                         
   8  16  17       1659.52       2225.68       435.00 o                         
   9  16  17      16899.26      16537.71       478.21 o                         
  10  16  17     165296.42     168963.39       966.91 o                         
  11  16  17      25381.89      28312.77       580.35 o                         
  12  16  17       2423.08       3480.66       496.37 o                         
  13  16  17         45.05        214.83       529.99 o                         
  14  16  17        267.45        856.05       541.21 o                         
  15  16  17       2983.43       5818.63       531.84 o                         
  16  16  17     113561.07     109669.96       814.95 o                         
   1  17  17        532.93       1729.08       361.48 o                         
   2  17  17        206.95       2300.24       401.71 o                         
   3  17  17     736760.51     741603.14      3380.26 o                         
   4  17  17     522122.28     520503.95      2491.43 o                         
   5  17  17       4908.88       4201.21       458.86 o                         
   6  17  17        634.01       1017.51       437.76 o                         
   7  17  17      54811.23      54521.97       575.00 o                         
   8  17  17     105513.44     104538.22       756.99 o                         
   9  17  17      48812.19      46640.68       572.20 o                         
  10  17  17      28936.84      30745.26       522.07 o                         
  11  17  17      21360.45      19314.86       494.75 o                         
  12  17  17      99184.59     104526.07       801.08 o                         
  13  17  17      85690.62      84610.19       759.93 o                         
  14  17  17      36088.41      32689.18       615.48 o                         
  15  17  17        889.48       1992.94       519.53 o                         
  16  17  17       3891.35       4202.59       528.99 o                         
  17  17  17     371202.59     346166.93      2989.67 o                         
   0   0  18      49719.20      65773.09      1117.77 o                         
   1   0  18    1347367.63    1384340.21      7984.89 o                         
   2   0  18     115941.80     114335.37       895.34 o                         
   3   0  18     245996.34     253136.62      1694.58 o                         
   4   0  18       1034.47       2016.33       372.83 o                         
   5   0  18    1750707.31    1835846.35     10881.97 o                         
   6   0  18      28672.40      25054.31       345.85 o                         
   7   0  18     231933.54     214132.35      1266.29 o                         
   8   0  18      41216.72      40469.83       444.17 o                         
   9   0  18     279463.93     264313.62      1689.02 o                         
  10   0  18       3491.66       5085.34       377.90 o                         
  11   0  18    2885172.65    3041219.77     16124.47 o                         
  12   0  18      76129.95      81429.02       715.99 o                         
  13   0  18       3250.98       4285.56       443.29 o                         
  14   0  18      26911.31      25534.47       569.55 o                         
  15   0  18      10457.80      16491.05       718.70 o                         
  16   0  18      20361.78      16472.59       576.84 o                         
  17   0  18     131338.12     135372.77      1310.05 o                         
   1   1  18      14147.58      13080.94       325.66 o                         
   2   1  18       1447.81       2159.12       254.87 o                         
   3   1  18     487896.46     490343.79      2089.51 o                         
   4   1  18      14904.80      15693.93       277.61 o                         
   5   1  18       1652.45       2070.42       261.52 o                         
   6   1  18       7495.57       7939.30       213.07 o                         
   7   1  18     663851.20     693810.75      2653.01 o                         
   8   1  18      16804.88      18139.49       259.75 o                         
   9   1  18     723020.75     739562.12      2993.90 o                         
  10   1  18      19734.07      16649.61       292.31 o                         
  11   1  18      69603.21      61217.98       457.70 o                         
  12   1  18       6862.64       8006.05       302.75 o                         
  13   1  18     334440.26     326852.94      1475.17 o                         
  14   1  18       6986.01       9326.12       366.30 o                         
  15   1  18        828.80       1310.83       369.78 o                         
  16   1  18        580.90       1247.52       376.75 o                         
  17   1  18     282628.96     281461.28      1320.02 o                         
   0   2  18     142823.47     150093.72      1157.34 o                         
   1   2  18      39814.60      42979.70       435.87 o                         
   2   2  18      18045.58      15815.08       299.63 o                         
   3   2  18       1739.11       1956.23       266.58 o                         
   4   2  18          5.19       1121.00       259.24 o                         
   5   2  18      17138.39      15304.13       245.58 o                         
   6   2  18      33041.82      31325.53       288.47 o                         
   7   2  18      61992.91      60422.08       376.57 o                         
   8   2  18       4769.54       3372.06       235.64 o                         
   9   2  18       1317.81       2205.28       271.14 o                         
  10   2  18      30786.85      31109.62       335.14 o                         
  11   2  18      18442.57      20210.36       343.98 o                         
  12   2  18      26475.77      25095.71       358.11 o                         
  13   2  18        353.24         -5.29       355.74 o                         
  14   2  18         89.36        677.34       387.54 o                         
  15   2  18      21641.13      18852.30       403.32 o                         
  16   2  18       1658.53       2247.74       386.67 o                         
  17   2  18      29110.32      26347.09       561.22 o                         
   1   3  18      14209.66      15476.12       322.30 o                         
   2   3  18      10235.79      10882.08       311.86 o                         
   3   3  18     380073.06     372015.82      1779.71 o                         
   4   3  18       4080.50       4291.95       263.84 o                         
   5   3  18       1886.66       3387.58       199.13 o                         
   6   3  18       2642.73       4206.80       215.09 o                         
   7   3  18       4348.73       5111.99       226.87 o                         
   8   3  18      10331.28      12256.00       254.41 o                         
   9   3  18      20564.83      22614.26       302.50 o                         
  10   3  18      23607.59      22791.67       328.37 o                         
  11   3  18        344.31       1025.98       305.51 o                         
  12   3  18      16336.20      17324.74       343.68 o                         
  13   3  18      73794.25      69942.37       514.71 o                         
  14   3  18        582.59       1328.67       361.48 o                         
  15   3  18       8809.91       8144.01       354.52 o                         
  16   3  18       1874.71       1718.73       349.08 o                         
  17   3  18     131255.98     130451.04       837.81 o                         
   0   4  18     101500.82     104537.36       924.56 o                         
   1   4  18     405379.12     398459.98      1974.97 o                         
   2   4  18        621.14       1508.34       308.94 o                         
   3   4  18      37173.24      34131.91       375.17 o                         
   4   4  18      25449.96      25182.81       313.51 o                         
   5   4  18     238906.88     241986.87      1559.47 o                         
   6   4  18      18321.25      18095.17       270.38 o                         
   7   4  18      16558.68      18556.75       273.22 o                         
   8   4  18       1439.75       1735.71       233.21 o                         
   9   4  18      25926.67      28170.29       355.26 o                         
  10   4  18      63051.63      63773.77       501.05 o                         
  11   4  18     134404.16     140255.85       743.24 o                         
  12   4  18       2872.01       3445.81       312.74 o                         
  13   4  18       1954.20       2231.45       338.97 o                         
  14   4  18       2158.54       2698.77       369.60 o                         
  15   4  18       3384.72       5620.50       390.18 o                         
  16   4  18      61315.97      62414.48       576.18 o                         
  17   4  18     797622.84     828389.05      3874.52 o                         
   1   5  18      75206.18      81278.09       736.87 o                         
   2   5  18        505.17       1799.79       204.26 o                         
   3   5  18      19267.61      26671.36       414.07 o                         
   4   5  18       2482.71       3095.19       216.06 o                         
   5   5  18     149820.84     145041.78       675.31 o                         
   6   5  18      61207.06      61608.50       392.96 o                         
   7   5  18    1210933.01    1287890.77      4947.02 o                         
   8   5  18      71722.23      70724.50       454.80 o                         
   9   5  18    1145116.89    1209068.07      5029.49 o                         
  10   5  18      19895.60      19777.16       340.54 o                         
  11   5  18     104672.17     102958.96       591.22 o                         
  12   5  18      64433.21      60838.19       472.85 o                         
  13   5  18     654668.21     681603.42      2950.45 o                         
  14   5  18       9230.35       9164.33       355.71 o                         
  15   5  18       3038.40       2596.23       402.77 o                         
  16   5  18       8858.83       9283.89       443.53 o                         
  17   5  18     405723.00     416427.73      2080.43 o                         
   0   6  18      63333.96      58958.85       744.99 o                         
   1   6  18    1663728.86    1695677.88      6893.50 o                         
   2   6  18       4867.81       5647.18       235.29 o                         
   3   6  18      47819.97      46856.70       455.92 o                         
   4   6  18      62207.60      60042.54       402.80 o                         
   5   6  18       3881.12      11710.63       396.55 o                         
   6   6  18      31501.82      29741.33       300.37 o                         
   7   6  18      70807.96      73718.31       540.50 o                         
   8   6  18      14834.15      16064.58       286.79 o                         
   9   6  18      34901.33      39821.41       429.41 o                         
  10   6  18      20196.86      23199.77       338.02 o                         
  11   6  18    1356175.20    1370286.16      5484.03 o                         
  12   6  18        117.17       1190.78       332.81 o                         
  13   6  18         14.78       1044.74       341.98 o                         
  14   6  18       2871.23       2974.90       330.83 o                         
  15   6  18      30297.78      33146.65       593.48 o                         
  16   6  18       4420.43       5495.60       440.57 o                         
  17   6  18     150603.18     157146.46       959.26 o                         
   1   7  18     428960.84     411965.01      1779.58 o                         
   2   7  18      35695.09      36010.02       399.14 o                         
   3   7  18     256376.55     249668.25      1162.88 o                         
   4   7  18      27454.13      26634.53       335.34 o                         
   5   7  18       2747.68       3576.83       256.79 o                         
   6   7  18        364.74       1149.62       266.25 o                         
   7   7  18        282.55       1073.89       274.27 o                         
   8   7  18      21023.25      20134.38       311.87 o                         
   9   7  18      20924.67      19740.67       329.42 o                         
  10   7  18      12565.80      11507.90       313.23 o                         
  11   7  18      99233.05     100299.70       597.39 o                         
  12   7  18       4507.84       4743.26       341.13 o                         
  13   7  18        576.79       1715.63       346.92 o                         
  14   7  18      19819.33      17213.15       397.80 o                         
  15   7  18      78379.49      77620.85       607.65 o                         
  16   7  18       1002.40        428.55       440.42 o                         
  17   7  18      57348.97      58802.04       592.62 o                         
   0   8  18      37069.15      37658.68       483.89 o                         
   1   8  18         83.35       1995.30       272.47 o                         
   2   8  18          0.64        694.61       268.95 o                         
   3   8  18      20052.05      19653.12       309.88 o                         
   4   8  18      26558.80      22944.24       318.59 o                         
   5   8  18        144.03       1060.64       278.73 o                         
   6   8  18       1833.16       2040.98       280.50 o                         
   7   8  18       2606.51       2505.33       275.78 o                         
   8   8  18       1272.21       1698.32       274.89 o                         
   9   8  18       1285.71       1915.97       274.20 o                         
  10   8  18       5138.28       4887.61       313.84 o                         
  11   8  18      20070.22      19764.35       387.63 o                         
  12   8  18       3414.19       4421.63       348.29 o                         
  13   8  18       1900.73       3039.03       394.21 o                         
  14   8  18         23.56        544.53       441.39 o                         
  15   8  18        776.64        783.25       452.51 o                         
  16   8  18       3433.72       4006.72       477.26 o                         
  17   8  18      20218.29      19026.68       496.94 o                         
   1   9  18       8387.85       7573.66       295.72 o                         
   2   9  18      35966.97      32908.54       370.68 o                         
   3   9  18     699941.68     710329.36      3086.68 o                         
   4   9  18      74863.66      73592.40       504.94 o                         
   5   9  18        174.62       1743.03       305.59 o                         
   6   9  18       9633.44       8789.77       278.34 o                         
   7   9  18      76334.46      77785.84       601.15 o                         
   8   9  18      30756.69      29502.89       351.99 o                         
   9   9  18      83799.38      80950.35       522.33 o                         
  10   9  18       6645.60       8403.66       335.93 o                         
  11   9  18       1970.48       1289.35       359.36 o                         
  12   9  18          3.80        913.92       366.05 o                         
  13   9  18      26112.21      27893.89       450.55 o                         
  14   9  18      18851.20      19441.56       474.52 o                         
  15   9  18      45472.34      43470.04       545.42 o                         
  16   9  18         88.85       1896.98       480.13 o                         
  17   9  18     260010.64     262355.68      1390.56 o                         
   0  10  18       4134.08       4035.74       417.15 o                         
   1  10  18     547098.41     578563.73      2510.77 o                         
   2  10  18      23377.57      21853.91       334.49 o                         
   3  10  18      82508.16      74884.77       514.88 o                         
   4  10  18       6144.18       5837.19       307.92 o                         
   5  10  18    1393992.29    1483350.29      6208.22 o                         
   6  10  18      40670.95      38368.58       370.73 o                         
   7  10  18     294528.77     286795.48      1247.61 o                         
   8  10  18       3585.87       3222.20       290.94 o                         
   9  10  18       1377.24       3397.99       304.24 o                         
  10  10  18      31868.11      31231.81       400.38 o                         
  11  10  18     537103.98     541540.06      2374.34 o                         
  12  10  18      40582.95      40048.34       469.90 o                         
  13  10  18      14791.86      17343.23       426.01 o                         
  14  10  18       8675.54       7870.80       437.15 o                         
  15  10  18    2783584.30    2896437.85     12402.36 o                         
  16  10  18     139859.03     141520.29       868.40 o                         
  17  10  18     886298.07     863717.68      3955.00 o                         
   1  11  18        743.81       2105.80       319.32 o                         
   2  11  18      17228.84      16622.99       341.45 o                         
   3  11  18    2236833.94    2256122.06      9964.01 o                         
   4  11  18      29224.14      29187.73       377.81 o                         
   5  11  18       2304.67       2566.81       298.11 o                         
   6  11  18        138.49        157.39       306.47 o                         
   7  11  18    1422472.46    1455517.53      5946.31 o                         
   8  11  18      10273.41      10725.70       319.30 o                         
   9  11  18       7111.28       6975.95       324.18 o                         
  10  11  18       4784.27       4512.57       342.89 o                         
  11  11  18        600.46       2183.31       365.47 o                         
  12  11  18      16958.28      14976.14       404.07 o                         
  13  11  18    4206646.70    4219208.85     18010.82 o                         
  14  11  18        700.79        493.51       433.34 o                         
  15  11  18      12527.16      11989.33       481.23 o                         
  16  11  18        915.44       1677.73       497.73 o                         
  17  11  18       9934.65       9319.60       520.45 o                         
   0  12  18       1776.76       2897.56       418.10 o                         
   1  12  18      23496.10      23857.49       386.82 o                         
   2  12  18      17396.67      16824.80       340.94 o                         
   3  12  18      10478.48      10718.15       351.93 o                         
   4  12  18       4564.85       5465.10       318.07 o                         
   5  12  18      49930.79      49349.62       440.41 o                         
   6  12  18      48739.38      49129.64       457.60 o                         
   7  12  18      39305.27      36764.62       442.82 o                         
   8  12  18      12004.06      10530.07       356.42 o                         
   9  12  18      25005.00      25566.11       385.19 o                         
  10  12  18       1695.56       2162.84       362.07 o                         
  11  12  18     826592.62     829655.36      3701.80 o                         
  12  12  18        887.38        831.80       424.27 o                         
  13  12  18      76616.09      75074.65       734.02 o                         
  14  12  18       9314.68      10043.24       450.35 o                         
  15  12  18     102798.86      96896.66       786.58 o                         
  16  12  18       2983.76       4474.12       464.01 o                         
  17  12  18      17018.12      15406.98       513.65 o                         
   1  13  18      39028.00      35851.75       424.64 o                         
   2  13  18       9802.04       8504.77       377.73 o                         
   3  13  18      12370.87      12294.40       378.97 o                         
   4  13  18       1243.87       1435.58       322.49 o                         
   5  13  18        471.17        753.35       352.08 o                         
   6  13  18       2781.94       2465.68       319.44 o                         
   7  13  18      26296.27      22137.43       378.00 o                         
   8  13  18      14935.00      13252.53       381.79 o                         
   9  13  18      88955.78      83865.16       625.30 o                         
  10  13  18      10003.10       7481.87       386.13 o                         
  11  13  18       9026.50       9949.86       414.48 o                         
  12  13  18        312.62       -247.75       435.17 o                         
  13  13  18       9799.68      10158.98       490.04 o                         
  14  13  18       5548.31       5979.50       463.10 o                         
  15  13  18      14001.93      11919.53       483.02 o                         
  16  13  18       6367.14       6004.23       540.86 o                         
  17  13  18      11678.47      11079.40       569.68 o                         
   0  14  18      21731.20      21499.60       719.32 o                         
   1  14  18     106418.55     101411.81       685.66 o                         
   2  14  18      15676.38      16355.86       424.03 o                         
   3  14  18      51697.47      50258.45       542.64 o                         
   4  14  18         10.39        358.44       399.75 o                         
   5  14  18      83758.59      82328.65       619.56 o                         
   6  14  18      19381.36      20104.37       381.20 o                         
   7  14  18       1209.23       2655.73       357.70 o                         
   8  14  18       4006.92       3359.29       407.34 o                         
   9  14  18     119709.54     116896.02       768.02 o                         
  10  14  18      26764.01      30576.98       541.17 o                         
  11  14  18      51643.17      55865.89       658.57 o                         
  12  14  18       1832.16       2641.38       471.85 o                         
  13  14  18      35868.13      33863.67       559.18 o                         
  14  14  18        146.99        100.33       506.54 o                         
  15  14  18     129971.11     121504.86       837.30 o                         
  16  14  18        740.05       1733.91       522.87 o                         
  17  14  18      13829.16      12725.73       585.49 o                         
   1  15  18       1331.37       2809.95       388.50 o                         
   2  15  18       6603.15       6678.65       405.71 o                         
   3  15  18       2678.08       6323.01       377.68 o                         
   4  15  18        641.74       2209.41       422.40 o                         
   5  15  18         80.14       1795.50       416.02 o                         
   6  15  18      84125.85      80383.18       719.80 o                         
   7  15  18      14711.81      17232.45       463.24 o                         
   8  15  18       9922.17       9247.82       441.22 o                         
   9  15  18     758168.29     759915.07      3386.65 o                         
  10  15  18       1051.60       1686.51       434.16 o                         
  11  15  18       5317.43       4295.12       438.08 o                         
  12  15  18      40197.45      39254.21       560.09 o                         
  13  15  18      41803.96      50839.25       778.40 o                         
  14  15  18       1000.53        661.40       540.68 o                         
  15  15  18      10055.64      10502.30       501.01 o                         
  16  15  18      11980.09      13782.14       557.35 o                         
  17  15  18      16877.92      19238.73       602.17 o                         
   0  16  18      38589.23      35204.86       643.36 o                         
   1  16  18      28101.46      31056.28       500.28 o                         
   2  16  18      11421.36      12922.15       441.53 o                         
   3  16  18      63722.46      62918.42       628.38 o                         
   4  16  18      36997.83      35548.32       600.17 o                         
   5  16  18    7418541.99    7378973.99     33111.37 o                         
   6  16  18      91614.78      87278.65       729.76 o                         
   7  16  18      64262.94      59663.30       587.74 o                         
   8  16  18         29.27        475.73       398.81 o                         
   9  16  18      17851.01      20091.07       494.79 o                         
  10  16  18      19331.04      22083.37       499.27 o                         
  11  16  18     278080.03     283008.77      1462.74 o                         
  12  16  18       5636.63       4525.28       530.54 o                         
  13  16  18       4473.19       3836.22       554.61 o                         
  14  16  18         67.41        425.35       551.04 o                         
  15  16  18    1533617.77    1552650.96      6966.13 o                         
  16  16  18      24936.12      24886.09       572.79 o                         
  17  16  18        326.83       1830.45       589.78 o                         
   1  17  18      41706.26      44506.95       545.96 o                         
   2  17  18       8510.59       9871.68       476.22 o                         
   3  17  18     754233.88     779824.09      3635.78 o                         
   4  17  18         24.47        411.90       472.23 o                         
   5  17  18       6749.08       7320.26       445.79 o                         
   6  17  18      28337.67      28414.05       514.71 o                         
   7  17  18      21431.53      19769.00       483.06 o                         
   8  17  18       6876.19       6671.64       446.66 o                         
   9  17  18       7484.53       8969.48       481.94 o                         
  10  17  18        439.76       1036.02       479.24 o                         
  11  17  18     100157.78     103043.86       781.97 o                         
  12  17  18      10108.68      12440.86       443.02 o                         
  13  17  18     101224.50      96656.07       792.89 o                         
  14  17  18      13160.73      11785.48       590.59 o                         
  15  17  18      36121.25      38101.73       654.05 o                         
  16  17  18       4586.05       5908.80       584.30 o                         
  17  17  18      34534.65      33336.64       666.83 o                         
   0  18  18        516.38       2565.84       617.87 o                         
   1  18  18      23728.32      26182.85       512.15 o                         
   2  18  18        898.77       2134.11       461.40 o                         
   3  18  18       1124.17       3547.61       470.26 o                         
   4  18  18       7929.49       9790.22       511.80 o                         
   5  18  18       7697.03       8698.20       510.79 o                         
   6  18  18      11890.85      12569.45       437.69 o                         
   7  18  18      10313.50      13557.26       470.25 o                         
   8  18  18          1.03        183.60       458.14 o                         
   9  18  18       1048.79       2242.08       501.89 o                         
  10  18  18       5701.27       6900.72       525.30 o                         
  11  18  18      16566.81      15772.65       533.51 o                         
  12  18  18       1061.81       2244.79       503.25 o                         
  13  18  18      11296.72      11279.21       573.42 o                         
  14  18  18       2468.79       1663.98       580.66 o                         
  15  18  18      12526.98      15465.63       625.54 o                         
  16  18  18       1730.45       3012.45       602.09 o                         
  17  18  18      18862.21      24483.30       730.58 o                         
  18  18  18       4949.01       3341.65      1235.93 o                         
   1   1  19      77401.07      72455.18       482.84 o                         
   2   1  19      53744.17      50528.13       407.28 o                         
   3   1  19      93211.39      95623.82       585.89 o                         
   4   1  19         28.39       1049.66       272.62 o                         
   5   1  19        921.26       1326.19       298.87 o                         
   6   1  19       4995.70       5286.85       200.90 o                         
   7   1  19      14079.61      14392.22       242.52 o                         
   8   1  19       4686.78       3769.05       243.15 o                         
   9   1  19     244177.76     237792.08      1037.78 o                         
  10   1  19      16675.23      16446.89       308.39 o                         
  11   1  19      22692.12      18587.16       328.39 o                         
  12   1  19     122270.77     125763.71       662.91 o                         
  13   1  19     287907.26     293684.61      1301.22 o                         
  14   1  19        505.39       1901.12       360.88 o                         
  15   1  19        629.41       1571.66       382.00 o                         
  16   1  19        102.96        866.21       369.71 o                         
  17   1  19      98649.31     104384.14       779.69 o                         
  18   1  19      15737.55      18613.53       453.26 o                         
   0   2  19     250421.53     256744.05      1976.01 o                         
   1   2  19     113148.84     118592.27       775.07 o                         
   2   2  19       1945.42       1776.89       284.76 o                         
   3   2  19      41212.53      38147.49       388.20 o                         
   4   2  19       1188.36       3793.44       378.53 o                         
   5   2  19     873731.69     907723.21      4149.69 o                         
   6   2  19     170146.06     172109.86       998.06 o                         
   7   2  19     156751.15     151359.63       689.54 o                         
   8   2  19      25022.93      22918.53       281.29 o                         
   9   2  19     212733.06     208867.49       944.26 o                         
  10   2  19      35204.94      39397.07       449.58 o                         
  11   2  19     198007.12     190075.18       900.11 o                         
  12   2  19      40113.66      37159.70       390.10 o                         
  13   2  19      25673.92      27447.30       401.87 o                         
  14   2  19       2800.59       3081.60       346.96 o                         
  15   2  19     426668.77     433555.49      2076.28 o                         
  16   2  19        748.12       1480.93       421.36 o                         
  17   2  19       5023.31       6667.02       423.77 o                         
  18   2  19        490.50       1029.10       437.06 o                         
   1   3  19     200778.85     191480.65      1004.17 o                         
   2   3  19     479611.88     469886.42      2249.82 o                         
   3   3  19     419450.76     453828.28      2190.62 o                         
   4   3  19      96327.21      98176.97       622.84 o                         
   5   3  19       5367.36       6158.98       245.09 o                         
   6   3  19      80324.44      78123.23       448.52 o                         
   7   3  19    1466893.76    1545067.95      5905.19 o                         
   8   3  19     437298.04     427333.86      1701.70 o                         
   9   3  19      13380.03      17824.97       309.76 o                         
  10   3  19       2470.92       3656.89       297.37 o                         
  11   3  19      80640.20      76192.45       514.58 o                         
  12   3  19       2091.22       2547.20       331.83 o                         
  13   3  19      37784.94      47934.77       609.63 o                         
  14   3  19        416.43       1573.11       378.64 o                         
  15   3  19       1219.71       1072.80       373.65 o                         
  16   3  19       7878.01       7082.15       422.76 o                         
  17   3  19     150197.86     156975.36       965.44 o                         
  18   3  19     424073.33     433327.76      2035.24 o                         
   0   4  19     407253.45     406736.97      2862.71 o                         
   1   4  19     531559.16     522925.43      2505.50 o                         
   2   4  19       1349.92        606.51       348.39 o                         
   3   4  19      29442.37      31784.72       390.45 o                         
   4   4  19     284271.78     283671.40      1559.62 o                         
   5   4  19    3197399.78    3287601.29     13009.54 o                         
   6   4  19     110943.88     109567.09       661.15 o                         
   7   4  19      11670.86      11440.49       312.72 o                         
   8   4  19      32323.90      31680.98       314.86 o                         
   9   4  19      53190.37      54342.60       399.75 o                         
  10   4  19     183602.54     182904.41       901.69 o                         
  11   4  19     237929.93     240774.28      1112.92 o                         
  12   4  19       2108.56       3042.55       320.99 o                         
  13   4  19       3685.44       4493.42       358.52 o                         
  14   4  19       2635.80       2578.19       386.98 o                         
  15   4  19     163512.70     163849.37       940.48 o                         
  16   4  19       9331.48      10126.57       434.42 o                         
  17   4  19     228687.20     228823.11      1261.70 o                         
  18   4  19      12585.46      13891.69       500.96 o                         
   1   5  19       2225.19       2462.72       361.14 o                         
   2   5  19       2731.92       2705.62       383.35 o                         
   3   5  19      18770.99      16024.99       374.09 o                         
   4   5  19       3755.15       5364.15       258.64 o                         
   5   5  19       5752.87       6871.12       282.84 o                         
   6   5  19       3817.65       3702.53       245.10 o                         
   7   5  19      22359.01      20417.37       306.40 o                         
   8   5  19       1537.62       3345.36       277.19 o                         
   9   5  19      15073.63      14196.78       310.67 o                         
  10   5  19      17905.21      18487.90       346.79 o                         
  11   5  19        334.95        996.71       331.95 o                         
  12   5  19       8888.03      10275.26       357.92 o                         
  13   5  19      14783.54      12921.12       381.84 o                         
  14   5  19       8077.86       7577.29       395.12 o                         
  15   5  19       3844.82       3829.88       418.32 o                         
  16   5  19        147.00       1230.25       446.01 o                         
  17   5  19         30.56       -126.49       488.00 o                         
  18   5  19       5852.65       6606.29       489.82 o                         
   0   6  19       8878.03       7791.25       469.15 o                         
   1   6  19       6524.17       8210.59       251.55 o                         
   2   6  19      28295.85      25305.86       331.64 o                         
   3   6  19       6934.44       7701.33       265.25 o                         
   4   6  19      12975.71      12541.14       273.59 o                         
   5   6  19        958.27       2655.34       240.05 o                         
   6   6  19      15567.10      17286.36       288.50 o                         
   7   6  19      53702.45      54688.75       395.17 o                         
   8   6  19       1441.79       1580.44       271.66 o                         
   9   6  19      81314.24      79365.01       523.33 o                         
  10   6  19      38895.73      37833.47       397.25 o                         
  11   6  19       2795.40       4695.02       342.33 o                         
  12   6  19      10576.52      11214.96       359.33 o                         
  13   6  19      12868.17      13655.20       405.40 o                         
  14   6  19       6069.26       6257.09       404.80 o                         
  15   6  19      12389.88      14048.84       441.10 o                         
  16   6  19        242.52       1533.23       459.05 o                         
  17   6  19     150736.62     149101.60       942.35 o                         
  18   6  19       3117.73       3260.93       505.98 o                         
   1   7  19     319972.85     325854.17      1438.20 o                         
   2   7  19      44904.63      44241.12       373.69 o                         
   3   7  19     933570.19     952152.28      4143.51 o                         
   4   7  19        249.11       2111.34       265.49 o                         
   5   7  19      76900.25      76068.62       498.12 o                         
   6   7  19        273.98        242.36       272.16 o                         
   7   7  19     410224.16     416286.45      1706.36 o                         
   8   7  19       4537.48       5920.54       277.13 o                         
   9   7  19     214253.25     212127.23       969.86 o                         
  10   7  19      15974.36      15942.55       331.67 o                         
  11   7  19      82909.40      81536.73       546.74 o                         
  12   7  19       1128.28       2878.75       359.64 o                         
  13   7  19      15898.82      22357.81       422.27 o                         
  14   7  19      74303.61      71026.94       599.18 o                         
  15   7  19      98004.56     100926.09       735.92 o                         
  16   7  19      12212.54      10321.53       480.35 o                         
  17   7  19     208714.95     216619.37      1212.74 o                         
  18   7  19     266460.75     266048.47      1448.14 o                         
   0   8  19     252426.53     251712.75      1651.09 o                         
   1   8  19     360712.16     383055.98      1713.85 o                         
   2   8  19        880.20       1166.32       278.35 o                         
   3   8  19      55084.22      53673.47       417.82 o                         
   4   8  19     290348.00     286282.20      1318.99 o                         
   5   8  19    2651749.05    2677265.82     11052.37 o                         
   6   8  19      49790.66      52327.08       458.04 o                         
   7   8  19     212331.16     212125.89       995.52 o                         
   8   8  19        253.46        497.25       311.03 o                         
   9   8  19     196960.54     210187.07       963.24 o                         
  10   8  19     349694.28     357987.84      1542.44 o                         
  11   8  19      50039.80      61272.06       733.08 o                         
  12   8  19      20043.13      18484.84       386.50 o                         
  13   8  19       1310.07       2142.58       381.19 o                         
  14   8  19      69439.25      71906.54       599.32 o                         
  15   8  19    1080963.65    1065998.51      4917.25 o                         
  16   8  19     130126.07     132311.15       871.17 o                         
  17   8  19      45900.79      49861.83       610.00 o                         
  18   8  19      20224.22      19643.12       571.89 o                         
   1   9  19      19573.69      20215.24       342.21 o                         
   2   9  19      88039.31      84766.32       562.87 o                         
   3   9  19     490735.60     487427.23      2170.96 o                         
   4   9  19      10658.05      10863.34       313.84 o                         
   5   9  19      16685.48      16582.87       323.36 o                         
   6   9  19      51881.72      52704.58       423.97 o                         
   7   9  19     144055.91     137361.52       697.93 o                         
   8   9  19       9753.99      10230.67       327.35 o                         
   9   9  19     103926.51     103382.87       605.42 o                         
  10   9  19         70.42        410.17       327.42 o                         
  11   9  19       5440.48       5291.76       338.40 o                         
  12   9  19      53622.49      49875.99       533.83 o                         
  13   9  19       4502.97       6126.18       435.36 o                         
  14   9  19      64432.48      62697.33       578.55 o                         
  15   9  19      63890.96      60584.39       597.39 o                         
  16   9  19       6378.93       6446.62       502.16 o                         
  17   9  19     138496.49     135120.81       899.26 o                         
  18   9  19     383613.95     384113.06      1905.99 o                         
   0  10  19      13279.60      14389.44       437.57 o                         
   1  10  19      11635.70      10186.45       317.36 o                         
   2  10  19      16429.72      16380.12       343.57 o                         
   3  10  19       1318.34       1668.07       299.26 o                         
   4  10  19      10235.67       9863.38       329.99 o                         
   5  10  19     142308.37     141129.34       765.82 o                         
   6  10  19      16704.89      19231.76       357.87 o                         
   7  10  19       6823.56       5340.22       317.23 o                         
   8  10  19       3900.80       3500.83       314.75 o                         
   9  10  19      26656.53      24164.03       365.57 o                         
  10  10  19      18327.35      18961.93       372.94 o                         
  11  10  19      41020.83      39540.45       496.60 o                         
  12  10  19        153.31        126.38       354.43 o                         
  13  10  19       6355.03       5417.35       412.09 o                         
  14  10  19      18270.52      19923.84       462.25 o                         
  15  10  19     173235.54     176792.39      1044.84 o                         
  16  10  19      24438.47      23804.00       532.47 o                         
  17  10  19      16544.15      16995.39       530.71 o                         
  18  10  19       3052.14       2573.01       530.57 o                         
   1  11  19      10097.50      12296.14       341.74 o                         
   2  11  19        865.46       1771.60       333.76 o                         
   3  11  19      55076.44      56178.66       516.83 o                         
   4  11  19       6072.17       6746.89       342.47 o                         
   5  11  19      12900.63      11578.16       347.56 o                         
   6  11  19       2877.01       2555.55       315.91 o                         
   7  11  19     109030.32     107980.78       640.65 o                         
   8  11  19      39093.43      35401.07       417.36 o                         
   9  11  19      11788.37      11668.87       342.25 o                         
  10  11  19        759.18        773.13       385.86 o                         
  11  11  19       4908.55       4223.51       381.89 o                         
  12  11  19       7525.59       8665.53       423.48 o                         
  13  11  19      86440.19      77588.88       849.96 o                         
  14  11  19       9063.15       8645.01       449.76 o                         
  15  11  19       3937.64       2796.06       472.13 o                         
  16  11  19         42.85        352.55       500.83 o                         
  17  11  19      18305.86      22080.83       555.87 o                         
  18  11  19         78.68       1784.37       530.56 o                         
   0  12  19       3915.10       6286.46       522.70 o                         
   1  12  19       1292.51       3073.07       359.38 o                         
   2  12  19       1813.08       2318.90       340.27 o                         
   3  12  19      90344.37      84850.44       636.38 o                         
   4  12  19      19039.49      19450.02       358.67 o                         
   5  12  19      94143.98      98243.89       699.45 o                         
   6  12  19       5067.64       4911.64       361.81 o                         
   7  12  19     195998.23     195370.78       963.11 o                         
   8  12  19       6449.27       5331.01       367.04 o                         
   9  12  19       1137.69       2861.78       377.35 o                         
  10  12  19     143483.83     141197.80       810.89 o                         
  11  12  19     860980.15     886504.32      3913.37 o                         
  12  12  19     117699.72     119274.69       808.42 o                         
  13  12  19      61057.76      58572.52       624.47 o                         
  14  12  19      29020.95      24937.67       498.36 o                         
  15  12  19      82124.91      74925.78       700.24 o                         
  16  12  19     109734.12     109439.13       807.22 o                         
  17  12  19      85153.73      85381.25       722.32 o                         
  18  12  19       2237.45       4131.88       527.19 o                         
   1  13  19      59989.84      61132.74       524.72 o                         
   2  13  19      38185.86      38268.24       471.79 o                         
   3  13  19     117315.70     124888.45      1419.17 o                         
   4  13  19      76620.92      77873.34       612.82 o                         
   5  13  19      28703.13      28535.56       438.00 o                         
   6  13  19       9406.29       9658.80       389.36 o                         
   7  13  19     675915.29     689431.86      3006.44 o                         
   8  13  19      50737.93      47412.76       504.00 o                         
   9  13  19     494442.24     502526.74      2239.64 o                         
  10  13  19       1419.43       3265.17       414.15 o                         
  11  13  19     223425.02     224330.55      1133.27 o                         
  12  13  19       2908.36       3707.69       446.03 o                         
  13  13  19     429096.76     452432.75      2324.40 o                         
  14  13  19      11021.79      13128.19       554.48 o                         
  15  13  19       9279.50       7362.64       458.22 o                         
  16  13  19         14.69       1707.90       546.88 o                         
  17  13  19      47151.60      41423.08       629.20 o                         
  18  13  19     174225.15     170911.87      1055.59 o                         
   0  14  19      16173.03      13009.09       566.58 o                         
   1  14  19     103259.47     107256.85       718.67 o                         
   2  14  19      19149.43      19672.81       430.86 o                         
   3  14  19      91184.14      81104.69       640.61 o                         
   4  14  19      39466.45      34759.06       450.16 o                         
   5  14  19     179682.95     196808.19      1316.07 o                         
   6  14  19     213790.85     212542.92      1090.16 o                         
   7  14  19      31821.59      33501.13       509.07 o                         
   8  14  19       6177.25       5387.65       369.05 o                         
   9  14  19     655837.92     648606.04      2959.52 o                         
  10  14  19     324741.64     320141.87      1572.16 o                         
  11  14  19      39712.66      45770.62       588.09 o                         
  12  14  19     105725.17     100574.60       795.09 o                         
  13  14  19      30310.51      28969.44       568.74 o                         
  14  14  19      20131.60      20504.87       578.16 o                         
  15  14  19     323850.99     324768.21      1691.36 o                         
  16  14  19      13824.63      13345.24       532.40 o                         
  17  14  19      79769.04      88001.12       788.79 o                         
  18  14  19      15595.92      13318.63       606.89 o                         
   1  15  19       7767.18       7241.46       420.19 o                         
   2  15  19       1038.62       1213.30       413.25 o                         
   3  15  19       1677.65       3599.41       397.79 o                         
   4  15  19        301.80        703.34       470.86 o                         
   5  15  19       4586.52       4410.72       408.99 o                         
   6  15  19      22949.20      23309.04       474.62 o                         
   7  15  19       9496.67      11223.50       470.78 o                         
   8  15  19       3452.26       3182.89       426.25 o                         
   9  15  19      65757.92      59184.72       639.04 o                         
  10  15  19      10440.47       9318.61       431.58 o                         
  11  15  19      13112.93      11505.64       478.27 o                         
  12  15  19       5014.55       6077.45       530.10 o                         
  13  15  19      94117.39      87763.20       757.61 o                         
  14  15  19      14955.62      12495.54       568.01 o                         
  15  15  19      20677.22      18171.21       608.95 o                         
  16  15  19        187.17       -168.72       594.80 o                         
  17  15  19       7523.63       7153.49       634.61 o                         
  18  15  19       2705.87       2721.04       623.16 o                         
   0  16  19       4721.60       4558.24       603.26 o                         
   1  16  19         86.36        823.39       413.58 o                         
   2  16  19       3394.06       4921.92       445.11 o                         
   3  16  19        838.41       1564.03       442.91 o                         
   4  16  19       7026.43       7132.60       490.91 o                         
   5  16  19     278656.29     262379.66      1630.74 o                         
   6  16  19        673.38        924.73       454.13 o                         
   7  16  19      47512.93      44298.84       596.28 o                         
   8  16  19       2886.49       3188.60       457.27 o                         
   9  16  19       6201.80       6739.15       482.06 o                         
  10  16  19       3497.13       4315.84       463.98 o                         
  11  16  19      25740.09      24067.66       542.52 o                         
  12  16  19       1144.81        596.25       550.94 o                         
  13  16  19       9428.37       8338.78       566.14 o                         
  14  16  19       5932.06       5216.19       581.72 o                         
  15  16  19      96111.22     101031.08       838.56 o                         
  16  16  19       6512.20       7332.43       608.88 o                         
  17  16  19       2525.15       3990.06       644.57 o                         
  18  16  19          1.34        114.85       662.58 o                         
   1  17  19      20049.23      18832.12       456.01 o                         
   2  17  19      25595.46      26542.24       540.16 o                         
   3  17  19     230189.78     245358.25      1402.90 o                         
   4  17  19       5055.14       5632.10       522.57 o                         
   5  17  19       2135.64       2439.45       491.46 o                         
   6  17  19        567.56       1507.37       496.76 o                         
   7  17  19      48700.54      42477.78       553.26 o                         
   8  17  19      53007.10      47258.57       577.96 o                         
   9  17  19       1392.95       3850.87       511.33 o                         
  10  17  19       3087.34       4060.64       494.99 o                         
  11  17  19       1657.29       3959.53       520.48 o                         
  12  17  19       5772.36       5270.04       480.50 o                         
  13  17  19      52031.00      54336.39       673.32 o                         
  14  17  19      54091.11      50336.71       692.08 o                         
  15  17  19      62009.41      61032.22       723.88 o                         
  16  17  19       3362.91       3516.92       622.35 o                         
  17  17  19       7799.53       7295.70       672.99 o                         
  18  17  19      44977.26      49294.53       802.24 o                         
   0  18  19     164708.86     160193.44      1282.80 o                         
   1  18  19     418230.65     400222.41      1949.31 o                         
   2  18  19      48412.98      50356.31       667.07 o                         
   3  18  19     306816.41     302441.61      1655.12 o                         
   4  18  19       1549.26       2002.19       544.80 o                         
   5  18  19      81543.63      86755.02       756.36 o                         
   6  18  19      24608.36      24321.02       541.72 o                         
   7  18  19       1612.96       1549.13       521.17 o                         
   8  18  19         14.16        923.76       502.36 o                         
   9  18  19      31658.58      35943.85       577.65 o                         
  10  18  19       2374.77       6354.54       525.43 o                         
  11  18  19     590394.65     591292.41      2795.29 o                         
  12  18  19      37609.94      41428.28       629.90 o                         
  13  18  19      75561.55      76450.86       749.55 o                         
  14  18  19       7500.75       6507.12       597.13 o                         
  15  18  19      12254.50      15553.75       618.89 o                         
  16  18  19       2366.98       4566.79       642.08 o                         
  17  18  19      29687.16      32462.89       763.71 o                         
   1  19  19       4688.82       5503.08       537.16 o                         
   2  19  19     277048.11     269186.18      1496.76 o                         
   3  19  19     236539.91     259731.60      1581.16 o                         
   4  19  19      51931.87      49181.11       660.42 o                         
   5  19  19      60846.59      55156.86       654.43 o                         
   6  19  19      45411.01      47660.37       639.19 o                         
   7  19  19     144605.83     150964.46      1208.65 o                         
   8  19  19      15582.33      18477.01       585.66 o                         
   9  19  19      72583.07      80523.19       747.41 o                         
  10  19  19      55630.16      50070.60       668.88 o                         
  11  19  19     102664.27      95194.28       792.58 o                         
  12  19  19       2142.18       2386.69       572.54 o                         
  13  19  19       9413.80      19226.15       667.14 o                         
  14  19  19      29175.73      28412.07       654.05 o                         
  15  19  19      41718.92      34940.23       691.23 o                         
  16  19  19       5296.38       5711.96       690.08 o                         
   0   0  20   16758822.91   17358192.74    144562.27 o                         
   1   0  20     624367.58     598508.24      3810.00 o                         
   2   0  20       3295.82       3007.42       460.02 o                         
   3   0  20      12950.07      12795.56       436.50 o                         
   4   0  20     160459.82     167648.49      1220.98 o                         
   5   0  20      13133.19      18479.93       489.26 o                         
   6   0  20     926886.80     974544.00      5684.28 o                         
   7   0  20      13788.25      15580.45       347.87 o                         
   8   0  20      13427.46      13274.00       443.40 o                         
   9   0  20     107185.38     103052.64       785.44 o                         
  10   0  20     927087.36     912380.54      5225.13 o                         
  11   0  20     850778.37     844631.68      4857.02 o                         
  12   0  20    1001162.23     999746.40      5655.25 o                         
  13   0  20      13923.93      14904.30       506.31 o                         
  14   0  20      35294.42      33062.38       783.33 o                         
  15   0  20     268417.97     255389.02      1840.17 o                         
  16   0  20     903897.77     931178.40      5666.94 o                         
  17   0  20     110241.96     106385.25      1102.43 o                         
  18   0  20       9388.27       7174.44       616.34 o                         
  19   0  20       4265.02       3695.20       723.34 o                         
   1   1  20     227798.04     228713.51      1095.84 o                         
   2   1  20     113312.83     124563.40       692.50 o                         
   3   1  20       5249.57       7606.95       311.99 o                         
   4   1  20     197737.22     197473.09       991.89 o                         
   5   1  20      25867.14      28607.44       381.14 o                         
   6   1  20      69005.24      69776.71       566.88 o                         
   7   1  20       3001.93       5026.46       230.15 o                         
   8   1  20      56593.12      60909.37       397.05 o                         
   9   1  20      85463.31      79648.82       479.80 o                         
  10   1  20       6459.18       5673.50       295.88 o                         
  11   1  20      26809.21      22185.65       346.89 o                         
  12   1  20     609782.49     610438.56      2491.28 o                         
  13   1  20      49837.45      49527.44       481.75 o                         
  14   1  20     136539.91     127644.37       826.45 o                         
  15   1  20       3758.87       3396.69       444.80 o                         
  16   1  20      16948.47      16267.31       474.76 o                         
  17   1  20      31989.29      29823.46       534.00 o                         
  18   1  20     430911.23     439982.63      2009.51 o                         
  19   1  20       8212.11      10105.91       558.66 o                         
   0   2  20      34932.76      43651.98       999.68 o                         
   1   2  20         67.45       1678.38       298.66 o                         
   2   2  20       1338.74       2825.14       309.71 o                         
   3   2  20       1906.56       4091.24       306.54 o                         
   4   2  20      90311.09      94966.09       626.79 o                         
   5   2  20      35424.51      33361.04       389.87 o                         
   6   2  20      39150.94      39609.80       421.26 o                         
   7   2  20      26203.63      24230.81       311.69 o                         
   8   2  20       6303.33       6766.44       253.65 o                         
   9   2  20       2176.74       3263.35       266.78 o                         
  10   2  20       8156.96       8665.09       302.83 o                         
  11   2  20      17000.82      17159.51       355.30 o                         
  12   2  20       2065.50       1983.02       354.45 o                         
  13   2  20      12147.34      12490.06       392.99 o                         
  14   2  20       1008.25        746.69       387.40 o                         
  15   2  20      40659.01      38859.08       528.35 o                         
  16   2  20     158667.78     158147.37       972.69 o                         
  17   2  20       9535.56       8114.07       464.03 o                         
  18   2  20       8057.83       8248.12       505.32 o                         
  19   2  20      46351.44      49970.63       647.10 o                         
   1   3  20       8700.50       8648.47       360.38 o                         
   2   3  20      30152.92      36489.87       590.15 o                         
   3   3  20        451.10        802.53       289.14 o                         
   4   3  20       2696.49       5672.94       337.24 o                         
   5   3  20       5617.19       5011.23       354.95 o                         
   6   3  20      18924.24      18070.27       323.59 o                         
   7   3  20      49343.09      42295.58       338.26 o                         
   8   3  20     132844.48     124270.09       623.64 o                         
   9   3  20        193.05       2519.61       287.44 o                         
  10   3  20        135.75       1294.39       297.08 o                         
  11   3  20         34.22        818.28       317.17 o                         
  12   3  20       1505.91       1922.05       343.37 o                         
  13   3  20      12273.79      11775.84       410.24 o                         
  14   3  20         44.75        525.06       426.45 o                         
  15   3  20       1382.88       1034.94       417.68 o                         
  16   3  20          0.89       -454.86       454.86 o                         
  17   3  20      10259.99      12347.34       507.99 o                         
  18   3  20      25288.11      25120.16       560.48 o                         
  19   3  20       8256.26       7728.59       557.20 o                         
   0   4  20     827253.90     855500.40      5789.71 o                         
   1   4  20      20878.68      26545.95       412.58 o                         
   2   4  20      39488.48      36099.60       446.21 o                         
   3   4  20      18933.65      20364.49       369.07 o                         
   4   4  20     297489.38     314710.75      1556.99 o                         
   5   4  20     610792.88     606116.34      3037.12 o                         
   6   4  20     272844.97     283653.63      1225.43 o                         
   7   4  20      58842.83      52032.60       381.22 o                         
   8   4  20      77555.43      75503.22       461.59 o                         
   9   4  20      66970.64      63750.58       460.21 o                         
  10   4  20     109142.97     116142.25       634.72 o                         
  11   4  20       3215.26       4742.45       289.91 o                         
  12   4  20       5803.89       6458.97       329.14 o                         
  13   4  20       8801.90       7493.86       396.99 o                         
  14   4  20     150837.96     150610.35       909.26 o                         
  15   4  20      38958.37      36703.01       531.70 o                         
  16   4  20      57088.04      55837.08       711.48 o                         
  17   4  20      11255.19       9941.27       503.83 o                         
  18   4  20       3054.65       4919.48       510.16 o                         
  19   4  20      26314.65      24607.36       596.10 o                         
   1   5  20     109579.26     108446.49       726.63 o                         
   2   5  20     166850.30     186353.31      1152.95 o                         
   3   5  20      93726.57      90543.87       734.11 o                         
   4   5  20    2085954.56    2074313.73     10039.72 o                         
   5   5  20      15745.78      13662.44       275.29 o                         
   6   5  20       4737.47       6227.61       253.20 o                         
   7   5  20      26229.16      24586.55       300.30 o                         
   8   5  20    1570812.16    1564280.52      6336.94 o                         
   9   5  20      18642.00      19889.60       366.48 o                         
  10   5  20     133157.70     131191.90       891.62 o                         
  11   5  20      11950.08      12819.23       359.58 o                         
  12   5  20      12814.89      13764.75       382.68 o                         
  13   5  20     260237.35     257081.89      1326.07 o                         
  14   5  20     601584.45     621146.53      2806.20 o                         
  15   5  20        637.74       1794.78       450.41 o                         
  16   5  20        681.40       1271.91       475.04 o                         
  17   5  20     209768.61     210712.85      1177.10 o                         
  18   5  20      31863.47      33781.52       824.39 o                         
  19   5  20     469068.53     467636.48      2297.67 o                         
   0   6  20     121974.97     122663.15      1089.21 o                         
   1   6  20      10354.52      10058.10       413.82 o                         
   2   6  20      12705.59      12259.60       421.08 o                         
   3   6  20      11267.05      11308.89       346.72 o                         
   4   6  20      75426.35      76882.88       665.27 o                         
   5   6  20     109233.82     103227.09       572.51 o                         
   6   6  20     225101.45     231615.33      1048.76 o                         
   7   6  20       8081.81       8855.61       295.08 o                         
   8   6  20      19349.57      18591.48       325.47 o                         
   9   6  20      23880.37      23905.18       373.54 o                         
  10   6  20    3012198.06    3110011.86     12677.12 o                         
  11   6  20     417747.92     414949.35      1808.10 o                         
  12   6  20     109801.27     109720.99       731.76 o                         
  13   6  20       6558.54       4803.31       430.03 o                         
  14   6  20      72254.17      71454.69       614.79 o                         
  15   6  20     131419.24     129129.36       841.75 o                         
  16   6  20     312739.88     312113.04      1599.59 o                         
  17   6  20        650.99       1388.81       535.87 o                         
  18   6  20       3576.35       3434.02       562.16 o                         
  19   6  20       3888.68       3920.39       573.08 o                         
   1   7  20       9315.83      10085.96       256.98 o                         
   2   7  20      11135.42      11189.27       267.97 o                         
   3   7  20      21170.95      19806.05       368.32 o                         
   4   7  20      65497.29      65665.30       501.80 o                         
   5   7  20       4369.55       3889.77       264.77 o                         
   6   7  20       4164.26       4434.22       293.13 o                         
   7   7  20       2333.68       3263.81       288.26 o                         
   8   7  20     170234.62     174537.73       938.28 o                         
   9   7  20     112362.56     106732.49       639.81 o                         
  10   7  20       3026.04       3311.83       342.78 o                         
  11   7  20      96206.33      92206.31       625.53 o                         
  12   7  20     186066.25     185466.85      1038.74 o                         
  13   7  20        365.78       1789.49       399.15 o                         
  14   7  20     109568.95     108159.43       805.14 o                         
  15   7  20     104530.66     107823.30       786.73 o                         
  16   7  20         93.81        924.75       510.89 o                         
  17   7  20      16089.13      17611.29       571.45 o                         
  18   7  20      10446.73      10914.46       577.78 o                         
  19   7  20        169.39       1149.13       581.68 o                         
   0   8  20       3529.66       3340.22       371.81 o                         
   1   8  20       7682.54       6929.50       276.48 o                         
   2   8  20       3148.77       3219.80       275.87 o                         
   3   8  20        456.13        896.72       292.05 o                         
   4   8  20       2182.08       2645.25       302.27 o                         
   5   8  20       4662.13       6033.06       300.32 o                         
   6   8  20      15669.02      14577.99       334.75 o                         
   7   8  20       2028.81       2901.30       299.41 o                         
   8   8  20        622.39       1334.36       317.46 o                         
   9   8  20       1254.67       2616.91       302.63 o                         
  10   8  20         27.69       2074.40       339.00 o                         
  11   8  20       4490.42       4159.49       379.36 o                         
  12   8  20      13064.25      11987.30       433.63 o                         
  13   8  20       5052.91       5399.49       405.37 o                         
  14   8  20       6506.75       5623.92       440.49 o                         
  15   8  20      11045.07      10736.30       481.81 o                         
  16   8  20       1024.52       1933.73       510.91 o                         
  17   8  20        256.09       -201.47       547.24 o                         
  18   8  20        923.40       1102.09       568.03 o                         
  19   8  20        273.58       1497.31       541.17 o                         
   1   9  20       4313.64       6211.47       299.02 o                         
   2   9  20     118528.35     114100.81       683.85 o                         
   3   9  20      30917.17      26883.87       399.98 o                         
   4   9  20      10484.51       9555.49       321.99 o                         
   5   9  20         62.00       1427.57       292.92 o                         
   6   9  20      20564.02      19386.21       363.69 o                         
   7   9  20       2561.53       3467.14       321.53 o                         
   8   9  20      57408.09      58935.65       477.18 o                         
   9   9  20        181.91       1814.09       335.53 o                         
  10   9  20      45651.78      44287.95       475.19 o                         
  11   9  20        395.35        989.63       409.07 o                         
  12   9  20      22917.25      20715.45       436.05 o                         
  13   9  20      14841.92      14835.44       428.42 o                         
  14   9  20        867.75        831.62       442.41 o                         
  15   9  20      14174.54      12820.94       515.33 o                         
  16   9  20       6582.97       7883.08       513.26 o                         
  17   9  20        392.72       1481.23       534.75 o                         
  18   9  20      38591.23      39495.10       641.83 o                         
  19   9  20      11465.34      10443.71       576.22 o                         
   0  10  20     692640.56     695366.42      4256.86 o                         
   1  10  20      14779.78      12876.00       332.33 o                         
   2  10  20     138602.99     139591.48       825.33 o                         
   3  10  20      19562.40      19155.42       382.38 o                         
   4  10  20      12863.80      17413.55       350.14 o                         
   5  10  20      18786.28      16130.71       351.26 o                         
   6  10  20       9218.61      10558.05       343.24 o                         
   7  10  20       3424.74       4112.63       338.95 o                         
   8  10  20      24613.53      23352.30       360.80 o                         
   9  10  20      83758.06      82761.84       688.82 o                         
  10  10  20     134592.55     135983.44       974.79 o                         
  11  10  20     431265.07     419387.89      2033.21 o                         
  12  10  20      91497.09      84925.30       773.69 o                         
  13  10  20        977.17       2153.39       395.64 o                         
  14  10  20     382964.61     382946.01      1935.60 o                         
  15  10  20     330160.22     329450.89      1659.36 o                         
  16  10  20     182327.48     173025.12      1048.68 o                         
  17  10  20       1033.73       1439.64       544.52 o                         
  18  10  20        749.37       2301.07       571.54 o                         
  19  10  20      29609.93      25595.66       614.57 o                         
   1  11  20       1654.25       1893.61       323.26 o                         
   2  11  20     812406.09     831244.56      3699.42 o                         
   3  11  20     148498.20     146596.27       816.95 o                         
   4  11  20       5604.06       7366.60       424.62 o                         
   5  11  20      12079.25      11170.73       373.20 o                         
   6  11  20      24542.44      23145.58       392.46 o                         
   7  11  20      21619.31      22071.67       406.57 o                         
   8  11  20     446330.07     455617.87      1992.03 o                         
   9  11  20      70790.92      72405.04       558.59 o                         
  10  11  20       3701.49       4606.26       365.69 o                         
  11  11  20      49760.89      46706.41       533.36 o                         
  12  11  20      50030.55      48242.27       626.52 o                         
  13  11  20      18079.17      20838.69       512.37 o                         
  14  11  20     879927.68     844803.10      3792.72 o                         
  15  11  20       1817.96       1586.17       516.17 o                         
  16  11  20      16961.14      16742.15       537.51 o                         
  17  11  20      13300.96      12092.47       549.24 o                         
  18  11  20     508232.41     524411.17      2494.55 o                         
  19  11  20      77461.79      81138.90       760.23 o                         
   0  12  20      66538.95      62430.01       904.88 o                         
   1  12  20        335.77        822.01       317.43 o                         
   2  12  20      35698.56      33532.52       438.90 o                         
   3  12  20      36530.32      37971.39       447.66 o                         
   4  12  20      16804.85      17441.98       388.00 o                         
   5  12  20      39417.70      41947.19       456.93 o                         
   6  12  20      15211.81      13932.11       412.35 o                         
   7  12  20      35689.61      36033.51       524.25 o                         
   8  12  20       2128.32       2438.74       399.60 o                         
   9  12  20       7502.74       6420.15       425.33 o                         
  10  12  20     207318.26     202137.47      1111.26 o                         
  11  12  20       2399.33       2636.67       406.55 o                         
  12  12  20     133616.91     134833.38       877.67 o                         
  13  12  20      42795.06      42609.43       602.67 o                         
  14  12  20      18614.97      18204.06       565.35 o                         
  15  12  20      58502.75      62101.04       650.51 o                         
  16  12  20       4292.19       5520.20       534.61 o                         
  17  12  20       2105.47       2415.89       538.06 o                         
  18  12  20      20624.34      20424.94       581.79 o                         
  19  12  20      37206.80      34109.75       660.38 o                         
   1  13  20      38595.59      36361.09       461.02 o                         
   2  13  20        182.52         84.82       378.97 o                         
   3  13  20       1100.29       1107.78       382.31 o                         
   4  13  20      26101.50      24278.76       456.90 o                         
   5  13  20       4519.41       3022.64       419.17 o                         
   6  13  20      15018.87      14267.84       387.28 o                         
   7  13  20      11602.80      11569.92       431.31 o                         
   8  13  20       4782.09       4520.83       415.62 o                         
   9  13  20       3481.91       4527.97       436.74 o                         
  10  13  20       2843.26       3694.66       404.31 o                         
  11  13  20         78.97        826.26       411.54 o                         
  12  13  20       2956.72       3121.20       405.01 o                         
  13  13  20       2641.11       2539.12       499.19 o                         
  14  13  20         64.63       1126.39       531.03 o                         
  15  13  20       7283.66       6946.48       495.68 o                         
  16  13  20       6082.19       5941.32       542.69 o                         
  17  13  20       1074.37       1058.74       575.53 o                         
  18  13  20      21938.93      20378.63       626.25 o                         
  19  13  20      25590.88      24720.95       655.88 o                         
   0  14  20     392498.23     413314.88      2851.12 o                         
   1  14  20        709.48        473.21       435.51 o                         
   2  14  20      49111.77      49098.97       557.04 o                         
   3  14  20        450.67        593.90       431.47 o                         
   4  14  20      10501.51       8982.40       380.63 o                         
   5  14  20      12645.40      12145.87       454.88 o                         
   6  14  20       7999.18       9565.91       469.72 o                         
   7  14  20      11919.84      10353.47       452.05 o                         
   8  14  20      19122.79      19520.73       474.17 o                         
   9  14  20      50997.54      48482.09       543.52 o                         
  10  14  20     153854.06     153428.96       894.33 o                         
  11  14  20      26253.34      25955.84       522.38 o                         
  12  14  20      97000.45      99073.00       745.11 o                         
  13  14  20       1222.94       2166.56       499.99 o                         
  14  14  20       5725.10       4111.76       545.20 o                         
  15  14  20       9026.92       7262.15       599.79 o                         
  16  14  20      59851.51      55961.46       738.01 o                         
  17  14  20       9851.47       8790.77       637.99 o                         
  18  14  20       1003.84       1097.99       626.38 o                         
  19  14  20      19749.56      23633.86       677.10 o                         
   1  15  20      17422.78      14752.31       436.88 o                         
   2  15  20     139805.17     129792.77       878.95 o                         
   3  15  20      86294.35      73971.05       635.51 o                         
   4  15  20      57662.89      51467.00       586.43 o                         
   5  15  20      23911.25      21988.82       497.76 o                         
   6  15  20      11942.68      10135.37       484.59 o                         
   7  15  20      36837.76      34091.50       547.03 o                         
   8  15  20     375641.79     366939.44      1803.94 o                         
   9  15  20      79663.30      73799.99       657.75 o                         
  10  15  20       5767.81       7243.02       476.00 o                         
  11  15  20       9733.60       9557.71       525.61 o                         
  12  15  20     245500.76     250954.91      1386.06 o                         
  13  15  20     232287.42     226959.52      1289.95 o                         
  14  15  20     222411.70     213696.79      1259.97 o                         
  15  15  20      16625.86      16564.59       630.24 o                         
  16  15  20       4215.79       4741.92       640.66 o                         
  17  15  20      15161.72      14934.08       659.06 o                         
  18  15  20      98683.26     108322.62       893.99 o                         
   0  16  20     343765.29     344259.72      2365.42 o                         
   1  16  20       2413.23       3198.22       415.55 o                         
   2  16  20       1050.18       1871.39       454.56 o                         
   3  16  20      40550.91      40567.75       602.98 o                         
   4  16  20      62519.05      59567.46       633.05 o                         
   5  16  20        222.34       1433.01       487.22 o                         
   6  16  20     388222.76     387137.61      1879.40 o                         
   7  16  20      41252.80      38446.58       586.92 o                         
   8  16  20      23451.45      24494.07       544.31 o                         
   9  16  20      18481.65      16589.78       462.53 o                         
  10  16  20     544070.03     552454.43      2652.71 o                         
  11  16  20      90452.41      86776.42       747.23 o                         
  12  16  20      52244.64      50698.37       648.38 o                         
  13  16  20         40.08         42.25       561.87 o                         
  14  16  20      53665.04      51406.04       678.22 o                         
  15  16  20        527.16        996.23       606.32 o                         
  16  16  20      47994.34      51047.08       752.78 o                         
  17  16  20      23458.37      23646.19       689.94 o                         
  18  16  20      63891.51      60799.73       789.99 o                         
   1  17  20       9405.71       8716.47       443.80 o                         
   2  17  20      55536.26      55048.00       645.28 o                         
   3  17  20     121175.09     118850.04       880.63 o                         
   4  17  20      10987.95      13146.67       555.28 o                         
   5  17  20      10438.85      11163.05       539.20 o                         
   6  17  20      18701.42      20046.08       561.84 o                         
   7  17  20      68937.17      72545.41       718.30 o                         
   8  17  20      20794.91      22324.98       558.95 o                         
   9  17  20      41913.98      43187.38       615.99 o                         
  10  17  20       3395.73       3497.31       550.02 o                         
  11  17  20      21159.42      24051.59       603.06 o                         
  12  17  20       9316.98       7478.71       565.35 o                         
  13  17  20        373.80       1342.80       563.65 o                         
  14  17  20      30920.04      30052.50       632.59 o                         
  15  17  20       5645.36       5889.92       626.92 o                         
  16  17  20       2423.30       3633.70       649.62 o                         
  17  17  20      28472.31      25526.60       711.59 o                         
   0  18  20       4353.08       8529.86       775.06 o                         
   1  18  20      29840.40      26350.90       535.32 o                         
   2  18  20      11732.37      16327.60       579.46 o                         
   3  18  20      28912.34      29253.44       632.07 o                         
   4  18  20      35609.15      36428.70       637.38 o                         
   5  18  20      31836.47      31609.23       613.88 o                         
   6  18  20      37892.86      36759.62       619.87 o                         
   7  18  20       1862.29        827.97       566.18 o                         
   8  18  20        651.44        593.06       504.48 o                         
   9  18  20        119.26        815.69       571.32 o                         
  10  18  20      21263.14      20740.40       603.55 o                         
  11  18  20        236.53       1473.41       578.25 o                         
  12  18  20         42.51        558.07       594.85 o                         
  13  18  20       3171.72       4371.46       587.85 o                         
  14  18  20         30.53        435.08       606.21 o                         
  15  18  20         71.51       1581.83       628.34 o                         
  16  18  20     117375.14     111657.63       943.17 o                         
   1  19  20      46019.61      44850.49       639.90 o                         
   2  19  20     202140.93     201295.81      1233.14 o                         
   3  19  20       5253.21       4231.23       589.75 o                         
   4  19  20      33190.90      32516.12       640.34 o                         
   5  19  20       8925.87       9055.10       582.59 o                         
   6  19  20      19361.49      22512.87       607.74 o                         
   7  19  20      11782.90      11110.96       616.67 o                         
   8  19  20       5435.51       6049.93       566.93 o                         
   9  19  20      23944.11      23850.97       630.20 o                         
  10  19  20      12866.35      14149.27       620.77 o                         
  11  19  20       4308.68       4269.05       601.28 o                         
  12  19  20      58139.08      56311.83       739.87 o                         
  13  19  20      99912.02      96935.97       888.26 o                         
  14  19  20      48502.05      48579.85       752.76 o                         
   0  20  20    1628346.81    1636870.29     10236.50 o                         
   1  20  20      81220.90      79334.02       794.91 o                         
   2  20  20      17857.47      19591.31       654.75 o                         
   3  20  20       3846.77       2417.49       597.18 o                         
   4  20  20      59141.97      60949.87       808.49 o                         
   5  20  20     222670.97     213856.05      1292.46 o                         
   6  20  20       7276.13       8701.02       616.92 o                         
   7  20  20      44885.18      42779.08       695.51 o                         
   8  20  20        966.28       1785.19       593.99 o                         
   9  20  20       2328.76       3778.96       617.31 o                         
  10  20  20     497561.83     492971.42      2439.43 o                         
  11  20  20     117152.04     105736.05       900.83 o                         
  12  20  20       1217.05       2319.15       635.29 o                         
  13  20  20       1964.43       2401.73       654.06 o                         
   1   1  21       5458.35       5947.84       316.03 o                         
   2   1  21      13059.53      15825.17       409.62 o                         
   3   1  21        955.00       2191.21       345.19 o                         
   4   1  21       3074.57       4731.15       348.19 o                         
   5   1  21      29744.77      27424.45       441.07 o                         
   6   1  21        755.36       3122.17       343.70 o                         
   7   1  21       8273.05       7811.53       289.08 o                         
   8   1  21        772.94       3343.59       245.86 o                         
   9   1  21      12747.92      11333.04       285.11 o                         
  10   1  21       1687.96       2675.20       293.42 o                         
  11   1  21       3456.02       3733.94       316.89 o                         
  12   1  21        625.01       1466.38       398.05 o                         
  13   1  21       2082.38       2903.09       410.08 o                         
  14   1  21     205113.45     194514.76      1240.18 o                         
  15   1  21       2894.69       3885.11       461.47 o                         
  16   1  21       5261.57       5556.43       505.99 o                         
  17   1  21      23812.97      22289.09       543.69 o                         
  18   1  21       3622.13       4212.14       517.58 o                         
  19   1  21       8992.88      10755.06       564.22 o                         
  20   1  21     105632.94      99692.90       845.24 o                         
   0   2  21    1824684.41    1867143.70     12172.47 o                         
   1   2  21        524.37       1439.36       336.70 o                         
   2   2  21       5583.32       4562.12       316.57 o                         
   3   2  21       7645.41       7535.20       333.15 o                         
   4   2  21     698770.55     711900.44      3354.53 o                         
   5   2  21      19549.52      15336.15       378.53 o                         
   6   2  21    1496541.70    1479333.59      6536.67 o                         
   7   2  21      18443.17      15507.47       276.16 o                         
   8   2  21      11234.54      10696.22       305.76 o                         
   9   2  21      20187.53      20287.10       308.47 o                         
  10   2  21     149782.92     149083.16       796.36 o                         
  11   2  21      17392.38      15155.45       339.86 o                         
  12   2  21     223673.27     220800.26      1172.02 o                         
  13   2  21       6109.12       7060.94       441.85 o                         
  14   2  21      37301.11      38514.72       528.01 o                         
  15   2  21      29295.16      30939.39       524.25 o                         
  16   2  21      39948.44      41991.26       672.59 o                         
  17   2  21       4050.18       3579.35       510.54 o                         
  18   2  21       3144.21       5420.33       551.96 o                         
  19   2  21        203.89       1070.23       568.98 o                         
  20   2  21     463404.75     453696.97      2334.90 o                         
   1   3  21      16309.16      16536.98       400.70 o                         
   2   3  21    2214346.27    2220513.33     10265.20 o                         
   3   3  21       4148.34       5120.49       359.04 o                         
   4   3  21     785976.13     797115.35      3756.57 o                         
   5   3  21      30160.17      27310.16       404.04 o                         
   6   3  21      21904.38      19114.94       382.91 o                         
   7   3  21      17913.77      15819.65       293.31 o                         
   8   3  21     610067.70     648300.17      2652.48 o                         
   9   3  21      41031.63      36953.72       371.12 o                         
  10   3  21      41382.96      37895.37       380.23 o                         
  11   3  21      21371.87      21635.59       354.64 o                         
  12   3  21     540563.02     545639.24      2508.04 o                         
  13   3  21      11754.23      11737.33       438.93 o                         
  14   3  21    1343266.75    1344673.39      6103.48 o                         
  15   3  21      41091.02      39093.01       543.41 o                         
  16   3  21       7757.38       5386.74       516.72 o                         
  17   3  21        344.95       1004.58       467.89 o                         
  18   3  21    1352994.58    1335621.00      6140.39 o                         
  19   3  21        677.11       2543.33       576.22 o                         
  20   3  21     332342.03     309732.40      1720.42 o                         
   0   4  21      71878.97      71572.45       832.54 o                         
   1   4  21      32154.38      30915.65       448.07 o                         
   2   4  21       9979.75      11982.09       402.85 o                         
   3   4  21      22841.60      21515.64       401.31 o                         
   4   4  21       2031.19       3788.73       346.23 o                         
   5   4  21       6911.39       6095.97       338.51 o                         
   6   4  21     116350.68     110960.78       767.02 o                         
   7   4  21      21899.17      20926.93       301.79 o                         
   8   4  21       9878.00      10965.46       301.53 o                         
   9   4  21       7915.77       7350.28       298.51 o                         
  10   4  21      26200.63      26961.86       457.75 o                         
  11   4  21        603.33       1140.78       356.62 o                         
  12   4  21       6512.34       7036.33       322.79 o                         
  13   4  21      15717.06      15368.90       445.23 o                         
  14   4  21     257250.99     251608.32      1358.55 o                         
  15   4  21      20090.88      18944.64       486.01 o                         
  16   4  21     560858.98     552652.87      2676.77 o                         
  17   4  21      56292.27      59935.61       670.97 o                         
  18   4  21      29279.52      26733.91       598.21 o                         
  19   4  21      11213.19      12136.69       600.61 o                         
  20   4  21      65907.27      67798.54       854.76 o                         
   1   5  21        370.43       1255.58       398.52 o                         
   2   5  21      89958.81      85614.77       682.65 o                         
   3   5  21       2046.11       1764.67       418.01 o                         
   4   5  21      12523.43      13542.40       413.52 o                         
   5   5  21        304.50        987.16       285.07 o                         
   6   5  21      12681.89      12794.10       296.40 o                         
   7   5  21       9329.48       9365.95       260.47 o                         
   8   5  21      26109.05      24429.73       330.59 o                         
   9   5  21        273.73       1185.27       290.22 o                         
  10   5  21       2797.02       2419.85       336.64 o                         
  11   5  21        699.84        758.30       385.95 o                         
  12   5  21       3221.56       3961.05       412.93 o                         
  13   5  21        280.52        238.10       442.57 o                         
  14   5  21      70026.90      73011.33       665.14 o                         
  15   5  21      19470.53      19493.74       503.19 o                         
  16   5  21      13639.70      12897.99       460.18 o                         
  17   5  21       4829.74       5649.03       549.72 o                         
  18   5  21     128048.21     129189.50       925.25 o                         
  19   5  21       2395.18       3233.45       583.51 o                         
  20   5  21        110.32        -79.74       627.62 o                         
   0   6  21      20208.71      22025.08       631.92 o                         
   1   6  21      30426.55      30604.60       486.42 o                         
   2   6  21       4539.75       5205.82       434.54 o                         
   3   6  21      26343.67      24142.14       481.67 o                         
   4   6  21      91497.98      87353.51       777.03 o                         
   5   6  21        712.34       1897.77       238.44 o                         
   6   6  21       1494.41       2997.37       275.71 o                         
   7   6  21      13292.66      14096.89       296.41 o                         
   8   6  21         79.51        729.53       305.21 o                         
   9   6  21      33072.44      31430.25       419.82 o                         
  10   6  21     668119.39     661914.65      2864.51 o                         
  11   6  21      11042.26      12218.56       395.13 o                         
  12   6  21         93.62        534.73       415.17 o                         
  13   6  21       2592.67       2062.05       456.61 o                         
  14   6  21      22401.68      26858.91       503.87 o                         
  15   6  21       8904.65      11880.41       510.44 o                         
  16   6  21     502897.51     515152.83      2502.67 o                         
  17   6  21       9344.25      12229.64       576.60 o                         
  18   6  21         94.34        775.66       584.98 o                         
  19   6  21      10064.52      12291.09       605.32 o                         
  20   6  21       5388.76       7104.23       625.37 o                         
   1   7  21        899.15       1587.60       293.40 o                         
   2   7  21     641472.03     641691.31      2830.71 o                         
   3   7  21      25592.86      22807.92       397.60 o                         
   4   7  21     209162.58     207658.83      1025.55 o                         
   5   7  21       4696.48       4154.79       275.67 o                         
   6   7  21         68.76       1313.91       288.59 o                         
   7   7  21      65228.65      59395.05       449.46 o                         
   8   7  21      11546.37      18280.94       473.58 o                         
   9   7  21        284.17       1462.87       314.58 o                         
  10   7  21     115922.41     110170.08       767.90 o                         
  11   7  21      26650.34      29631.12       458.59 o                         
  12   7  21     838228.97     853708.44      3867.80 o                         
  13   7  21       3938.57       4666.02       459.47 o                         
  14   7  21     324495.84     325143.47      1608.26 o                         
  15   7  21      82348.03      76160.57       679.48 o                         
  16   7  21       6120.26      10093.35       554.33 o                         
  17   7  21      14868.34      15196.26       581.62 o                         
  18   7  21     788811.69     811147.69      3838.80 o                         
  19   7  21      19061.59      13500.12       623.22 o                         
  20   7  21      32949.99      32475.34       688.82 o                         
   0   8  21    1435090.42    1461102.27      8755.76 o                         
   1   8  21      13266.70      10445.45       283.33 o                         
   2   8  21         38.08       1425.26       274.98 o                         
   3   8  21       7242.16       7005.49       317.24 o                         
   4   8  21     791267.88     785536.06      3553.82 o                         
   5   8  21     154090.72     145335.45       790.61 o                         
   6   8  21     392909.68     391228.79      1733.60 o                         
   7   8  21      15389.42      13972.06       331.97 o                         
   8   8  21       7384.15       9411.88       333.36 o                         
   9   8  21      52849.16      52696.86       514.26 o                         
  10   8  21    6653555.13    6599324.52     27705.13 o                         
  11   8  21         17.39       2290.57       408.69 o                         
  12   8  21     346190.43     343416.20      1686.82 o                         
  13   8  21      12589.44      14118.81       463.43 o                         
  14   8  21      14689.69      17104.48       508.61 o                         
  15   8  21       1088.63       1702.33       530.75 o                         
  16   8  21    1678856.78    1743723.23      7555.65 o                         
  17   8  21       9719.40       7962.69       587.17 o                         
  18   8  21      16186.87      13198.17       612.88 o                         
  19   8  21        419.07       1646.88       608.97 o                         
  20   8  21     162029.74     174170.60      1151.46 o                         
   1   9  21       2002.66       2719.01       294.27 o                         
   2   9  21      33979.79      34471.40       442.42 o                         
   3   9  21       2002.86       1778.07       311.23 o                         
   4   9  21     248002.30     233374.86      1189.60 o                         
   5   9  21      16725.80      16099.49       353.75 o                         
   6   9  21      53623.41      51554.52       454.64 o                         
   7   9  21       1265.07       2670.72       375.63 o                         
   8   9  21        116.51       3790.97       380.64 o                         
   9   9  21       1467.16       1727.99       383.70 o                         
  10   9  21      86771.41      82518.74       625.81 o                         
  11   9  21      20269.17      20699.71       452.15 o                         
  12   9  21      21635.49      24662.94       483.17 o                         
  13   9  21        953.29       1601.49       438.28 o                         
  14   9  21      36804.79      37986.11       691.69 o                         
  15   9  21       2819.20       2417.51       544.30 o                         
  16   9  21      52570.62      47143.95       634.84 o                         
  17   9  21       1888.42       3161.73       567.85 o                         
  18   9  21      17564.82      21197.63       615.08 o                         
  19   9  21       1905.03       3188.31       593.91 o                         
  20   9  21       1449.35       2144.22       668.44 o                         
   0  10  21      51087.05      50103.21       695.07 o                         
   1  10  21       2660.11       2894.26       313.51 o                         
   2  10  21      27476.63      25432.16       385.96 o                         
   3  10  21        364.63        890.66       352.96 o                         
   4  10  21       1533.09       2340.19       337.85 o                         
   5  10  21        244.01        791.71       336.17 o                         
   6  10  21         66.58       2962.95       361.89 o                         
   7  10  21       5423.59       4847.09       412.65 o                         
   8  10  21       3223.91       3167.80       404.13 o                         
   9  10  21       6994.03       6570.15       397.08 o                         
  10  10  21       3056.35       5478.85       413.52 o                         
  11  10  21      11744.07      10050.70       450.41 o                         
  12  10  21      93603.42      91830.98       720.00 o                         
  13  10  21        272.72        707.03       412.87 o                         
  14  10  21        185.39       1292.19       461.61 o                         
  15  10  21       3062.73       3647.31       513.55 o                         
  16  10  21      63148.36      63916.56       710.22 o                         
  17  10  21       3634.39       2782.77       578.05 o                         
  18  10  21       5843.49       6064.90       605.40 o                         
  19  10  21       1155.14       1930.09       594.42 o                         
  20  10  21      27050.28      30378.35       705.21 o                         
   1  11  21        488.38       1838.64       330.35 o                         
   2  11  21     155025.13     151345.50       833.51 o                         
   3  11  21       4826.78       5178.15       398.32 o                         
   4  11  21      83661.36      83690.99       611.79 o                         
   5  11  21       1452.96        384.84       378.83 o                         
   6  11  21      91492.48      93071.27       688.89 o                         
   7  11  21      15748.14      16658.70       431.68 o                         
   8  11  21      16414.20      18664.30       436.29 o                         
   9  11  21        999.63       2098.29       392.51 o                         
  10  11  21        474.76       1239.13       418.54 o                         
  11  11  21       1998.88       3147.17       441.16 o                         
  12  11  21       9840.63       7401.24       488.32 o                         
  13  11  21       1578.51       2392.49       505.65 o                         
  14  11  21     402402.76     407964.88      1866.48 o                         
  15  11  21        194.74        477.13       482.00 o                         
  16  11  21       6520.59       7161.44       554.48 o                         
  17  11  21      22075.06      20548.96       604.83 o                         
  18  11  21     371510.52     379791.64      1942.64 o                         
  19  11  21       4164.28       4838.92       592.69 o                         
  20  11  21      17493.33      18536.22       686.84 o                         
   0  12  21    1054227.84    1077572.23      6811.67 o                         
   1  12  21      58256.70      56222.16       613.98 o                         
   2  12  21       2472.91       4392.92       398.95 o                         
   3  12  21      11933.48      12576.52       431.57 o                         
   4  12  21    1019956.82    1021855.26      4654.90 o                         
   5  12  21      29272.76      31082.43       487.32 o                         
   6  12  21    1016477.03    1067994.03      4713.37 o                         
   7  12  21       4067.27       4463.47       419.41 o                         
   8  12  21        627.46       2387.14       404.82 o                         
   9  12  21      45484.62      46862.44       528.89 o                         
  10  12  21     332914.77     310728.88      1517.44 o                         
  11  12  21       4093.94       5389.28       424.21 o                         
  12  12  21      65095.99      72948.27       679.86 o                         
  13  12  21       7501.40       7470.90       521.71 o                         
  14  12  21      15887.77      15037.93       557.22 o                         
  15  12  21      36733.94      36405.84       626.21 o                         
  16  12  21     711345.47     705771.43      3273.07 o                         
  17  12  21      51120.39      49061.99       664.27 o                         
  18  12  21      65194.57      61121.07       743.46 o                         
  19  12  21       2005.21       2645.88       626.00 o                         
   1  13  21      25901.96      23931.17       556.48 o                         
   2  13  21    3901564.97    3879948.13     17642.63 o                         
   3  13  21         90.52        649.54       384.15 o                         
   4  13  21     698923.96     707193.77      3330.12 o                         
   5  13  21       8661.22       6875.87       486.18 o                         
   6  13  21      65103.14      67536.24       686.73 o                         
   7  13  21       9188.20       8102.05       455.21 o                         
   8  13  21      27088.57      48276.83       818.13 o                         
   9  13  21      33242.38      27900.60       482.17 o                         
  10  13  21       2774.11       4274.21       473.75 o                         
  11  13  21       8881.85       7509.91       435.62 o                         
  12  13  21     368082.50     377830.26      1867.01 o                         
  13  13  21      12432.18      12033.63       535.18 o                         
  14  13  21    1391734.36    1389596.74      6570.97 o                         
  15  13  21      45106.26      45600.84       636.65 o                         
  16  13  21       6347.03       6628.34       609.55 o                         
  17  13  21       8892.44       7425.87       642.12 o                         
  18  13  21    2269864.34    2153032.88      9598.28 o                         
  19  13  21       9864.27       9755.95       644.30 o                         
   0  14  21    3257240.31    3305677.39     21199.20 o                         
   1  14  21      26223.74      23377.40       510.59 o                         
   2  14  21      65162.55      56490.89       608.47 o                         
   3  14  21      53022.45      52136.13       575.01 o                         
   4  14  21      24444.37      24878.33       590.19 o                         
   5  14  21      15279.15      17614.70       474.76 o                         
   6  14  21     669743.79     657710.22      3071.85 o                         
   7  14  21       3492.10       3874.20       460.16 o                         
   8  14  21       7217.48       5596.00       462.53 o                         
   9  14  21       3416.05       3048.43       473.44 o                         
  10  14  21     480869.51     493788.14      2296.70 o                         
  11  14  21      12228.56       9626.30       477.93 o                         
  12  14  21      52684.04      48634.30       619.14 o                         
  13  14  21       1071.16        615.73       484.87 o                         
  14  14  21      54798.38      50891.59       687.48 o                         
  15  14  21      62555.58      61768.83       740.72 o                         
  16  14  21     111208.25     110722.33       908.85 o                         
  17  14  21      23896.08      24234.13       683.13 o                         
  18  14  21      21725.97      21570.46       692.11 o                         
   1  15  21      21481.27      21272.90       545.13 o                         
   2  15  21       4827.34       7024.78       461.55 o                         
   3  15  21      10737.70      11971.98       465.90 o                         
   4  15  21      42158.23      37360.05       569.29 o                         
   5  15  21        664.98        668.92       476.11 o                         
   6  15  21     208381.30     201074.29      1200.97 o                         
   7  15  21       6378.96       6147.89       501.67 o                         
   8  15  21     122518.94     120426.13       825.89 o                         
   9  15  21       9135.90       8855.91       521.28 o                         
  10  15  21      12247.18      11304.28       523.12 o                         
  11  15  21       1888.34       2887.88       491.34 o                         
  12  15  21      12053.18      12202.15       517.08 o                         
  13  15  21       4712.05       3977.32       562.33 o                         
  14  15  21       1831.57       1169.55       590.99 o                         
  15  15  21      18124.79      19299.37       641.14 o                         
  16  15  21        780.59       2637.45       650.85 o                         
  17  15  21       6774.87       6502.85       669.64 o                         
   0  16  21      38106.30      43133.64       856.14 o                         
   1  16  21       1588.48       1971.04       523.13 o                         
   2  16  21        138.00        720.31       479.30 o                         
   3  16  21        140.43        379.77       436.10 o                         
   4  16  21        252.59        793.34       527.39 o                         
   5  16  21        575.92        809.86       523.64 o                         
   6  16  21       6091.55       9708.91       575.53 o                         
   7  16  21       2654.83       2522.07       558.27 o                         
   8  16  21       5382.17       6466.42       527.41 o                         
   9  16  21       5140.52       6511.78       530.85 o                         
  10  16  21      83615.34      81833.95       726.64 o                         
  11  16  21       3311.07       3123.72       522.39 o                         
  12  16  21        849.09        906.09       566.14 o                         
  13  16  21        941.01        632.95       560.80 o                         
  14  16  21       6093.65       7284.96       613.87 o                         
  15  16  21       2529.66       3783.53       648.15 o                         
  16  16  21       1352.46       2786.95       683.40 o                         
   1  17  21       2017.23       1314.19       538.63 o                         
   2  17  21     360474.63     379966.29      1985.56 o                         
   3  17  21      20849.35      23971.99       597.29 o                         
   4  17  21       2845.03       5073.95       548.94 o                         
   5  17  21        411.39       2163.61       577.88 o                         
   6  17  21       2341.46       5069.92       568.46 o                         
   7  17  21      64833.33      68649.81       750.26 o                         
   8  17  21      14229.74      20874.25       613.01 o                         
   9  17  21        207.34       1629.45       578.15 o                         
  10  17  21     129604.35     128562.27       949.62 o                         
  11  17  21       1923.81       3425.38       555.86 o                         
  12  17  21     304121.17     306065.49      1657.76 o                         
  13  17  21       1706.95       3232.89       605.48 o                         
  14  17  21      39251.76      47650.54       738.65 o                         
  15  17  21       9733.66       8816.06       651.43 o                         
   0  18  21     868546.48     946827.64      6298.43 o                         
   1  18  21      26638.04      24033.89       633.14 o                         
   2  18  21      28132.19      30608.08       644.36 o                         
   3  18  21         14.04        826.98       579.33 o                         
   4  18  21     242702.95     238317.47      1425.36 o                         
   5  18  21      53249.24      54390.20       699.46 o                         
   6  18  21    1945656.41    1893116.81      8555.88 o                         
   7  18  21      54918.84      57637.30       717.76 o                         
   8  18  21       2843.47       3881.62       652.85 o                         
   9  18  21       1109.75       1493.68       650.32 o                         
  10  18  21     176031.81     169156.95      1176.86 o                         
  11  18  21      27101.26      29848.44       686.26 o                         
  12  18  21     383886.69     350128.32      1897.32 o                         
  13  18  21      18281.99      18625.29       662.58 o                         
  14  18  21      15550.55      15346.77       674.52 o                         
   1  19  21       3712.92       5129.02       612.77 o                         
   2  19  21    1182444.20    1232647.55      5984.44 o                         
   3  19  21      25587.34      25097.74       664.59 o                         
   4  19  21      54254.52      54055.74       741.04 o                         
   5  19  21      15411.28      15674.75       617.92 o                         
   6  19  21      27360.30      29043.86       659.89 o                         
   7  19  21       4287.05       5104.12       635.84 o                         
   8  19  21      55253.77      54734.50       780.29 o                         
   9  19  21       6719.63       7768.55       675.87 o                         
  10  19  21      60831.97      55098.57       768.65 o                         
  11  19  21       8774.73       9979.76       701.12 o                         
  12  19  21       5635.85       6292.78       683.22 o                         
  13  19  21        481.18       1939.36       684.41 o                         
   0  20  21     654258.23     655959.33      4403.10 o                         
   1  20  21       4808.07       4574.93       627.57 o                         
   2  20  21      23837.03      22250.41       654.46 o                         
   3  20  21        254.26       1584.38       641.61 o                         
   4  20  21      19410.75      19432.82       677.58 o                         
   5  20  21        839.44       2118.13       647.11 o                         
   6  20  21     239734.47     232582.63      1420.76 o                         
   7  20  21       6628.85       8213.55       665.95 o                         
   8  20  21        418.20       1874.38       663.94 o                         
   9  20  21      14568.67      15809.15       691.52 o                         
  10  20  21     167004.36     173772.43      1207.73 o                         
  11  20  21       3883.88       5926.60       706.86 o                         
   1  21  21       4210.66       4191.55       641.85 o                         
   2  21  21        324.62       2663.51       642.57 o                         
   3  21  21        351.23       1508.27       676.53 o                         
   4  21  21      23043.01      21217.08       701.62 o                         
   5  21  21        765.21       1710.62       678.82 o                         
   6  21  21       4576.50       5689.62       674.49 o                         
   7  21  21         45.30        828.64       679.67 o                         
   8  21  21      11787.96      11281.60       699.65 o                         
   9  21  21       2319.29       2052.75       728.97 o                         
   0   0  22    1406793.17    1448718.24     12569.06 o                         
   1   0  22     283632.17     291109.46      2003.65 o                         
   2   0  22       7327.93       6335.37       543.72 o                         
   3   0  22      51160.47      49073.94       684.01 o                         
   4   0  22      60390.68      65008.44       850.18 o                         
   5   0  22     762752.16     761945.20      4894.35 o                         
   6   0  22    2307172.69    2382734.19     14499.31 o                         
   7   0  22     324373.89     329678.91      2113.23 o                         
   8   0  22         67.07       1369.42       364.06 o                         
   9   0  22       7808.80       8491.99       478.09 o                         
  10   0  22     235092.79     237548.63      1787.89 o                         
  11   0  22     201488.38     199403.12      1549.71 o                         
  12   0  22     178805.65     159341.16      1357.07 o                         
  13   0  22      35680.07      36467.32       972.01 o                         
  14   0  22       3784.47       4925.67       746.00 o                         
  15   0  22      58680.07      54684.06       952.49 o                         
  16   0  22     163516.20     157372.98      1417.81 o                         
  17   0  22      10986.17      13397.88       782.43 o                         
  18   0  22      83020.86      80955.53      1060.03 o                         
  19   0  22      74905.99      74002.94      1062.23 o                         
  20   0  22     116247.26     111719.14      1279.65 o                         
  21   0  22      44904.59      52621.78      1047.72 o                         
   1   1  22        216.28        441.49       335.75 o                         
   2   1  22      53164.45      48908.21       511.47 o                         
   3   1  22     197662.53     190233.24      1185.86 o                         
   4   1  22     100549.46      96748.16       692.38 o                         
   5   1  22      13823.76      12639.58       372.14 o                         
   6   1  22      53046.05      55207.40       488.55 o                         
   7   1  22      57053.00      54256.14       516.18 o                         
   8   1  22        105.88       2345.56       273.33 o                         
   9   1  22      11958.16      10852.17       289.63 o                         
  10   1  22       8845.87       8212.01       349.21 o                         
  11   1  22       4248.23       4805.97       395.37 o                         
  12   1  22     180229.02     176777.65       997.85 o                         
  13   1  22     472894.70     464735.61      2229.95 o                         
  14   1  22     137395.51     128574.43       875.25 o                         
  15   1  22       3044.34       3340.85       515.45 o                         
  16   1  22      18494.37      20853.86       575.40 o                         
  17   1  22      53713.06      52983.95       639.44 o                         
  18   1  22      11388.02      13254.28       557.45 o                         
  19   1  22       8826.56       7624.92       592.73 o                         
  20   1  22      11498.16       9852.42       613.04 o                         
  21   1  22       5552.70       4601.46       684.41 o                         
   0   2  22      92789.02      85709.56       883.30 o                         
   1   2  22      19732.14      19268.28       385.20 o                         
   2   2  22      29980.12      26000.95       513.58 o                         
   3   2  22       1164.67       1630.77       361.94 o                         
   4   2  22      27933.93      27000.12       454.43 o                         
   5   2  22       2686.23       3063.28       374.41 o                         
   6   2  22      18297.95      18822.72       404.08 o                         
   7   2  22      35907.44      36139.80       480.16 o                         
   8   2  22      11861.58      10379.58       282.63 o                         
   9   2  22       3967.93       3753.73       285.14 o                         
  10   2  22       2937.81       4958.22       362.06 o                         
  11   2  22      37679.26      37699.23       437.58 o                         
  12   2  22      45863.05      44191.71       626.23 o                         
  13   2  22        428.59        409.18       449.36 o                         
  14   2  22      91971.56      94672.66       743.30 o                         
  15   2  22      23781.16      25015.33       569.35 o                         
  16   2  22      13105.07      13465.06       568.03 o                         
  17   2  22       4642.60       4644.51       547.12 o                         
  18   2  22      20710.32      21583.73       570.04 o                         
  19   2  22       5964.09       5407.16       589.89 o                         
  20   2  22       2928.87       8334.31       646.57 o                         
  21   2  22      14048.29      13541.12       728.49 o                         
   1   3  22      41927.60      43900.11       506.52 o                         
   2   3  22      43372.90      38681.53       504.55 o                         
   3   3  22       1001.08       3595.88       371.88 o                         
   4   3  22       9953.65       8295.50       341.52 o                         
   5   3  22        250.37       1225.44       349.10 o                         
   6   3  22        806.92       1671.84       359.65 o                         
   7   3  22       7386.36       6332.48       354.58 o                         
   8   3  22      45945.22      41577.75       459.81 o                         
   9   3  22      38564.79      36647.89       373.63 o                         
  10   3  22        307.33        458.59       355.86 o                         
  11   3  22          4.02       1256.86       390.93 o                         
  12   3  22       3897.11       3520.23       402.12 o                         
  13   3  22       1524.93       2335.21       432.55 o                         
  14   3  22     104794.31     102795.72       780.36 o                         
  15   3  22       7441.19       7053.64       534.74 o                         
  16   3  22        326.92        449.41       549.33 o                         
  17   3  22        239.16       1539.62       549.50 o                         
  18   3  22      35480.61      36481.14       644.19 o                         
  19   3  22       5039.17       5738.79       599.53 o                         
  20   3  22      15780.31      13981.03       665.31 o                         
  21   3  22       1491.43       1555.36       696.84 o                         
   0   4  22     153873.56     154333.62      1312.51 o                         
   1   4  22       3917.62       5142.17       400.49 o                         
   2   4  22       2031.35       3166.52       413.11 o                         
   3   4  22       7763.52       6851.01       414.00 o                         
   4   4  22      25944.70      23237.60       447.26 o                         
   5   4  22     166026.21     166287.36       972.46 o                         
   6   4  22      46190.06      48005.11       515.88 o                         
   7   4  22       1501.82       3053.61       257.40 o                         
   8   4  22        218.44       1025.72       262.97 o                         
   9   4  22       7225.10       6050.46       322.12 o                         
  10   4  22     243670.82     243258.58      1231.59 o                         
  11   4  22       1113.84       1889.38       403.52 o                         
  12   4  22      81819.35      75936.99       628.74 o                         
  13   4  22      20584.62      21682.39       462.83 o                         
  14   4  22       4708.35       5933.10       503.49 o                         
  15   4  22      35966.67      34731.74       602.48 o                         
  16   4  22      18457.33      20467.95       602.33 o                         
  17   4  22      68621.17      64787.18       728.83 o                         
  18   4  22       1608.58       1801.94       597.68 o                         
  19   4  22       6839.91       6876.73       619.90 o                         
  20   4  22       5176.80       6918.57       679.61 o                         
  21   4  22      29436.59      25767.13       736.63 o                         
   1   5  22     237792.34     230456.67      1305.68 o                         
   2   5  22    1239357.18    1234942.54      6139.78 o                         
   3   5  22      43305.86      48133.10       560.13 o                         
   4   5  22       6794.48       8450.84       427.61 o                         
   5   5  22      13756.60      14089.43       405.72 o                         
   6   5  22       1412.68       2360.14       265.82 o                         
   7   5  22       3241.89       5706.71       252.80 o                         
   8   5  22     162942.80     168337.15       827.33 o                         
   9   5  22      17893.90      18921.51       436.01 o                         
  10   5  22       6967.84       7340.94       388.52 o                         
  11   5  22      42254.74      43366.22       497.18 o                         
  12   5  22      55904.28      57333.64       543.78 o                         
  13   5  22     133993.29     132877.51       846.36 o                         
  14   5  22     685927.37     681697.49      3357.95 o                         
  15   5  22       8147.05      10291.78       565.92 o                         
  16   5  22       5949.78       5946.28       591.18 o                         
  17   5  22      37442.44      43616.29       661.05 o                         
  18   5  22     662201.41     654082.42      3151.17 o                         
  19   5  22     338276.75     315777.69      1725.71 o                         
  20   5  22      15513.96      15322.68       692.65 o                         
  21   5  22        616.88       2410.32       699.68 o                         
   0   6  22      15883.37      22741.64       674.99 o                         
   1   6  22      52551.19      49872.27       584.29 o                         
   2   6  22       3378.42       3576.16       442.98 o                         
   3   6  22      10122.01       8636.92       447.63 o                         
   4   6  22     139841.31     138184.54      1038.58 o                         
   5   6  22      65397.39      64363.57       612.41 o                         
   6   6  22      10598.16      11305.17       276.23 o                         
   7   6  22      25658.23      24399.84       354.59 o                         
   8   6  22         18.72       1045.83       311.14 o                         
   9   6  22     157788.61     159298.99       886.25 o                         
  10   6  22     934589.63     959755.06      4217.13 o                         
  11   6  22     764164.46     777940.61      3391.07 o                         
  12   6  22     163001.16     164304.70       942.06 o                         
  13   6  22        172.42       2411.82       470.43 o                         
  14   6  22     374220.21     374851.00      1925.59 o                         
  15   6  22     160091.65     167817.68      1331.10 o                         
  16   6  22    1405067.96    1434223.91      6679.95 o                         
  17   6  22     333748.52     335249.86      1761.15 o                         
  18   6  22       7646.46       5121.71       623.92 o                         
  19   6  22      52488.93      49580.90       718.95 o                         
  20   6  22     159587.20     159963.24      1124.05 o                         
  21   6  22      89193.69      92795.00       910.03 o                         
   1   7  22       2251.04       2568.13       447.41 o                         
   2   7  22      51499.89      50152.79       596.47 o                         
   3   7  22        886.04        952.12       411.21 o                         
   4   7  22       9838.14       8270.75       313.83 o                         
   5   7  22          8.19        325.64       269.79 o                         
   6   7  22       1727.48       2677.41       291.27 o                         
   7   7  22      41934.88      36210.11       404.18 o                         
   8   7  22       1496.53       2467.23       351.61 o                         
   9   7  22       4074.35       4010.63       351.98 o                         
  10   7  22        348.93        690.48       379.77 o                         
  11   7  22      27989.81      25973.41       444.07 o                         
  12   7  22      56579.57      60920.82       600.66 o                         
  13   7  22      90740.78      90366.21       791.87 o                         
  14   7  22        359.53       1281.90       504.53 o                         
  15   7  22      60528.21      61811.98       701.85 o                         
  16   7  22       7808.95       9352.39       589.04 o                         
  17   7  22      92674.87      90847.66       803.99 o                         
  18   7  22     110813.22     115245.73       915.13 o                         
  19   7  22       6914.76       8022.26       637.27 o                         
  20   7  22       2043.53       2231.57       666.65 o                         
  21   7  22        293.34        952.67       694.06 o                         
   0   8  22      36445.23      32884.70       697.13 o                         
   1   8  22       2131.87       2302.06       246.75 o                         
   2   8  22       5900.25       5260.78       256.50 o                         
   3   8  22      10437.54      10604.06       304.50 o                         
   4   8  22      10290.31      10376.09       334.74 o                         
   5   8  22         77.46       1437.57       306.02 o                         
   6   8  22       7553.19       8160.58       323.10 o                         
   7   8  22      13803.40      13294.23       363.49 o                         
   8   8  22      16491.01      14885.14       394.09 o                         
   9   8  22       5532.23       4268.70       382.12 o                         
  10   8  22      89796.95      91744.67       693.24 o                         
  11   8  22       1120.13       2037.40       425.01 o                         
  12   8  22      17313.77      17858.33       465.89 o                         
  13   8  22         54.02       1202.02       487.35 o                         
  14   8  22        223.05       1303.37       491.87 o                         
  15   8  22       2867.23       3008.96       574.20 o                         
  16   8  22        152.14       1026.99       577.68 o                         
  17   8  22       9025.53       7335.95       596.89 o                         
  18   8  22       8328.86       9069.88       617.88 o                         
  19   8  22       3740.05       4536.99       631.16 o                         
  20   8  22        628.21       3953.10       682.07 o                         
   1   9  22        207.44        408.28       291.41 o                         
   2   9  22       9741.13       9859.81       316.42 o                         
   3   9  22      60223.24      58510.65       574.91 o                         
   4   9  22     258091.68     250234.57      1299.99 o                         
   5   9  22      25254.34      21463.00       411.72 o                         
   6   9  22       5332.60       6179.63       378.02 o                         
   7   9  22        533.99        565.55       368.12 o                         
   8   9  22      38330.13      35618.41       474.88 o                         
   9   9  22      87845.35      81919.46       599.48 o                         
  10   9  22      72208.53      72964.89       611.77 o                         
  11   9  22       6949.66       7488.46       426.91 o                         
  12   9  22       1596.14       1122.29       463.86 o                         
  13   9  22      80433.71      88796.23       780.56 o                         
  14   9  22     119447.46     122063.16       916.86 o                         
  15   9  22          3.74        728.66       550.37 o                         
  16   9  22        846.77       1843.96       583.91 o                         
  17   9  22      68120.21      70458.60       747.52 o                         
  18   9  22      11800.46      12227.03       617.01 o                         
  19   9  22       2598.55       3031.65       625.46 o                         
  20   9  22      12584.16      12959.89       684.07 o                         
   0  10  22     269098.41     267808.36      1854.49 o                         
   1  10  22       2710.19       3311.61       337.89 o                         
   2  10  22      10414.93      10517.46       360.22 o                         
   3  10  22      29221.02      26939.18       434.73 o                         
   4  10  22     292999.35     300698.45      1560.50 o                         
   5  10  22     774283.53     763394.62      3545.87 o                         
   6  10  22     921861.77     942310.59      4249.02 o                         
   7  10  22      47072.57      49012.18       528.22 o                         
   8  10  22       3907.26       3297.18       440.43 o                         
   9  10  22       4869.66       7306.99       407.90 o                         
  10  10  22     450417.86     451104.21      2019.00 o                         
  11  10  22       6621.68      12121.84       511.78 o                         
  12  10  22       3699.16       3401.29       496.34 o                         
  13  10  22       2712.21       3215.43       440.77 o                         
  14  10  22      65339.77      62836.61       695.86 o                         
  15  10  22      24608.49      27004.00       583.14 o                         
  16  10  22     112763.18     115973.82       873.61 o                         
  17  10  22      88971.40      88617.60       818.43 o                         
  18  10  22       4686.48       3989.82       615.36 o                         
  19  10  22       4708.04       5895.71       636.31 o                         
   1  11  22     102585.62     102326.50       685.10 o                         
   2  11  22        888.17       2134.29       365.66 o                         
   3  11  22     203910.10     207674.35      1132.70 o                         
   4  11  22     120793.01     118591.85       836.47 o                         
   5  11  22        761.16       2852.46       390.82 o                         
   6  11  22     443326.11     449947.01      2081.23 o                         
   7  11  22     312642.76     307578.51      1486.33 o                         
   8  11  22     299965.25     292865.84      1464.05 o                         
   9  11  22     321385.38     306989.25      1536.56 o                         
  10  11  22        964.93       2711.65       455.01 o                         
  11  11  22      32420.98      32771.53       575.85 o                         
  12  11  22      92231.49      89532.99       742.68 o                         
  13  11  22       7112.46       8461.81       552.13 o                         
  14  11  22      76244.18      77062.88       731.93 o                         
  15  11  22        386.93       1468.72       577.62 o                         
  16  11  22       4274.75       4286.60       587.73 o                         
  17  11  22     344097.90     331097.40      1733.80 o                         
  18  11  22     123116.47     127630.59       962.15 o                         
  19  11  22      48927.99      41952.00       724.96 o                         
   0  12  22     739947.68     733772.72      4618.37 o                         
   1  12  22     271242.00     263289.61      1300.15 o                         
   2  12  22       5744.81       4077.74       426.08 o                         
   3  12  22      11329.48      10469.78       438.17 o                         
   4  12  22      31893.69      34564.31       561.28 o                         
   5  12  22     455674.71     452326.95      2044.54 o                         
   6  12  22     161779.43     173879.92       981.66 o                         
   7  12  22      15593.77      17486.12       458.28 o                         
   8  12  22       8838.78      10499.78       451.82 o                         
   9  12  22      83769.35      84161.28       673.48 o                         
  10  12  22     447511.79     449498.49      2217.77 o                         
  11  12  22      67499.40      64182.87       687.16 o                         
  12  12  22      34641.24      31644.49       577.96 o                         
  13  12  22      20188.95      23234.15       574.49 o                         
  14  12  22      53347.45      53305.06       682.84 o                         
  15  12  22      20205.45      23038.35       607.37 o                         
  16  12  22      89658.14      91077.25       805.49 o                         
  17  12  22     149527.70     140094.04      1036.72 o                         
  18  12  22      25299.35      25751.04       712.20 o                         
   1  13  22      14736.59      14916.36       446.60 o                         
   2  13  22      11698.22      10650.31       457.67 o                         
   3  13  22       6857.28       7501.83       447.45 o                         
   4  13  22      17489.06      16651.44       445.11 o                         
   5  13  22       3836.24       4764.25       468.16 o                         
   6  13  22          6.41       1262.65       477.87 o                         
   7  13  22       8941.84       9527.93       435.68 o                         
   8  13  22       7746.04       6841.38       473.65 o                         
   9  13  22       5487.48       3754.20       491.44 o                         
  10  13  22        830.84       1385.92       500.28 o                         
  11  13  22      11026.91      12072.48       552.62 o                         
  12  13  22      54752.70      54785.43       664.25 o                         
  13  13  22      34065.81      34264.76       652.21 o                         
  14  13  22       8585.69      10274.05       583.34 o                         
  15  13  22       4367.15       5705.75       600.74 o                         
  16  13  22        399.18        522.58       623.62 o                         
  17  13  22      15468.65      15610.66       664.56 o                         
  18  13  22       4335.62       7600.30       690.19 o                         
   0  14  22     379776.85     383960.06      2704.90 o                         
   1  14  22      59310.26      63270.53       631.77 o                         
   2  14  22       2474.80       3054.27       477.49 o                         
   3  14  22       8955.79      10265.99       490.90 o                         
   4  14  22      26899.83      27789.25       576.46 o                         
   5  14  22         59.13       2816.27       502.64 o                         
   6  14  22        107.42       4313.90       513.46 o                         
   7  14  22      22772.93      20646.50       532.26 o                         
   8  14  22       2558.67       3004.07       488.36 o                         
   9  14  22      10931.41      13815.73       519.40 o                         
  10  14  22      75059.90      71352.13       669.31 o                         
  11  14  22     174508.28     160210.11       989.30 o                         
  12  14  22     195172.30     194968.55      1178.76 o                         
  13  14  22         21.25        706.03       568.59 o                         
  14  14  22      47470.12      45521.32       702.09 o                         
  15  14  22      15319.41      15159.14       647.46 o                         
  16  14  22        832.61       2757.83       656.62 o                         
  17  14  22        377.29       1738.92       689.09 o                         
   1  15  22     223724.94     232143.22      1273.00 o                         
   2  15  22     870770.55     857860.09      4058.27 o                         
   3  15  22      82147.76      83844.11       765.59 o                         
   4  15  22       1006.62       1459.53       455.52 o                         
   5  15  22      32652.39      32995.06       660.88 o                         
   6  15  22     238961.73     234407.05      1325.49 o                         
   7  15  22     172038.22     174675.38      1059.13 o                         
   8  15  22        702.76       4818.84       545.58 o                         
   9  15  22        219.38       1736.17       530.90 o                         
  10  15  22       5190.20       6642.47       556.75 o                         
  11  15  22      60438.69      65679.20       696.45 o                         
  12  15  22     467257.96     485010.95      2430.12 o                         
  13  15  22     579373.95     568873.76      2899.85 o                         
  14  15  22     275173.34     271080.96      1524.84 o                         
  15  15  22        347.37       1518.91       646.79 o                         
  16  15  22          8.58       1616.33       669.04 o                         
   0  16  22     783930.69     737061.47      4912.04 o                         
   1  16  22      30960.97      34852.72       665.29 o                         
   2  16  22     211166.50     207946.36      1229.89 o                         
   3  16  22       5247.48       5714.62       446.02 o                         
   4  16  22      24134.19      24857.88       607.05 o                         
   5  16  22       7132.64       7921.42       591.38 o                         
   6  16  22      80110.08      85138.38       798.85 o                         
   7  16  22      92560.26      92835.04       811.07 o                         
   8  16  22       6405.61       7068.33       587.45 o                         
   9  16  22      14362.56      16822.35       589.59 o                         
  10  16  22     101316.79      99969.41       815.24 o                         
  11  16  22     210795.35     202447.41      1201.41 o                         
  12  16  22     118076.68     121326.26       941.70 o                         
  13  16  22        458.49       2470.67       650.71 o                         
  14  16  22     257648.44     263460.52      1507.05 o                         
  15  16  22      11826.71      10277.31       706.82 o                         
   1  17  22      47536.87      45271.49       671.57 o                         
   2  17  22     138794.79     131825.20       941.77 o                         
   3  17  22      52650.26      54623.87       705.58 o                         
   4  17  22       8720.34       8858.63       613.82 o                         
   5  17  22         21.10        702.28       601.54 o                         
   6  17  22       2351.38       2774.45       607.47 o                         
   7  17  22      33371.32      31687.52       649.11 o                         
   8  17  22      43803.36      44557.85       701.93 o                         
   9  17  22      40465.53      40725.29       695.25 o                         
  10  17  22      11825.21      10031.52       632.17 o                         
  11  17  22      19888.06      20433.20       638.52 o                         
  12  17  22      67711.44      64630.61       756.81 o                         
  13  17  22     237699.08     243721.77      1444.63 o                         
  14  17  22      75589.23      72987.39       848.69 o                         
   0  18  22      16423.76      16403.45       878.62 o                         
   1  18  22      11606.89       9517.12       581.61 o                         
   2  18  22      25971.29      27513.79       673.70 o                         
   3  18  22      20457.50      20362.48       629.72 o                         
   4  18  22       5009.18       6034.46       622.19 o                         
   5  18  22      14639.76      14430.49       623.90 o                         
   6  18  22       2698.99       4258.91       612.45 o                         
   7  18  22       1662.36       1813.95       651.79 o                         
   8  18  22       9580.84       9277.44       651.97 o                         
   9  18  22       2411.23       2996.39       656.52 o                         
  10  18  22       6838.54       5687.87       650.37 o                         
  11  18  22      15284.23      15035.19       688.11 o                         
  12  18  22      12428.08      11817.21       667.14 o                         
  13  18  22       1185.20       3327.92       678.81 o                         
   1  19  22      11233.56       8785.98       638.50 o                         
   2  19  22      91589.14      89360.06       877.79 o                         
   3  19  22       8033.75       8730.46       645.78 o                         
   4  19  22      28935.55      29654.70       685.86 o                         
   5  19  22      13463.44      14004.38       641.98 o                         
   6  19  22       5587.43       8066.09       638.24 o                         
   7  19  22        164.06       1139.24       681.22 o                         
   8  19  22      10869.55      11877.05       678.91 o                         
   9  19  22         79.65       1123.91       672.49 o                         
  10  19  22       9954.09      10554.41       684.41 o                         
  11  19  22       1019.47        671.73       680.57 o                         
   0  20  22     344396.12     364022.86      2667.71 o                         
   1  20  22     179395.58     171978.70      1131.76 o                         
   2  20  22      45254.14      47012.94       750.67 o                         
   3  20  22       5144.92       3234.68       657.32 o                         
   4  20  22       4972.06       5679.57       684.17 o                         
   5  20  22     485430.70     469494.69      2431.58 o                         
   6  20  22     447031.17     452148.20      2342.01 o                         
   7  20  22      33274.61      37681.42       752.50 o                         
   8  20  22          4.72       1426.30       708.35 o                         
   9  20  22       1998.86       3480.87       704.03 o                         
   1  21  22      51448.08      54890.99       767.57 o                         
   2  21  22     114113.84     119707.84       990.05 o                         
   3  21  22       5791.73       7318.62       718.35 o                         
   4  21  22      90097.29      93660.34      1033.26 o                         
   5  21  22       5825.28       8234.21       695.14 o                         
   6  21  22     179102.14     172280.72      1193.89 o                         
   7  21  22       3212.00       6503.21       704.75 o                         
   0  22  22     203315.10     196160.99      1760.97 o                         
   1  22  22      28381.38      28165.00       738.23 o                         
   2  22  22      22940.76      21583.51       756.49 o                         
   3  22  22      13702.28      14867.35       756.81 o                         
   1   1  23      35650.11      35590.89       446.14 o                         
   2   1  23       1801.69       2709.03       394.10 o                         
   3   1  23     151857.07     148224.93       867.10 o                         
   4   1  23       1244.40       3076.82       378.67 o                         
   5   1  23        439.24       1921.32       392.06 o                         
   6   1  23      10485.38       9615.50       382.82 o                         
   7   1  23     516624.12     508751.58      2366.15 o                         
   8   1  23      22609.32      20206.85       435.75 o                         
   9   1  23       6818.16       5198.84       373.70 o                         
  10   1  23      15944.02      15509.10       393.49 o                         
  11   1  23      21593.36      20803.60       465.54 o                         
  12   1  23        194.84        799.88       432.90 o                         
  13   1  23      74677.81      63750.64       673.35 o                         
  14   1  23        789.19       1213.53       551.52 o                         
  15   1  23      30185.96      33798.30       627.74 o                         
  16   1  23       2660.43       3346.82       577.97 o                         
  17   1  23     131420.13     122522.62       882.18 o                         
  18   1  23       1532.08       3034.74       553.50 o                         
  19   1  23       7228.81       7167.24       590.39 o                         
  20   1  23      13603.20      14978.32       688.84 o                         
  21   1  23       5345.12       4418.52       713.27 o                         
   0   2  23      11554.71      15616.00       552.17 o                         
   1   2  23       2140.36       4413.64       365.07 o                         
   2   2  23        185.12       1102.51       368.47 o                         
   3   2  23       9979.75       8281.83       409.24 o                         
   4   2  23       9825.80       8159.70       422.02 o                         
   5   2  23       2954.41       7338.49       459.97 o                         
   6   2  23        106.15       2424.53       409.93 o                         
   7   2  23       4247.25       5377.70       401.39 o                         
   8   2  23       5757.02       6598.16       411.03 o                         
   9   2  23     333414.47     338693.76      1598.57 o                         
  10   2  23     193828.52     193653.65      1031.30 o                         
  11   2  23    1198130.22    1202523.76      5385.01 o                         
  12   2  23      12335.79      13450.67       442.09 o                         
  13   2  23     105069.01     108447.01       830.69 o                         
  14   2  23        480.31       1549.52       532.07 o                         
  15   2  23      10448.21       8716.22       563.08 o                         
  16   2  23      48821.60      43738.44       677.25 o                         
  17   2  23     521971.89     503473.60      2469.62 o                         
  18   2  23      23790.29      23606.60       607.47 o                         
  19   2  23        651.35       2000.25       624.57 o                         
  20   2  23        575.57        944.50       682.09 o                         
  21   2  23     894432.45     888114.87      4336.04 o                         
   1   3  23      21358.14      22739.59       474.16 o                         
   2   3  23      10967.37      11978.19       437.58 o                         
   3   3  23     444314.63     453943.29      2284.30 o                         
   4   3  23       9312.24       8058.90       404.36 o                         
   5   3  23      23916.54      26386.27       439.68 o                         
   6   3  23        244.17       -109.92       390.23 o                         
   7   3  23      12264.87      14503.57       496.31 o                         
   8   3  23        176.19       1530.24       331.34 o                         
   9   3  23     275004.82     273826.24      1280.98 o                         
  10   3  23      12920.15      13650.79       391.54 o                         
  11   3  23      20975.51      19273.35       421.33 o                         
  12   3  23       6965.06       7157.42       414.17 o                         
  13   3  23     211884.43     201083.09      1252.81 o                         
  14   3  23       1283.57       2866.65       555.17 o                         
  15   3  23      18500.31      15007.11       600.00 o                         
  16   3  23       2617.97       2359.56       595.44 o                         
  17   3  23       1320.36       2035.46       574.83 o                         
  18   3  23      37978.13      34975.39       675.54 o                         
  19   3  23      37636.40      52880.83       762.30 o                         
  20   3  23      23503.01      23082.14       722.67 o                         
  21   3  23        560.96       1841.82       737.00 o                         
   0   4  23      42496.92      43691.10       747.68 o                         
   1   4  23     124726.83     121241.74      1053.03 o                         
   2   4  23        234.11        743.97       429.22 o                         
   3   4  23      62077.04      56011.75       586.32 o                         
   4   4  23        919.99       2652.80       372.57 o                         
   5   4  23      45258.46      45296.65       524.14 o                         
   6   4  23      12347.28      11233.62       397.88 o                         
   7   4  23     146901.68     145176.08       926.26 o                         
   8   4  23       1513.69       1445.58       267.58 o                         
   9   4  23      84675.52      82340.95       589.74 o                         
  10   4  23       9971.86      11865.96       394.69 o                         
  11   4  23      72228.14      74871.50       754.96 o                         
  12   4  23      14352.26      13368.92       469.05 o                         
  13   4  23      17889.68      18332.07       541.33 o                         
  14   4  23       4240.33       4725.25       538.22 o                         
  15   4  23        205.05       1701.93       581.48 o                         
  16   4  23       3517.09       4963.83       615.36 o                         
  17   4  23        515.57        795.88       562.78 o                         
  18   4  23        509.66       1640.50       622.72 o                         
  19   4  23      17667.65      18526.86       677.40 o                         
  20   4  23       5012.40       5107.20       696.28 o                         
   1   5  23       7387.42       6844.78       462.56 o                         
   2   5  23        622.54       2091.75       463.21 o                         
   3   5  23      28798.32      38684.88       798.40 o                         
   4   5  23      31976.41      33271.96       539.67 o                         
   5   5  23       1085.19       1281.57       381.66 o                         
   6   5  23       8510.71       8500.26       445.28 o                         
   7   5  23      25756.93      27040.83       415.58 o                         
   8   5  23       4651.98       4520.67       295.46 o                         
   9   5  23        430.75       1405.91       364.00 o                         
  10   5  23       1304.93       1195.77       403.86 o                         
  11   5  23        106.02        871.70       417.14 o                         
  12   5  23        757.63        843.32       484.38 o                         
  13   5  23      13711.54      14731.94       534.09 o                         
  14   5  23         51.92       1490.37       532.50 o                         
  15   5  23       1720.31        583.72       585.18 o                         
  16   5  23        621.68        115.02       608.93 o                         
  17   5  23       1360.18       1658.12       630.27 o                         
  18   5  23       5811.35       6576.99       647.65 o                         
  19   5  23      36384.28      32703.88       700.03 o                         
  20   5  23        747.74       1406.71       691.80 o                         
   0   6  23       1040.76       1562.93       666.89 o                         
   1   6  23      32969.46      31883.86       545.07 o                         
   2   6  23       1673.97       2210.96       477.27 o                         
   3   6  23      57126.68      55202.42       635.72 o                         
   4   6  23       7754.98       8738.85       488.30 o                         
   5   6  23     425911.64     439183.60      2246.75 o                         
   6   6  23       1572.62       1700.02       315.56 o                         
   7   6  23      61489.05      56773.27       523.01 o                         
   8   6  23       8808.87       8007.63       348.54 o                         
   9   6  23      25567.64      25960.96       478.76 o                         
  10   6  23       6557.65       6203.17       410.30 o                         
  11   6  23     309119.98     315692.74      1556.03 o                         
  12   6  23       2767.18       3090.91       487.55 o                         
  13   6  23         21.40       1460.30       539.70 o                         
  14   6  23      35872.92      34821.21       628.77 o                         
  15   6  23      24904.73      25677.84       608.44 o                         
  16   6  23      49766.19      49054.07       704.42 o                         
  17   6  23     124254.12     116759.90       941.15 o                         
  18   6  23       3025.85       4336.56       645.30 o                         
  19   6  23       1664.18       2514.13       643.66 o                         
  20   6  23       1935.88       3621.11       686.71 o                         
   1   7  23      34816.67      32223.41       547.50 o                         
   2   7  23      91766.41      87791.29       772.80 o                         
   3   7  23    1088080.80    1091534.66      5566.15 o                         
   4   7  23      17329.53      15128.37       511.56 o                         
   5   7  23       7658.12       7637.68       368.35 o                         
   6   7  23       3800.46       1845.23       314.57 o                         
   7   7  23      62107.91      54606.69       555.62 o                         
   8   7  23      63693.63      58913.11       514.58 o                         
   9   7  23     310589.78     315585.13      1456.12 o                         
  10   7  23       4806.59       5269.48       420.07 o                         
  11   7  23       2813.63       4440.71       442.12 o                         
  12   7  23       3138.47       4020.51       489.22 o                         
  13   7  23       3212.58       5786.92       549.10 o                         
  14   7  23       7916.37      10658.78       576.96 o                         
  15   7  23      58464.66      56588.22       707.86 o                         
  16   7  23       2006.98       3041.79       619.19 o                         
  17   7  23     983877.12     981419.45      4607.74 o                         
  18   7  23     101227.07     105666.01       891.52 o                         
  19   7  23      59426.15      59730.49       764.85 o                         
  20   7  23        188.36       2471.25       693.43 o                         
   0   8  23     130512.55     127439.85      1327.02 o                         
   1   8  23     187920.95     187249.70      1260.33 o                         
   2   8  23      23969.73      23136.74       551.84 o                         
   3   8  23     134726.23     126645.72      1111.82 o                         
   4   8  23      27800.98      22032.22       453.99 o                         
   5   8  23    3334098.82    3327171.97     14325.78 o                         
   6   8  23      12466.11      11016.37       365.10 o                         
   7   8  23     103666.14      94889.38       649.09 o                         
   8   8  23      28235.65      26915.42       439.33 o                         
   9   8  23      62932.95      59293.54       568.45 o                         
  10   8  23       1194.71       2207.20       437.30 o                         
  11   8  23      69763.76      76933.01       687.17 o                         
  12   8  23      51072.68      45265.70       611.79 o                         
  13   8  23      90780.98      89581.33       774.02 o                         
  14   8  23       6533.02       6146.06       565.44 o                         
  15   8  23     642820.25     688896.88      3385.92 o                         
  16   8  23      10780.62      13287.95       624.25 o                         
  17   8  23      94699.47      95831.51       857.66 o                         
  18   8  23       7070.03       9280.64       640.91 o                         
  19   8  23       4138.85       5688.57       636.75 o                         
   1   9  23      52094.00      46155.92       622.54 o                         
   2   9  23        162.87        558.05       326.64 o                         
   3   9  23       2333.43       5065.37       368.99 o                         
   4   9  23       1914.95       1622.81       346.87 o                         
   5   9  23      10857.87      10722.50       386.26 o                         
   6   9  23      12846.34      12486.49       391.47 o                         
   7   9  23      54751.21      47015.01       556.78 o                         
   8   9  23      10522.28      15621.86       455.62 o                         
   9   9  23      17638.64      15153.85       434.57 o                         
  10   9  23       1009.97       1602.00       482.41 o                         
  11   9  23       8972.85       7604.54       510.24 o                         
  12   9  23      13494.18      14331.83       484.58 o                         
  13   9  23     127902.55     123023.81       870.49 o                         
  14   9  23        347.51       1449.18       568.40 o                         
  15   9  23      28609.92      29374.74       648.98 o                         
  16   9  23       1764.05       2477.47       628.48 o                         
  17   9  23       2288.40       2287.24       609.38 o                         
  18   9  23        571.10       3406.96       633.20 o                         
  19   9  23      82215.35      86381.40       834.83 o                         
   0  10  23       8690.45       7846.64       496.35 o                         
   1  10  23      16285.58      17059.28       416.48 o                         
   2  10  23        546.19        514.92       355.45 o                         
   3  10  23       4573.95       4758.86       398.98 o                         
   4  10  23       1416.72        991.48       386.63 o                         
   5  10  23      10524.79      13625.08       433.52 o                         
   6  10  23        263.80       1761.92       412.86 o                         
   7  10  23       2568.33       3766.48       414.75 o                         
   8  10  23        332.54        602.31       424.66 o                         
   9  10  23         50.15       1177.30       446.39 o                         
  10  10  23      15480.51      16316.61       514.20 o                         
  11  10  23      24547.26      24374.66       549.96 o                         
  12  10  23       3617.61       3718.32       542.48 o                         
  13  10  23       6802.41       5462.01       569.72 o                         
  14  10  23        757.20       1038.64       532.38 o                         
  15  10  23        195.57       2311.96       591.85 o                         
  16  10  23         86.61        750.08       613.02 o                         
  17  10  23       6920.16       4438.99       611.53 o                         
  18  10  23       5800.15       6880.18       633.14 o                         
   1  11  23       1981.90       3309.32       380.12 o                         
   2  11  23        167.48        936.82       363.83 o                         
   3  11  23      11629.37      13839.91       428.76 o                         
   4  11  23       5607.06       5747.13       437.25 o                         
   5  11  23      11994.79      13455.93       442.75 o                         
   6  11  23       5963.98       7182.73       433.97 o                         
   7  11  23       2805.10       3642.52       485.80 o                         
   8  11  23       7772.40       7629.51       443.16 o                         
   9  11  23        400.84       2651.02       465.85 o                         
  10  11  23       3341.60       2614.01       456.23 o                         
  11  11  23      17958.60      16089.43       546.81 o                         
  12  11  23        416.26       1032.84       547.03 o                         
  13  11  23       1489.17       2271.88       534.00 o                         
  14  11  23         20.65       1701.85       608.35 o                         
  15  11  23      11376.63      15465.74       658.11 o                         
  16  11  23       2853.19       2387.18       636.98 o                         
  17  11  23         66.48       1822.64       639.97 o                         
  18  11  23       2383.46       3497.65       667.63 o                         
   0  12  23       2603.76       4754.86       580.07 o                         
   1  12  23       3594.07       7623.93       408.77 o                         
   2  12  23       1353.30       1925.05       407.97 o                         
   3  12  23         14.94         79.38       430.53 o                         
   4  12  23      37520.40      33039.08       513.46 o                         
   5  12  23     302964.86     296616.56      1951.28 o                         
   6  12  23       1012.75       1592.36       461.24 o                         
   7  12  23      31223.83      27832.49       546.28 o                         
   8  12  23       3465.08       3883.34       473.84 o                         
   9  12  23     362806.14     359508.80      1780.29 o                         
  10  12  23     107092.88     110250.28       812.03 o                         
  11  12  23        737.91       2506.58       560.76 o                         
  12  12  23        540.04       1622.54       565.55 o                         
  13  12  23       8138.05       8768.65       581.44 o                         
  14  12  23      11138.48      11234.71       579.02 o                         
  15  12  23     369507.34     368173.06      1968.50 o                         
  16  12  23      31888.30      28319.21       689.81 o                         
  17  12  23     169033.27     168202.69      1194.87 o                         
   1  13  23     265811.31     261270.30      1417.73 o                         
   2  13  23      20542.96      21204.81       556.36 o                         
   3  13  23     411197.22     433037.36      2166.76 o                         
   4  13  23      12327.20      14043.91       504.44 o                         
   5  13  23       9003.94       9791.85       447.85 o                         
   6  13  23        355.63        597.81       494.00 o                         
   7  13  23     710598.55     728354.20      3349.98 o                         
   8  13  23      38893.41      37744.74       616.40 o                         
   9  13  23      11762.27      16925.31       533.71 o                         
  10  13  23       1436.24       2624.56       540.65 o                         
  11  13  23        599.67        903.92       533.18 o                         
  12  13  23      55099.14      53239.03       690.75 o                         
  13  13  23     122977.40     125115.16      1026.41 o                         
  14  13  23      28243.62      28929.19       634.71 o                         
  15  13  23     145734.98     144860.57      1079.07 o                         
  16  13  23       4563.47       5433.96       683.23 o                         
   0  14  23      39270.14      38904.27       883.83 o                         
   1  14  23      20496.43      20830.22       523.67 o                         
   2  14  23       2197.08       1070.91       504.77 o                         
   3  14  23      53124.36      51808.76       616.05 o                         
   4  14  23        211.99       -109.23       507.36 o                         
   5  14  23     251846.61     260521.14      1451.72 o                         
   6  14  23      14827.26      12616.39       539.95 o                         
   7  14  23      20462.55      18991.95       557.01 o                         
   8  14  23       2372.53       2050.91       534.82 o                         
   9  14  23       2565.15       5120.21       526.27 o                         
  10  14  23      93627.95      93849.92       773.07 o                         
  11  14  23      17004.93      20553.17       686.56 o                         
  12  14  23       3844.74       3459.96       603.73 o                         
  13  14  23        440.35       1680.22       643.44 o                         
  14  14  23        216.44        503.40       655.72 o                         
  15  14  23       4219.28       5635.62       664.30 o                         
  16  14  23       3439.23       5967.78       694.46 o                         
   1  15  23       5453.70       5072.82       529.10 o                         
   2  15  23      47815.85      50704.66       634.13 o                         
   3  15  23       8790.40       8434.24       511.07 o                         
   4  15  23       1185.94       2919.08       563.28 o                         
   5  15  23      22769.10      21607.30       588.61 o                         
   6  15  23       4011.63       4515.59       560.37 o                         
   7  15  23          9.98       1691.05       558.48 o                         
   8  15  23        184.68       2081.72       572.33 o                         
   9  15  23      23563.99      23127.44       589.27 o                         
  10  15  23      45398.80      46570.35       660.93 o                         
  11  15  23       3271.87       3359.57       585.30 o                         
  12  15  23      21329.33      17543.68       685.81 o                         
  13  15  23      14172.50      11823.56       668.88 o                         
  14  15  23       7859.54      10129.08       677.32 o                         
  15  15  23       3115.51       3009.28       678.38 o                         
   0  16  23      21223.93      22887.06       874.10 o                         
   1  16  23       3799.45       3639.95       565.53 o                         
   2  16  23        379.85        370.67       551.47 o                         
   3  16  23       9093.11      10026.24       536.47 o                         
   4  16  23         90.95        713.44       600.62 o                         
   5  16  23       6071.83       7039.29       616.33 o                         
   6  16  23        632.70       2137.81       596.07 o                         
   7  16  23       8201.38      10676.43       610.19 o                         
   8  16  23       2897.67       3244.25       603.42 o                         
   9  16  23      16292.02      13713.55       622.87 o                         
  10  16  23      41719.80      41198.35       666.37 o                         
  11  16  23      20891.17      18780.65       628.95 o                         
  12  16  23       4477.46       4506.67       679.86 o                         
  13  16  23         95.85        797.40       701.72 o                         
  14  16  23        682.98       1163.99       696.20 o                         
   1  17  23        172.28        556.45       586.57 o                         
   2  17  23        423.91       1179.46       567.67 o                         
   3  17  23       2351.34       5079.57       597.78 o                         
   4  17  23       8116.17       7934.13       626.28 o                         
   5  17  23      32798.90      30243.94       685.18 o                         
   6  17  23        869.21       1449.47       603.58 o                         
   7  17  23     123917.70     119656.62       919.89 o                         
   8  17  23      23107.49      20592.34       667.52 o                         
   9  17  23      10980.02       9820.01       637.28 o                         
  10  17  23      18225.63      17187.90       649.41 o                         
  11  17  23      34223.39      36588.63       699.78 o                         
  12  17  23       9338.90       8620.15       700.77 o                         
   0  18  23      57377.49      60519.67      1059.83 o                         
   1  18  23      48138.12      46354.31       686.57 o                         
   2  18  23      21012.71      21606.03       674.74 o                         
   3  18  23      13438.91      13758.80       675.56 o                         
   4  18  23       5016.14       4192.22       641.42 o                         
   5  18  23      69076.67      66883.46       822.50 o                         
   6  18  23      16996.64      13930.09       656.22 o                         
   7  18  23      39818.71      36669.85       711.84 o                         
   8  18  23       7741.33       7630.69       663.79 o                         
   9  18  23        112.23       1854.14       663.05 o                         
  10  18  23      13618.62      13497.27       683.15 o                         
  11  18  23     483636.78     505082.15      2574.45 o                         
   1  19  23       7634.05       6287.87       657.15 o                         
   2  19  23      28316.08      27753.76       706.11 o                         
   3  19  23     293121.17     297189.97      1733.22 o                         
   4  19  23       1155.62       1453.21       665.99 o                         
   5  19  23        510.66       2518.93       656.68 o                         
   6  19  23        291.80       1215.78       661.45 o                         
   7  19  23      15744.09      19567.46       695.08 o                         
   8  19  23        556.24       3954.00       689.05 o                         
   9  19  23      22362.47      21974.14       717.77 o                         
   0  20  23      25131.21      26462.08       989.65 o                         
   1  20  23      11627.79      11490.38       682.50 o                         
   2  20  23       7790.38       6425.27       697.49 o                         
   3  20  23       6104.75       7640.72       722.37 o                         
   4  20  23      28169.76      23195.15       742.84 o                         
   5  20  23      33187.53      27518.35       715.79 o                         
   6  20  23      33785.65      33290.51       729.21 o                         
   7  20  23       2007.72       3289.23       711.10 o                         
   1  21  23        113.34        380.38       683.69 o                         
   2  21  23       5689.31       6090.43       718.11 o                         
   3  21  23       1388.42       1887.19       725.36 o                         
   0   0  24      18281.12      18839.64       891.95 o                         
   1   0  24     814656.78     830851.93      5577.77 o                         
   2   0  24     132158.43     134887.80      1267.31 o                         
   3   0  24     165863.69     157285.47      1426.11 o                         
   4   0  24     247205.95     245452.09      2000.28 o                         
   5   0  24    6711514.12    6652384.61     45107.65 o                         
   6   0  24      14625.44      23125.18       911.58 o                         
   7   0  24     833331.92     841681.66      5561.06 o                         
   8   0  24      16237.28      17695.49       684.38 o                         
   9   0  24     192353.76     202501.13      1696.01 o                         
  10   0  24     589930.24     582041.03      4131.07 o                         
  11   0  24       9437.67      20526.01       955.15 o                         
  12   0  24     163749.38     158346.68      1479.48 o                         
  13   0  24      10365.38      10508.98       807.29 o                         
  14   0  24     168464.81     175721.60      1646.56 o                         
  15   0  24    7236865.90    7293690.52     47893.25 o                         
  16   0  24     367101.80     357224.65      2697.92 o                         
  17   0  24     184987.28     176815.19      1600.35 o                         
  18   0  24       3468.30       3944.91       830.07 o                         
  19   0  24     171293.25     167205.78      1534.92 o                         
  20   0  24      24520.06      19052.28       997.40 o                         
   1   1  24      26305.70      27873.16       525.98 o                         
   2   1  24       5287.13       6026.94       432.56 o                         
   3   1  24       5532.68       7909.48       479.74 o                         
   4   1  24        258.62       1746.07       392.70 o                         
   5   1  24       4072.79       4782.32       449.98 o                         
   6   1  24      55507.84      54887.52       591.60 o                         
   7   1  24     906897.25     926000.87      4225.00 o                         
   8   1  24        412.80       1721.95       454.66 o                         
   9   1  24      64372.18      57302.55       601.69 o                         
  10   1  24      14590.77      12321.67       466.56 o                         
  11   1  24        382.86        234.55       414.83 o                         
  12   1  24      68486.54      65244.08       694.41 o                         
  13   1  24       8090.85       7320.86       556.86 o                         
  14   1  24         34.08        603.28       574.10 o                         
  15   1  24      72750.25      77733.15       902.68 o                         
  16   1  24       4467.50       5425.55       621.64 o                         
  17   1  24       7059.17       7872.86       629.98 o                         
  18   1  24     125019.00     119996.75       916.69 o                         
  19   1  24     186620.82     185289.87      1141.39 o                         
  20   1  24      16180.15      12969.63       706.12 o                         
   0   2  24      75257.12      93030.42      1229.83 o                         
   1   2  24       2671.13      10005.83       539.43 o                         
   2   2  24       4230.97       4706.51       424.83 o                         
   3   2  24      42633.95      41160.87       640.35 o                         
   4   2  24       7732.12       7133.75       436.21 o                         
   5   2  24       2774.63       3468.50       453.57 o                         
   6   2  24       1418.62       2801.31       452.74 o                         
   7   2  24      10015.76       8552.89       475.74 o                         
   8   2  24        209.75        681.00       435.26 o                         
   9   2  24      18308.69      23485.52       522.29 o                         
  10   2  24      51070.21      47581.94       600.51 o                         
  11   2  24     225750.89     226214.87      1258.69 o                         
  12   2  24        200.27        288.74       514.79 o                         
  13   2  24       9442.46      10073.93       583.27 o                         
  14   2  24       4759.97       4663.47       569.05 o                         
  15   2  24      16854.58      12862.68       621.32 o                         
  16   2  24         54.76          4.70       619.15 o                         
  17   2  24       7865.31       8093.84       645.02 o                         
  18   2  24        983.36        858.54       631.95 o                         
  19   2  24      11505.22      11825.22       646.56 o                         
  20   2  24      15761.94      21520.00       757.27 o                         
   1   3  24      43368.58      44702.70       595.11 o                         
   2   3  24      14081.94      17000.59       508.59 o                         
   3   3  24       6715.79       7560.38       424.17 o                         
   4   3  24       1675.22       2275.78       470.48 o                         
   5   3  24       8436.09       6291.10       459.46 o                         
   6   3  24        214.77        381.39       449.44 o                         
   7   3  24      17446.82      15626.99       549.40 o                         
   8   3  24       5923.02       5854.01       431.11 o                         
   9   3  24      15028.03      16325.30       508.77 o                         
  10   3  24       3349.58       3906.96       371.39 o                         
  11   3  24       7798.41       7611.34       427.86 o                         
  12   3  24      24236.97      21425.71       546.28 o                         
  13   3  24      73400.65      76170.95       725.90 o                         
  14   3  24       1180.78       2931.33       562.06 o                         
  15   3  24       1358.23        468.09       602.18 o                         
  16   3  24        887.50       2093.69       632.38 o                         
  17   3  24         29.79        656.68       620.54 o                         
  18   3  24       1037.14       1733.65       646.89 o                         
  19   3  24      10503.06       8680.20       676.06 o                         
   0   4  24      52745.60      50641.41       884.74 o                         
   1   4  24     679123.01     703782.06      3458.90 o                         
   2   4  24      47224.19      43284.74       601.86 o                         
   3   4  24        589.96       1227.67       501.67 o                         
   4   4  24      16682.90      19605.24       557.55 o                         
   5   4  24      33167.02      31722.69       533.57 o                         
   6   4  24      21692.38      18213.04       490.81 o                         
   7   4  24      60584.90      54811.48       589.63 o                         
   8   4  24       2009.69       2421.84       468.28 o                         
   9   4  24     221901.17     213782.07      1383.16 o                         
  10   4  24      34234.20      36988.34       464.48 o                         
  11   4  24     567634.66     573880.88      2906.03 o                         
  12   4  24     105884.93      99318.58       809.52 o                         
  13   4  24      26872.13      23671.75       595.25 o                         
  14   4  24         32.49        455.62       571.00 o                         
  15   4  24      20492.71      23539.19       634.65 o                         
  16   4  24      17894.50      17799.76       657.59 o                         
  17   4  24       5918.73       7242.05       657.18 o                         
  18   4  24       1021.75       1881.05       655.18 o                         
  19   4  24      54682.09      51325.39       784.22 o                         
   1   5  24     323278.54     349851.36      1858.11 o                         
   2   5  24      52424.68      48224.39       634.66 o                         
   3   5  24    3886088.00    3867248.04     19053.38 o                         
   4   5  24     232538.17     232779.06      1367.71 o                         
   5   5  24      71388.92      72549.42       715.53 o                         
   6   5  24      43432.21      42641.43       570.19 o                         
   7   5  24    1242173.58    1202872.79      5610.58 o                         
   8   5  24     175998.71     166258.79       958.05 o                         
   9   5  24     651503.26     615652.45      2721.22 o                         
  10   5  24      54325.53      55695.45       537.04 o                         
  11   5  24     208393.79     204754.16      1227.38 o                         
  12   5  24      47966.78      51854.97       641.82 o                         
  13   5  24    1573296.24    1556675.19      7349.04 o                         
  14   5  24       3854.16       9095.20       573.56 o                         
  15   5  24      47967.01      48457.09       694.87 o                         
  16   5  24         35.84       1663.98       614.16 o                         
  17   5  24       2970.11       8176.77       646.58 o                         
  18   5  24      82264.65      77217.00       827.81 o                         
  19   5  24     607003.67     568792.74      2896.86 o                         
   0   6  24     185489.61     195785.00      1727.92 o                         
   1   6  24        889.00       2043.53       517.36 o                         
   2   6  24      67466.00      64644.33       723.09 o                         
   3   6  24      93008.71      81850.55       744.66 o                         
   4   6  24       1811.83       3634.21       511.32 o                         
   5   6  24    4132672.53    4199515.31     20292.17 o                         
   6   6  24     190359.96     175780.29      1101.18 o                         
   7   6  24       4291.38       4328.31       427.78 o                         
   8   6  24      40342.03      39134.54       602.67 o                         
   9   6  24      29548.92      30468.27       535.28 o                         
  10   6  24      30183.86      27566.01       471.44 o                         
  11   6  24      28859.14      40039.63       753.51 o                         
  12   6  24       4122.95       5065.95       538.07 o                         
  13   6  24      14510.61      12203.94       551.17 o                         
  14   6  24       3818.69       5057.73       574.25 o                         
  15   6  24     625593.53     607049.24      3026.88 o                         
  16   6  24       7997.76      11717.41       631.64 o                         
  17   6  24      39130.75      42850.59       711.44 o                         
  18   6  24         80.51       2398.77       671.70 o                         
  19   6  24      16640.18      17018.80       722.56 o                         
   1   7  24      15397.15      15157.77       581.94 o                         
   2   7  24      13511.24      13915.09       538.33 o                         
   3   7  24     333215.22     328274.86      1845.29 o                         
   4   7  24      22317.12      22152.62       558.96 o                         
   5   7  24       3758.10       3604.80       532.32 o                         
   6   7  24        976.14       2185.29       460.82 o                         
   7   7  24      77010.00      81205.63       835.81 o                         
   8   7  24       2360.50       3282.96       354.48 o                         
   9   7  24     112459.44     111630.49       785.26 o                         
  10   7  24       1537.41       1395.04       460.16 o                         
  11   7  24       2768.77       4060.75       504.17 o                         
  12   7  24       8417.52       9502.37       563.74 o                         
  13   7  24     110610.19     108865.40       852.76 o                         
  14   7  24      38519.57      40771.14       672.27 o                         
  15   7  24      17305.84      15474.63       617.65 o                         
  16   7  24      11139.99      10074.20       633.53 o                         
  17   7  24     107953.70     111223.39       922.13 o                         
  18   7  24        393.55       2181.99       669.05 o                         
   0   8  24      40474.16      37528.21      1022.29 o                         
   1   8  24       8540.61       7900.38       564.21 o                         
   2   8  24       7638.00       7302.09       525.29 o                         
   3   8  24      14970.54      13506.56       544.67 o                         
   4   8  24       1825.24       1746.26       551.26 o                         
   5   8  24       2521.58       3146.25       418.53 o                         
   6   8  24       7553.87       8321.12       370.37 o                         
   7   8  24      11993.66      12397.47       388.83 o                         
   8   8  24         12.87       -316.39       398.42 o                         
   9   8  24       1554.04       2078.80       398.11 o                         
  10   8  24      10788.89       8091.74       477.12 o                         
  11   8  24        375.04       2660.82       504.59 o                         
  12   8  24       1518.45       1704.08       533.70 o                         
  13   8  24         15.59        -78.24       560.93 o                         
  14   8  24       5330.64       5619.55       574.78 o                         
  15   8  24       1303.89       1898.06       596.26 o                         
  16   8  24         40.30       1185.68       641.36 o                         
  17   8  24       5857.83       5443.92       645.79 o                         
  18   8  24        468.31        794.11       671.14 o                         
   1   9  24       6342.71       5102.92       567.74 o                         
   2   9  24        263.85        836.06       562.61 o                         
   3   9  24      25874.06      30455.54       710.57 o                         
   4   9  24          8.49        477.47       338.00 o                         
   5   9  24       5597.53       4614.41       360.27 o                         
   6   9  24        648.35       1766.56       368.22 o                         
   7   9  24       9366.24       7481.95       406.41 o                         
   8   9  24       5187.05       6117.32       477.60 o                         
   9   9  24       1041.53       2294.75       461.00 o                         
  10   9  24       3021.17       3444.44       499.18 o                         
  11   9  24       2424.43       4429.99       527.75 o                         
  12   9  24      25475.45      25807.40       587.24 o                         
  13   9  24        926.91       2148.23       555.51 o                         
  14   9  24       3027.63       3729.21       589.06 o                         
  15   9  24      28303.72      26886.03       646.18 o                         
  16   9  24        305.65       1664.10       622.78 o                         
  17   9  24      27319.66      28158.43       687.35 o                         
  18   9  24      45851.22      50989.79       771.11 o                         
   0  10  24       6972.84       4675.50       450.97 o                         
   1  10  24      61045.33      61559.35       769.54 o                         
   2  10  24      85233.17      81949.38       818.30 o                         
   3  10  24     144209.13     141464.97       985.29 o                         
   4  10  24      20496.05      22333.04       439.22 o                         
   5  10  24     457790.45     470957.10      2298.93 o                         
   6  10  24       8532.84       7442.53       425.33 o                         
   7  10  24      10369.78      11481.51       483.20 o                         
   8  10  24       5844.97       7686.03       469.27 o                         
   9  10  24       6225.15       9940.84       497.94 o                         
  10  10  24      40083.73      38813.54       594.96 o                         
  11  10  24    1164589.11    1145324.56      5431.03 o                         
  12  10  24     204672.79     215476.95      1251.54 o                         
  13  10  24      29158.56      29423.73       617.78 o                         
  14  10  24       5340.63       5256.46       616.56 o                         
  15  10  24     322841.24     329621.11      1748.23 o                         
  16  10  24      20632.83      21398.62       672.83 o                         
  17  10  24       2078.66       6408.34       664.02 o                         
   1  11  24     203923.83     193485.80      1062.05 o                         
   2  11  24      99340.87      92757.65       684.40 o                         
   3  11  24       3962.86       6093.57       429.93 o                         
   4  11  24      72001.26      70649.64       697.77 o                         
   5  11  24      87251.78      81296.97       792.16 o                         
   6  11  24      20366.73      17867.03       496.20 o                         
   7  11  24     145879.29     159514.19       997.77 o                         
   8  11  24     105480.02     101989.91       770.01 o                         
   9  11  24       1013.00       4514.21       479.96 o                         
  10  11  24      75071.94      72206.90       694.72 o                         
  11  11  24      47015.44      40582.56       616.99 o                         
  12  11  24      15374.53      15505.34       607.76 o                         
  13  11  24     127328.96     127656.15      1002.14 o                         
  14  11  24       2310.28       3640.66       638.46 o                         
  15  11  24       3581.64       5492.39       647.88 o                         
  16  11  24      10509.23      10966.31       670.61 o                         
   0  12  24       2640.84       2943.73       653.27 o                         
   1  12  24     306562.08     294835.38      1518.17 o                         
   2  12  24       5622.32       5155.37       435.87 o                         
   3  12  24      14046.84      14019.25       476.99 o                         
   4  12  24       4986.30       5881.43       472.55 o                         
   5  12  24     593949.05     578638.20      2851.50 o                         
   6  12  24       6806.75       6738.51       472.53 o                         
   7  12  24      14454.87      14063.18       538.62 o                         
   8  12  24       5533.43       6097.41       514.76 o                         
   9  12  24      68885.52      68669.23       672.87 o                         
  10  12  24      17746.19      17136.65       531.93 o                         
  11  12  24     258512.87     249050.07      1358.64 o                         
  12  12  24       9662.41       7971.91       595.88 o                         
  13  12  24        644.16       1538.59       605.52 o                         
  14  12  24      15884.76      14351.40       667.06 o                         
  15  12  24      71667.65      77643.77       847.00 o                         
  16  12  24      30989.69      32471.74       762.00 o                         
   1  13  24      48323.23      49288.22       605.63 o                         
   2  13  24       1429.15       1265.41       488.22 o                         
   3  13  24      49756.27      47822.72       612.92 o                         
   4  13  24         34.37        610.76       502.29 o                         
   5  13  24       1459.41       2430.21       499.96 o                         
   6  13  24       1597.70       1459.13       497.77 o                         
   7  13  24       7856.40      10946.71       519.05 o                         
   8  13  24      11091.89      11739.46       557.11 o                         
   9  13  24      28688.91      31634.97       596.04 o                         
  10  13  24       2912.90       2781.05       552.18 o                         
  11  13  24      16527.89      15518.71       590.79 o                         
  12  13  24         83.25        252.06       599.35 o                         
  13  13  24      84858.82      72786.68       797.21 o                         
  14  13  24        160.59       1487.74       655.02 o                         
  15  13  24       9360.47       9960.61       722.93 o                         
   0  14  24      18516.09      17378.58       787.54 o                         
   1  14  24     159135.56     158025.69      1002.46 o                         
   2  14  24        329.47        -79.44       524.75 o                         
   3  14  24      29721.79      29199.76       556.91 o                         
   4  14  24        933.66       2544.73       521.57 o                         
   5  14  24      31334.10      26456.26       586.47 o                         
   6  14  24      13674.78      14635.28       491.66 o                         
   7  14  24       2493.42       2046.20       550.99 o                         
   8  14  24         53.49        185.09       566.78 o                         
   9  14  24      89031.96      95082.38       822.04 o                         
  10  14  24        244.46        320.50       578.58 o                         
  11  14  24     159902.80     171559.94      1128.49 o                         
  12  14  24        159.91       -150.24       611.51 o                         
  13  14  24        121.28       1709.35       661.41 o                         
  14  14  24         25.88        345.97       705.70 o                         
   1  15  24       6206.45       7364.90       561.03 o                         
   2  15  24       1370.53       1588.13       542.14 o                         
   3  15  24     783586.10     817906.35      4026.60 o                         
   4  15  24      10266.72      10103.04       576.65 o                         
   5  15  24     317540.63     305611.64      1656.65 o                         
   6  15  24      12610.87       8517.78       565.24 o                         
   7  15  24      52345.83      51400.94       670.63 o                         
   8  15  24      42459.87      39209.10       653.43 o                         
   9  15  24     553769.43     544688.84      2673.27 o                         
  10  15  24      50231.31      48949.08       774.62 o                         
  11  15  24     150546.72     141344.49      1046.25 o                         
  12  15  24      52204.37      55212.28       802.71 o                         
  13  15  24     670601.38     709533.51      3537.35 o                         
   0  16  24       5351.14       3828.61       821.64 o                         
   1  16  24     391564.34     383141.09      1978.09 o                         
   2  16  24     116076.57     119766.69       943.36 o                         
   3  16  24      72133.71      68964.67       769.32 o                         
   4  16  24      40293.10      37778.23       687.21 o                         
   5  16  24       7806.15      15653.93       735.07 o                         
   6  16  24      25678.95      25251.49       653.29 o                         
   7  16  24      30226.92      25294.52       657.33 o                         
   8  16  24       7895.52       8853.93       632.14 o                         
   9  16  24      16379.15      21107.43       662.69 o                         
  10  16  24     127424.67     121950.74       981.44 o                         
  11  16  24     535130.82     534045.51      2730.10 o                         
  12  16  24      12343.64      14828.42       732.07 o                         
   1  17  24      57837.47      53626.75       694.51 o                         
   2  17  24      34566.96      30365.40       691.76 o                         
   3  17  24     240600.24     244512.53      1503.07 o                         
   4  17  24       6881.85       8410.97       651.26 o                         
   5  17  24      22955.02      21988.35       657.37 o                         
   6  17  24      27706.34      29078.73       666.72 o                         
   7  17  24      50749.54      52158.04       727.18 o                         
   8  17  24        214.47        941.51       650.30 o                         
   9  17  24      68221.97      67087.76       897.12 o                         
  10  17  24       2975.71       5478.65       672.96 o                         
   0  18  24       5223.19       3467.48       875.99 o                         
   1  18  24         17.83       1976.12       640.27 o                         
   2  18  24        287.46       2556.22       652.49 o                         
   3  18  24       1025.67       1103.52       660.16 o                         
   4  18  24        521.10       1970.76       679.61 o                         
   5  18  24      14887.43      11878.05       686.13 o                         
   6  18  24       2285.38       3359.50       651.51 o                         
   7  18  24      12696.11      10879.23       673.20 o                         
   8  18  24        158.26        -42.74       666.12 o                         
   9  18  24        434.87       1916.64       683.99 o                         
   1  19  24      17627.41      17709.69       687.74 o                         
   2  19  24      18078.29      17664.40       700.33 o                         
   3  19  24      61761.70      57762.78       807.91 o                         
   4  19  24       1305.92        962.97       713.21 o                         
   5  19  24        433.23       2724.52       714.64 o                         
   6  19  24       1144.68       1852.64       683.38 o                         
   0  20  24       6071.25       9439.37       983.10 o                         
   1  20  24     131695.03     150268.37      1094.42 o                         
   2  20  24        639.52        -78.69       708.28 o                         
   1   1  25      14131.94      15911.29       554.42 o                         
   2   1  25      13321.85      19277.72       560.28 o                         
   3   1  25      23058.63      20543.84       525.32 o                         
   4   1  25      15199.10      14006.95       522.41 o                         
   5   1  25        350.83        889.05       445.40 o                         
   6   1  25       4262.57       4878.59       479.84 o                         
   7   1  25      43206.38      42090.29       684.21 o                         
   8   1  25     218107.88     227932.89      1267.57 o                         
   9   1  25      34482.08      34365.63       620.35 o                         
  10   1  25       4847.73       5195.01       531.52 o                         
  11   1  25      33605.18      29498.98       547.42 o                         
  12   1  25      51761.52      49807.32       699.33 o                         
  13   1  25      14313.16      12326.24       633.63 o                         
  14   1  25      58556.96      58509.49       776.53 o                         
  15   1  25      90271.23      88715.63       889.87 o                         
  16   1  25       4498.54       5634.22       678.29 o                         
  17   1  25       9718.21       7690.80       691.60 o                         
  18   1  25       1572.16       3715.48       670.42 o                         
   0   2  25    1393093.97    1438519.50      9928.67 o                         
   1   2  25     584533.37     581921.67      2981.69 o                         
   2   2  25      67813.39      68970.58       842.54 o                         
   3   2  25       5191.94       3486.11       447.14 o                         
   4   2  25      33597.55      29559.36       575.88 o                         
   5   2  25        230.00       1497.57       458.87 o                         
   6   2  25      75208.52      83915.04       699.35 o                         
   7   2  25      65016.43      60555.86       629.68 o                         
   8   2  25       2209.28       3165.11       438.67 o                         
   9   2  25      90433.81      82145.04       871.54 o                         
  10   2  25     337284.46     349938.31      1966.56 o                         
  11   2  25      10909.70      12642.51       541.45 o                         
  12   2  25      42749.15      42453.79       682.57 o                         
  13   2  25       3746.88       3121.64       641.52 o                         
  14   2  25     170280.15     164562.88      1152.04 o                         
  15   2  25      85277.33      83207.96       854.37 o                         
  16   2  25        189.87       5684.17       667.76 o                         
  17   2  25      46702.27      47836.47       786.54 o                         
  18   2  25      13720.31      11553.06       697.98 o                         
   1   3  25     171378.72     168492.44      1082.01 o                         
   2   3  25     418370.65     440714.94      2374.16 o                         
   3   3  25      38369.97      36511.56       661.15 o                         
   4   3  25      59050.25      56529.36       671.11 o                         
   5   3  25       5718.54       5978.62       544.99 o                         
   6   3  25      70768.74      74075.05       698.30 o                         
   7   3  25     107656.87     105428.30       778.03 o                         
   8   3  25     165781.13     156725.21      1058.17 o                         
   9   3  25       5528.22       6520.01       538.18 o                         
  10   3  25        603.44       1289.59       513.33 o                         
  11   3  25       2231.13       4237.84       558.74 o                         
  12   3  25      15069.85      17589.80       655.90 o                         
  13   3  25      56698.44      62763.12       772.74 o                         
  14   3  25     211828.21     198561.17      1263.12 o                         
  15   3  25      10973.36       7940.75       630.45 o                         
  16   3  25       8283.56       8093.86       670.51 o                         
  17   3  25      38342.16      37644.60       755.22 o                         
  18   3  25     162450.24     166707.39      1196.21 o                         
   0   4  25      86318.68      90148.94      1073.92 o                         
   1   4  25      37758.73      36369.52       577.22 o                         
   2   4  25      14251.65      13924.99       540.10 o                         
   3   4  25      21902.88      24875.62       584.19 o                         
   4   4  25       3080.77       3021.19       552.78 o                         
   5   4  25       4012.47       7749.16       490.19 o                         
   6   4  25      13833.63      15923.56       523.55 o                         
   7   4  25       4689.83       5611.30       494.00 o                         
   8   4  25        246.55        765.43       501.70 o                         
   9   4  25     115420.10     118173.38       866.28 o                         
  10   4  25     165841.96     163151.49      1304.04 o                         
  11   4  25        650.80       1060.44       564.21 o                         
  12   4  25     109658.17     104266.74       885.63 o                         
  13   4  25       1355.17       2505.52       604.96 o                         
  14   4  25        271.26       1544.04       619.08 o                         
  15   4  25        138.65        996.53       627.41 o                         
  16   4  25      19965.28      24616.32       685.53 o                         
  17   4  25      21667.04      19317.98       704.47 o                         
  18   4  25       1524.57       3063.74       694.32 o                         
   1   5  25       8030.26       8185.34       520.41 o                         
   2   5  25       8476.46      10103.96       540.75 o                         
   3   5  25      32206.88      32537.19       599.07 o                         
   4   5  25      21775.69      23249.51       584.97 o                         
   5   5  25       1466.06       1421.33       536.40 o                         
   6   5  25      26787.63      22970.78       562.50 o                         
   7   5  25         88.79        594.25       501.63 o                         
   8   5  25      14078.45      14305.36       550.07 o                         
   9   5  25      18274.12      17992.08       527.37 o                         
  10   5  25       6388.44       6280.41       463.60 o                         
  11   5  25         39.90       1998.71       547.67 o                         
  12   5  25         45.44          6.16       592.93 o                         
  13   5  25      15483.63      15395.16       621.79 o                         
  14   5  25       2344.31       3094.97       621.03 o                         
  15   5  25       1282.74       1837.08       633.74 o                         
  16   5  25        268.72        604.47       656.49 o                         
  17   5  25        826.78       1338.20       659.24 o                         
  18   5  25      20324.67      16947.59       699.55 o                         
   0   6  25      36132.05      36211.97       870.74 o                         
   1   6  25        968.50       2101.50       518.98 o                         
   2   6  25       5029.73       4862.53       541.09 o                         
   3   6  25       1445.10       1373.73       537.89 o                         
   4   6  25     104594.37     105586.11       859.90 o                         
   5   6  25     215843.02     214924.62      1308.08 o                         
   6   6  25     209031.67     204569.08      1289.67 o                         
   7   6  25       6239.08       5175.90       536.29 o                         
   8   6  25      13424.32       9918.57       471.14 o                         
   9   6  25      13952.30      12941.33       454.86 o                         
  10   6  25      59700.78      61764.46       675.82 o                         
  11   6  25        941.73       2669.48       550.90 o                         
  12   6  25      24413.91      21900.46       589.23 o                         
  13   6  25        499.82       1196.19       601.15 o                         
  14   6  25       7323.54       6447.12       637.71 o                         
  15   6  25      27411.55      24929.13       662.24 o                         
  16   6  25      98547.77      92194.89       884.75 o                         
  17   6  25       3232.03       5755.90       660.68 o                         
   1   7  25       1673.92       2837.40       570.86 o                         
   2   7  25       6216.51       7903.58       556.70 o                         
   3   7  25     280260.00     264559.22      1568.87 o                         
   4   7  25       4617.36       2369.46       539.08 o                         
   5   7  25       9745.36       7899.51       585.52 o                         
   6   7  25     213887.59     222103.84      1450.49 o                         
   7   7  25     316526.14     331687.26      1846.53 o                         
   8   7  25     636678.84     635538.73      2998.85 o                         
   9   7  25      92604.44      89260.64       776.44 o                         
  10   7  25         33.44        156.72       540.31 o                         
  11   7  25       4832.48       4512.27       554.95 o                         
  12   7  25       7114.09      11123.28       577.91 o                         
  13   7  25        874.00       2177.01       601.42 o                         
  14   7  25      56794.34      55359.45       749.07 o                         
  15   7  25      15477.51      17513.00       649.62 o                         
  16   7  25      12215.69      12732.67       670.06 o                         
  17   7  25        421.97       1576.32       675.33 o                         
   0   8  25      54230.04      51021.54       989.97 o                         
   1   8  25     149703.89     146978.25      1081.15 o                         
   2   8  25      59973.33      54363.86       702.26 o                         
   3   8  25      63909.13      64475.49       721.96 o                         
   4   8  25     239690.56     235129.34      1463.89 o                         
   5   8  25      39117.15      35070.08       704.46 o                         
   6   8  25     246389.17     241319.16      1494.77 o                         
   7   8  25     110802.24     104375.22       916.55 o                         
   8   8  25       3051.68       3858.09       494.68 o                         
   9   8  25      18109.00      20399.12       525.46 o                         
  10   8  25      19377.50      24378.05       588.83 o                         
  11   8  25      14822.52      14945.57       563.85 o                         
  12   8  25     133023.65     130306.41       976.59 o                         
  13   8  25       4911.07       6018.04       588.15 o                         
  14   8  25      36056.67      39257.63       688.78 o                         
  15   8  25      51984.96      46066.97       710.30 o                         
  16   8  25      42083.38      46985.61       769.58 o                         
  17   8  25       6891.58       9000.64       720.21 o                         
   1   9  25        701.61       -513.48       602.80 o                         
   2   9  25      66428.62      65473.33       789.60 o                         
   3   9  25       4754.23       6725.09       612.38 o                         
   4   9  25       3138.25       4083.06       598.08 o                         
   5   9  25      29942.87      32545.30       674.47 o                         
   6   9  25      13703.15      11517.72       426.58 o                         
   7   9  25      42626.46      45221.15       643.20 o                         
   8   9  25      35133.59      37461.86       623.25 o                         
   9   9  25       2944.23       2846.14       522.01 o                         
  10   9  25      11674.66      12766.00       576.07 o                         
  11   9  25      22206.21      25730.28       617.37 o                         
  12   9  25        319.27       2092.86       593.57 o                         
  13   9  25      39639.24      42893.47       794.32 o                         
  14   9  25       2174.55       3564.71       652.22 o                         
  15   9  25       9823.38       8145.58       682.34 o                         
  16   9  25       8274.80       8155.51       703.36 o                         
   0  10  25      67713.69      75258.22      1114.72 o                         
   1  10  25      38849.86      37037.66       676.12 o                         
   2  10  25       5224.92       5619.55       669.04 o                         
   3  10  25       3957.15       3607.88       602.39 o                         
   4  10  25       4016.94       5425.13       450.61 o                         
   5  10  25        801.76       1515.24       428.00 o                         
   6  10  25       3241.75       2947.87       516.52 o                         
   7  10  25        873.76       1908.11       530.62 o                         
   8  10  25       2883.54       2740.60       566.69 o                         
   9  10  25       2268.33       3137.94       506.68 o                         
  10  10  25       2037.05       2926.54       560.66 o                         
  11  10  25       5760.75       5990.07       587.09 o                         
  12  10  25      15283.58      15961.54       621.26 o                         
  13  10  25       3787.11       4910.44       642.97 o                         
  14  10  25        525.23       1368.13       662.02 o                         
  15  10  25        655.32       3047.74       692.35 o                         
  16  10  25      41184.43      37324.26       770.68 o                         
   1  11  25        131.64        796.69       493.18 o                         
   2  11  25      15377.70      19059.30       656.45 o                         
   3  11  25      22081.17      19656.99       572.02 o                         
   4  11  25      39281.57      40161.38       663.07 o                         
   5  11  25       4049.65       2581.84       544.42 o                         
   6  11  25      11926.51      12449.61       570.25 o                         
   7  11  25       3330.67       4669.35       543.44 o                         
   8  11  25       1066.77       1653.58       559.14 o                         
   9  11  25      19862.36      20445.53       535.63 o                         
  10  11  25       6957.44       7202.59       562.63 o                         
  11  11  25       2093.36       2366.84       582.40 o                         
  12  11  25        151.25       1950.41       628.02 o                         
  13  11  25       8274.76       8831.88       632.63 o                         
  14  11  25      10712.85      12307.51       676.62 o                         
  15  11  25         12.22       1048.92       671.82 o                         
   0  12  25     705475.25     694753.32      4898.41 o                         
   1  12  25      47637.88      37350.46       686.89 o                         
   2  12  25       4486.90       4254.54       556.91 o                         
   3  12  25       1823.02       2917.78       546.96 o                         
   4  12  25      79521.28      81448.54       793.56 o                         
   5  12  25     325744.92     318474.95      1775.59 o                         
   6  12  25        332.50       1499.49       564.06 o                         
   7  12  25      72206.74      62802.40       694.83 o                         
   8  12  25      33766.67      32781.08       595.37 o                         
   9  12  25      12801.25      15811.91       555.66 o                         
  10  12  25     138665.94     140832.60       994.57 o                         
  11  12  25        835.09       3660.65       606.05 o                         
  12  12  25        221.20       1547.34       628.48 o                         
  13  12  25       4568.59       4855.00       645.27 o                         
  14  12  25       6186.59       7554.93       677.72 o                         
   1  13  25       5905.73       5390.64       536.95 o                         
   2  13  25        406.96       4562.31       535.08 o                         
   3  13  25      41563.62      47119.59       625.24 o                         
   4  13  25      72617.73      71165.78       717.24 o                         
   5  13  25       6264.24       6052.99       560.47 o                         
   6  13  25     180403.47     187387.90      1202.24 o                         
   7  13  25     469900.66     460445.22      2326.55 o                         
   8  13  25      26931.55      26535.20       612.53 o                         
   9  13  25       5388.52       6066.70       574.38 o                         
  10  13  25      33217.15      33296.21       648.83 o                         
  11  13  25       1678.94       3845.29       591.68 o                         
  12  13  25         62.39       1601.60       617.50 o                         
  13  13  25      68994.47      62314.92       797.30 o                         
   0  14  25      46381.24      38049.25       902.56 o                         
   1  14  25      53550.79      48122.16       766.86 o                         
   2  14  25        733.50       1243.10       548.55 o                         
   3  14  25        638.27       1967.07       548.85 o                         
   4  14  25       9958.52      11564.97       554.49 o                         
   5  14  25     179593.34     176476.04      1139.23 o                         
   6  14  25     453936.98     451147.66      2318.92 o                         
   7  14  25      39667.78      37423.82       690.62 o                         
   8  14  25       1006.01       2407.11       607.13 o                         
   9  14  25       6227.57       9239.14       628.36 o                         
  10  14  25       3771.96       7289.65       638.84 o                         
  11  14  25      21318.33      19700.66       673.17 o                         
  12  14  25       2928.09       2973.81       677.44 o                         
   1  15  25       2974.98       2471.77       585.15 o                         
   2  15  25       2798.53       4187.01       593.27 o                         
   3  15  25      16943.46      18677.34       609.90 o                         
   4  15  25       6709.69       7093.99       585.41 o                         
   5  15  25      24754.63      23937.11       637.80 o                         
   6  15  25       1502.83       2135.96       598.54 o                         
   7  15  25      10129.72      10000.84       611.78 o                         
   8  15  25      93243.85      90812.15       855.03 o                         
   9  15  25      18332.15      16085.48       663.50 o                         
  10  15  25      70412.30      70478.05       853.60 o                         
  11  15  25      31698.13      30541.52       774.19 o                         
   0  16  25      26740.05      27144.66       929.57 o                         
   1  16  25       7146.48       9366.38       624.08 o                         
   2  16  25       1637.06       2166.56       621.49 o                         
   3  16  25       5578.42       7485.92       648.44 o                         
   4  16  25       5316.95       5933.53       655.26 o                         
   5  16  25      20867.88      20246.27       645.38 o                         
   6  16  25      17416.56      15773.96       652.51 o                         
   7  16  25       1526.04       2149.48       648.97 o                         
   8  16  25        959.99       1964.88       653.12 o                         
   9  16  25        846.24       2933.09       716.42 o                         
  10  16  25     125868.38     134328.27      1129.87 o                         
   1  17  25      97142.28      90941.50       869.11 o                         
   2  17  25      94272.13      96816.51       945.72 o                         
   3  17  25     219196.68     201971.42      1376.47 o                         
   4  17  25      59837.93      57611.29       811.78 o                         
   5  17  25       8092.43       6786.40       688.92 o                         
   6  17  25       9132.69       9746.02       660.82 o                         
   7  17  25       1537.57       2454.08       666.17 o                         
   8  17  25     239004.23     249833.31      1511.86 o                         
   0  18  25      33110.92      37749.63      1102.37 o                         
   1  18  25     219082.45     218753.40      1370.04 o                         
   2  18  25      13059.53      14547.28       706.51 o                         
   3  18  25        434.38       1394.81       699.52 o                         
   4  18  25      33252.00      33099.12       774.28 o                         
   5  18  25      67629.38      60739.24       838.28 o                         
   0   0  26     249251.50     290104.21      4022.58 o                         
   1   0  26        459.56       1315.55       759.28 o                         
   2   0  26     301572.20     293434.64      2385.57 o                         
   3   0  26     126116.84     131965.65      1345.98 o                         
   4   0  26     428443.66     411042.49      3223.22 o                         
   5   0  26      24142.98      20416.48       837.75 o                         
   6   0  26     242820.38     237373.27      2465.96 o                         
   7   0  26       2652.44       3352.24       668.62 o                         
   8   0  26      34563.76      33505.03       881.05 o                         
   9   0  26      11204.25      12169.27       823.88 o                         
  10   0  26     775296.27     758813.89      5362.28 o                         
  11   0  26      38270.00      31893.08       968.44 o                         
  12   0  26     623265.38     579733.96      3926.45 o                         
  13   0  26       1291.14        711.76       861.71 o                         
  14   0  26      50463.27      44526.76      1041.93 o                         
  15   0  26          2.19       2139.91       969.34 o                         
  16   0  26      26379.66      29084.53      1064.39 o                         
  17   0  26      15488.75      13202.19      1031.91 o                         
   1   1  26      10938.31      10515.66       566.48 o                         
   2   1  26     524425.39     497642.97      2687.09 o                         
   3   1  26       1073.23       1159.91       565.84 o                         
   4   1  26        969.36       1990.10       549.81 o                         
   5   1  26        286.66       1070.12       559.44 o                         
   6   1  26       2915.33       1976.20       499.66 o                         
   7   1  26      35189.42      34306.84       612.19 o                         
   8   1  26      12441.15      17315.02       530.06 o                         
   9   1  26       4469.82       4267.02       568.50 o                         
  10   1  26      33950.64      33210.02       698.45 o                         
  11   1  26       2984.93       4240.77       643.84 o                         
  12   1  26     119327.18     127364.41       998.67 o                         
  13   1  26      19751.36      18857.32       625.24 o                         
  14   1  26      53298.68      50936.76       935.68 o                         
  15   1  26      19211.44      16253.91       697.93 o                         
  16   1  26        358.45        764.62       717.54 o                         
  17   1  26      13845.23      15531.75       736.54 o                         
   0   2  26     284773.32     301030.07      2405.15 o                         
   1   2  26       1424.70       3228.22       558.51 o                         
   2   2  26      13974.97      14499.61       611.02 o                         
   3   2  26       7973.56       8548.42       556.92 o                         
   4   2  26      48790.63      39607.69       659.48 o                         
   5   2  26      23245.44      22525.96       564.06 o                         
   6   2  26      46725.57      47769.83       693.09 o                         
   7   2  26      11786.53      12111.78       571.55 o                         
   8   2  26       7325.32       7977.18       580.62 o                         
   9   2  26       5810.66       4615.90       557.89 o                         
  10   2  26      97801.74     102063.07       919.65 o                         
  11   2  26        230.81        164.57       663.04 o                         
  12   2  26      78293.50      73206.52       899.78 o                         
  13   2  26       3749.46       5000.21       639.55 o                         
  14   2  26       6026.97       5313.41       670.00 o                         
  15   2  26       2703.50       3264.21       691.02 o                         
  16   2  26      18632.02      19489.62       722.79 o                         
  17   2  26       4471.37       5174.88       726.99 o                         
   1   3  26       7473.73       7493.86       565.94 o                         
   2   3  26       2001.63       3526.91       572.69 o                         
   3   3  26       6668.94       7583.09       547.08 o                         
   4   3  26          8.45       -317.63       550.42 o                         
   5   3  26          4.38       -570.94       570.94 o                         
   6   3  26      16304.81      13291.02       594.37 o                         
   7   3  26       2402.14       1339.51       563.58 o                         
   8   3  26      28587.03      30308.55       653.93 o                         
   9   3  26      16061.42      19984.56       653.60 o                         
  10   3  26       3228.01       3088.77       615.55 o                         
  11   3  26      15956.69      16901.08       690.56 o                         
  12   3  26      95116.51      90748.49       876.45 o                         
  13   3  26       1406.34       3717.68       649.24 o                         
  14   3  26     118979.80     114677.56       990.19 o                         
  15   3  26      13057.67      12365.70       688.50 o                         
  16   3  26        132.06       1327.28       684.85 o                         
  17   3  26       5376.15       6379.71       708.77 o                         
   0   4  26     375550.40     387565.46      2811.04 o                         
   1   4  26      23829.22      25961.24       576.00 o                         
   2   4  26      24832.53      23692.78       595.35 o                         
   3   4  26       7916.52      10203.79       569.50 o                         
   4   4  26     110589.31     112782.92      1046.92 o                         
   5   4  26       7515.11       8213.00       579.19 o                         
   6   4  26     434724.28     446005.80      2414.88 o                         
   7   4  26      35448.13      28551.56       618.88 o                         
   8   4  26      34498.55      33287.97       639.60 o                         
   9   4  26       6487.68       7326.30       620.35 o                         
  10   4  26    1542870.37    1553589.22      7505.73 o                         
  11   4  26      13644.91      12905.16       577.44 o                         
  12   4  26       6367.09       7502.58       610.16 o                         
  13   4  26       6959.50       6556.21       656.72 o                         
  14   4  26      18302.12      20542.52       681.08 o                         
  15   4  26       3572.20       3156.00       676.95 o                         
  16   4  26     396270.75     374500.81      2047.62 o                         
  17   4  26        173.17       1258.01       698.34 o                         
   1   5  26          4.82        983.39       545.17 o                         
   2   5  26     511389.30     509634.42      2733.66 o                         
   3   5  26      34867.68      33813.01       623.16 o                         
   4   5  26     727906.58     685830.15      3584.55 o                         
   5   5  26      23606.26      24209.46       614.17 o                         
   6   5  26      46489.41      44473.43       692.41 o                         
   7   5  26         33.99        857.95       550.08 o                         
   8   5  26    1233464.15    1283812.47      6240.11 o                         
   9   5  26      12041.77      13717.31       629.91 o                         
  10   5  26     258269.09     248162.73      1460.65 o                         
  11   5  26      35078.50      36170.34       679.69 o                         
  12   5  26     661010.31     619427.32      3163.65 o                         
  13   5  26        336.91       1358.09       625.18 o                         
  14   5  26      79149.83      94962.44       903.94 o                         
  15   5  26      17976.68      17952.29       700.94 o                         
  16   5  26       4433.03       4352.19       686.39 o                         
   0   6  26      78974.71      90848.63      1143.60 o                         
   1   6  26       8313.66       7492.71       547.04 o                         
   2   6  26      15634.92      18036.78       597.76 o                         
   3   6  26       4062.62       4697.52       565.14 o                         
   4   6  26      42729.81      44876.29       663.67 o                         
   5   6  26       3354.76       4886.70       590.42 o                         
   6   6  26     450911.57     430077.61      2309.20 o                         
   7   6  26      59969.05      58995.34       736.30 o                         
   8   6  26      24150.73      25084.56       636.31 o                         
   9   6  26      14382.32      12501.20       632.22 o                         
  10   6  26    1555885.44    1556414.21      7111.09 o                         
  11   6  26       1958.09       3626.48       552.27 o                         
  12   6  26     269437.81     247456.93      1495.77 o                         
  13   6  26       9977.57      10454.74       637.66 o                         
  14   6  26       2331.76       2478.54       662.04 o                         
  15   6  26       2972.30       3396.80       676.43 o                         
  16   6  26     519566.81     529227.25      3123.81 o                         
   1   7  26        208.96       1187.71       572.53 o                         
   2   7  26      18815.08      16616.05       627.34 o                         
   3   7  26      12186.23      11466.25       574.42 o                         
   4   7  26     120582.91     120404.19       967.06 o                         
   5   7  26      14483.89      11636.87       640.26 o                         
   6   7  26       4743.19       7209.89       638.74 o                         
   7   7  26       3797.92       4361.85       595.53 o                         
   8   7  26      52114.17      47696.81       720.66 o                         
   9   7  26      38158.78      38067.66       684.40 o                         
  10   7  26        485.36       1975.59       490.64 o                         
  11   7  26      13763.80      14533.03       597.03 o                         
  12   7  26      13278.17      13621.71       620.53 o                         
  13   7  26        225.56       1571.07       627.62 o                         
  14   7  26      26335.21      22600.32       699.15 o                         
  15   7  26      11509.71      10517.21       697.30 o                         
  16   7  26       4951.47       6275.38       699.75 o                         
   0   8  26        914.90       5623.23       863.43 o                         
   1   8  26       1693.16       1667.22       615.71 o                         
   2   8  26       3424.99       5755.18       628.66 o                         
   3   8  26       3305.42       4478.42       617.66 o                         
   4   8  26       3082.26       2493.32       607.95 o                         
   5   8  26      29657.99      28986.19       691.44 o                         
   6   8  26      19804.21      19795.15       677.90 o                         
   7   8  26       1729.07       1966.85       596.21 o                         
   8   8  26      12130.66      11528.48       618.32 o                         
   9   8  26        428.70       1399.09       568.95 o                         
  10   8  26         47.39       1758.25       555.39 o                         
  11   8  26          6.07       2105.87       590.55 o                         
  12   8  26       4518.16       5519.23       642.57 o                         
  13   8  26       1009.68       1610.99       652.57 o                         
  14   8  26       3606.19       3822.04       670.82 o                         
  15   8  26       8569.60       9201.43       701.65 o                         
   1   9  26       8259.91       7182.02       642.79 o                         
   2   9  26     500823.89     478533.91      2672.39 o                         
   3   9  26        752.20       1620.01       619.34 o                         
   4   9  26      13330.20      15249.95       669.49 o                         
   5   9  26      23066.48      26631.75       693.13 o                         
   6   9  26      18920.79      20151.60       705.28 o                         
   7   9  26       8675.13      10494.71       563.37 o                         
   8   9  26       1865.68       3912.72       505.95 o                         
   9   9  26       2728.81       2552.62       555.37 o                         
  10   9  26      12154.95      10419.62       591.06 o                         
  11   9  26       4384.21       7138.62       627.86 o                         
  12   9  26     454983.95     440782.36      2362.80 o                         
  13   9  26      19194.04      17963.98       680.60 o                         
  14   9  26      75647.88      82727.07       957.00 o                         
   0  10  26    6365737.34    6363397.57     43815.99 o                         
   1  10  26       4151.46       5386.09       665.36 o                         
   2  10  26      15258.14      18116.30       811.74 o                         
   3  10  26      40859.94      40163.77       721.91 o                         
   4  10  26     103390.02      91685.29       928.91 o                         
   5  10  26       2485.43       2013.41       670.06 o                         
   6  10  26    1230767.56    1230991.52      5788.12 o                         
   7  10  26         22.93       1270.38       523.74 o                         
   8  10  26       2781.69       5934.97       581.46 o                         
   9  10  26      50152.97      46381.62       686.60 o                         
  10  10  26      66181.12      66452.57       908.65 o                         
  11  10  26         23.33       1780.53       610.96 o                         
  12  10  26     441452.51     417589.28      2208.78 o                         
  13  10  26       7159.60       9197.42       690.41 o                         
  14  10  26       6309.56      10217.49       715.19 o                         
   1  11  26      57770.32      56710.12       792.65 o                         
   2  11  26    2159567.52    2156096.52     11088.92 o                         
   3  11  26      42874.39      41416.17       768.38 o                         
   4  11  26      22644.48      23216.08       701.69 o                         
   5  11  26       2510.37       2624.52       528.81 o                         
   6  11  26       5827.52       4616.67       539.91 o                         
   7  11  26      16969.48      15639.19       624.45 o                         
   8  11  26      70382.59      73237.16       814.50 o                         
   9  11  26       7410.98       6057.40       608.05 o                         
  10  11  26       2883.19       2784.95       616.50 o                         
  11  11  26       1478.89       3104.08       648.94 o                         
  12  11  26       3939.68       4437.17       675.75 o                         
  13  11  26       3109.40       4117.91       699.12 o                         
   0  12  26      72225.54      70294.15      1243.40 o                         
   1  12  26       7507.83       8663.71       522.53 o                         
   2  12  26     133329.81     122985.41      1190.02 o                         
   3  12  26      12772.08      12550.59       527.95 o                         
   4  12  26       8922.95       9476.64       565.23 o                         
   5  12  26        790.19       1438.55       583.19 o                         
   6  12  26     206329.30     203166.77      1813.65 o                         
   7  12  26       6016.12       6378.28       635.40 o                         
   8  12  26       6720.58       9259.54       605.99 o                         
   9  12  26        105.34       2232.99       628.14 o                         
  10  12  26       2956.34       6137.29       649.46 o                         
  11  12  26       4643.31       5156.42       668.35 o                         
  12  12  26      57048.42      54612.02       818.12 o                         
   1  13  26        382.13       1606.04       571.66 o                         
   2  13  26       2221.51       3071.08       599.64 o                         
   3  13  26       3818.79       4230.99       590.16 o                         
   4  13  26       1669.83       1978.33       588.72 o                         
   5  13  26         17.78        115.86       616.41 o                         
   6  13  26       3156.73       4538.34       621.59 o                         
   7  13  26       1871.43       2501.40       639.30 o                         
   8  13  26      10107.16       8715.60       644.17 o                         
   9  13  26       1247.30       2213.74       675.59 o                         
  10  13  26       2077.35       2005.01       688.31 o                         
  11  13  26       2856.04       2736.97       695.18 o                         
   0  14  26     168880.27     157682.82      1651.81 o                         
   1  14  26       1364.20       2325.71       617.45 o                         
   2  14  26      12247.74      11112.05       629.20 o                         
   3  14  26      12027.72      13938.02       644.06 o                         
   4  14  26      17612.81      22785.51       669.72 o                         
   5  14  26      27440.69      24252.53       686.65 o                         
   6  14  26     443203.12     456699.26      2458.10 o                         
   7  14  26       4438.05       4567.82       678.50 o                         
   8  14  26       1691.07       2489.27       668.52 o                         
   9  14  26       1163.09       1986.28       688.54 o                         
  10  14  26     271691.69     277579.02      1693.08 o                         
   1  15  26       1172.06       1199.70       629.73 o                         
   2  15  26     202068.53     174012.80      1311.91 o                         
   3  15  26      22342.66      23911.14       684.28 o                         
   4  15  26     495377.07     469477.88      2597.63 o                         
   5  15  26       6032.92       6850.40       687.18 o                         
   6  15  26       1997.98       2531.15       682.84 o                         
   7  15  26         92.16       1776.69       681.28 o                         
   8  15  26      71738.94      84018.47      1020.59 o                         
   0  16  26    2069559.09    1981932.70     13689.75 o                         
   1  16  26      37070.75      31751.95       735.01 o                         
   2  16  26        142.15        980.16       711.71 o                         
   3  16  26       4707.35       4766.11       718.46 o                         
   4  16  26      63380.74      61889.10       859.53 o                         
   5  16  26       3573.15       5175.39       720.45 o                         
   6  16  26     686484.06     672300.96      3539.20 o                         
   7  16  26      34820.01      35993.31       865.67 o                         
   1  17  26       3712.81       5133.60       727.66 o                         
   2  17  26      12047.86      13322.49       764.65 o                         
   3  17  26       5357.99       3796.74       737.08 o                         
   4  17  26       9544.81      11272.03       762.71 o                         
   1   1  27      11938.41      10848.18       604.10 o                         
   2   1  27     242091.35     238374.77      1525.45 o                         
   3   1  27        697.02        429.90       629.03 o                         
   4   1  27      35220.86      32737.58       699.93 o                         
   5   1  27        424.84        477.29       641.88 o                         
   6   1  27       7896.61       7027.80       658.60 o                         
   7   1  27      42114.62      40033.22       740.26 o                         
   8   1  27      59496.24      61422.82       763.41 o                         
   9   1  27        651.81       1465.67       556.74 o                         
  10   1  27       4422.44       5056.04       612.48 o                         
  11   1  27       1397.27       1344.09       682.13 o                         
  12   1  27       3525.12       3337.63       701.50 o                         
  13   1  27      41811.68      36230.79       771.38 o                         
  14   1  27      40505.67      38195.17       795.00 o                         
  15   1  27      16564.46      15789.81       730.80 o                         
   0   2  27    1232379.01    1236952.53      8491.54 o                         
   1   2  27      63042.46      63906.71       835.83 o                         
   2   2  27       5362.64       5835.78       621.90 o                         
   3   2  27        190.13        946.48       624.22 o                         
   4   2  27      31957.46      29730.29       691.65 o                         
   5   2  27       9347.79       8191.96       654.73 o                         
   6   2  27     170917.91     165391.82      1172.91 o                         
   7   2  27       1293.65       1714.02       604.39 o                         
   8   2  27        160.14       2069.09       626.52 o                         
   9   2  27      46091.68      47503.18       737.94 o                         
  10   2  27     640944.80     597081.23      3147.16 o                         
  11   2  27       3326.73       4064.55       717.65 o                         
  12   2  27      14753.42      15496.53       754.78 o                         
  13   2  27       7708.71      10375.29       754.45 o                         
  14   2  27     185867.44     177931.53      1314.38 o                         
  15   2  27       3861.46       6083.68       723.98 o                         
   1   3  27       2070.30       3199.37       587.79 o                         
   2   3  27     109209.50     116056.37      1041.41 o                         
   3   3  27      35601.31      35607.95       713.76 o                         
   4   3  27       3428.32       4404.05       596.52 o                         
   5   3  27        453.85       1042.04       617.99 o                         
   6   3  27     132463.14     137447.42      1055.43 o                         
   7   3  27       2050.84       4761.35       638.21 o                         
   8   3  27     787883.70     807231.75      4153.58 o                         
   9   3  27     179938.77     174696.76      1243.16 o                         
  10   3  27      39183.41      36439.59       767.67 o                         
  11   3  27       7872.51       7633.99       696.76 o                         
  12   3  27      36483.60      34049.61       821.75 o                         
  13   3  27       2361.85       4088.73       743.34 o
[truncated: 40,177 more chars]
